# Supplementary material for: Membrane tension sensing molecule-FNBP1 is a prognostic biomarker related to immune infiltration in BRCA, LUAD and STAD
Source: BMC Immunol. 2022 Jan 8;23:1. doi: 10.1186/s12865-021-00475-z (PMC8742955; doi:10.1186/s12865-021-00475-z)
Supplement: Supplementary file 2 — Additional file 2. Supplementary Tables. [file 12865_2021_475_MOESM2_ESM.xlsx]

## Sheet: Table S1
Supplementary Table 1. Positive results associated with FNBP1 expression in different cancers from Prognoscan database
Cancer type	Dataset	Endpoint	N	HR[95% CI-low CI-upp]	COX P-value
Blood cancer	GSE16131-GPL96	Overall Survival	180	0.43 [0.22 - 0.87]	0.0189635
	GSE2658	Disease Specific Survival	559	0.76 [0.59 - 0.98]	0.0336665
Brain cancer	GSE4412-GPL96	Overall Survival	74	3.68 [1.81 - 7.47]	0.000319118
	GSE4271-GPL96	Overall Survival	77	0.43 [0.24 - 0.77]	0.00437582
Breast cancer	GSE1456-GPL96	Overall Survival	159	0.31 [0.16 - 0.59]	0.000415279
	GSE6532-GPL570	Relapse Free Survival	87	0.36 [0.18 - 0.69]	0.00243859
	GSE6532-GPL570	Distant Metastasis Free Survival	87	0.36 [0.18 - 0.69]	0.00243859
	GSE3494-GPL97	Disease Specific Survival	236	0.36 [0.18 - 0.72]	0.00379887
	GSE1456-GPL96	Overall Survival	159	0.26 [0.10 - 0.65]	0.00391676
	GSE1456-GPL96	Disease Specific Survival	159	0.32 [0.15 - 0.70]	0.0040958
	GSE9195	Distant Metastasis Free Survival	77	5.49 [1.51 - 19.90]	0.00958107
	GSE3494-GPL96	Disease Specific Survival	236	0.40 [0.19 - 0.83]	0.0131835
	GSE4922-GPL97	Disease Free Survival	249	0.49 [0.28 - 0.86]	0.0134545
	GSE2034	Distant Metastasis Free Survival	286	0.61 [0.39 - 0.93]	0.0224492
	GSE11121	Distant Metastasis Free Survival	200	0.45 [0.22 - 0.93]	0.0310628
	GSE1456-GPL97	Relapse Free Survival	159	0.71 [0.51 - 0.97]	0.0331931
	GSE1456-GPL96	Disease Specific Survival	159	0.31 [0.11 - 0.92]	0.0340266
	GSE7849	Disease Free Survival	76	0.51 [0.27 - 0.95]	0.0352671
	GSE9195	Relapse Free Survival	77	3.25 [1.03 - 10.26]	0.0449798
	GSE3494-GPL96	Disease Specific Survival	236	0.45 [0.20 - 1.00]	0.0488435
Colorectal cancer	GSE17537	Overall Survival	55	2.72 [1.39 - 5.33]	0.0036121
Lung cancer	GSE31210	Relapse Free Survival	204	0.56 [0.32 - 0.98]	0.0417597
Ovarian cancer	DUKE-OC	Overall Survival	133	0.79 [0.62 - 0.99]	0.043853
Skin cancer	GSE19234	Overall Survival	38	0.19 [0.06 - 0.56]	0.00301358
	GSE19234	Overall Survival	38	0.32 [0.12 - 0.81]	0.0165679

## Sheet: Table S2
Supplementary Table 2. FNBP1 expression in cancers vs. normal tissue in Oncomine database
Cancer	Cancer type	p-value	Fold change	Rank(%)	Sample	Reference(PMID)
Adrenal	Adrenal Cortex Adenoma	0.004	1.094	1140(in top 6%)	32	19147773
Blood	T-Cell Childhood Acute Lymphoblastic Leukemia	6.66e-14	2.633	34(in top 1%)	50	21487112
Blood	T-Cell Acute Lymphoblastic Leukemia	1.8e-05	2.195	1236(in top 12%)	17	17410184
Blood	T-Cell Acute Lymphoblastic Leukemia	2.91e-34	1.927	512(in the top3%)	248	20406941
Blood	Chronic Lymphocytic Leukemia	4.28e-29	1.767	1882(in the top10%)	522	20406941
Blood	Pro-B Acute Lymphoblastic Leukemia	7.99e-11	1.38	2596(in the top14%)	114	20406941
Blood	B-Cell Childhood Acute Lymphoblastic Leukemia	1.88e-13	1.305	2977(in the top16%)	433	20406941
Blood	Acute Myeloid Leukemia	1.42e-05	1.147	4703(in the top25%)	616	20406941
Blood	Acute Adult T-Cell Leukemia/Lymphoma	0.012	1.595	1043(in top 9%)	28	16909099
Blood	Chronic Adult T-Cell Leukemia/Lymphoma	0.035	1.39	1631(in top 13%)	25	16909099
Blood	Refractory Anemia	0.02	1.071	1524(in top 9%)	33	21909114
Blood	Chronic Myelomonocytic Leukemia	0.03	1.069	2223(in top 12%)	32	21909114
Blood	Refractory Anemia	0.03	1.061	3012(in top 17%)	32	21909114
Brain	Brain Oligodendroglioma	0.008	1.018	10188(in top 55%)	809	TCGA
Brain	Anaplastic Oligoastrocytoma	0.044	1.404	2480(in top 17%)	10	16204036
Brain	Brain Glioblastoma	0.007	1.222	4610(in top 37%）	552	TCGA
Brian	Malignant Glioma, NOS	0.011	1.077	1297(in top 7%)	734	TCGA
Brian	Brain Astrocytoma	0.025	1.022	6048(in top 33%)	783	TCGA
Brian	Oligoastrocytoma	0.019	1.014	6117(in top 33%)	774	TCGA
Brian	Brain Glioblastoma	0.004	1.016	9682(in top 52%)	1202	TCGA
Breast	Invasive Ductal Breast Carcinoma Stroma	0.004	2.481	1103(in top 6%)	22	17914389
Breast	Invasive Ductal Breast Carcinoma	0.024	1.551	1309(in top 8%)	38	16043716
Breast	Ductal Breast Carcinoma in Situ Stroma	0.005	1.48	1782(in top 10%)	25	19187537
Breast	Invasive Ductal Breast Carcinoma	0.002	1.394	2033(in top 17%)	40	15034139
Breast	Medullary Breast Carcinoma	0.000479	1.289	4269(in top 23%)	176	22522925
Breast	Invasive Lobular Breast Carcinoma	0.000364	1.318	4975(in top 25%)	97	TCGA
Breast	Invasive Breast Carcinoma	1.47e-05	1.332	4990(in top 25%)	137	TCGA
Breast	Invasive Ductal Breast Carcinoma	0.00049	1.194	7855(in top 39%)	450	TCGA
Cervix	Cervical Squamous Cell Carcinoma	0.002	1.076	3727(in top 20%)	86	18506748
Cervix	Cervical Cancer	0.017	1.341	7868(in top 41%）	42	17510386
Cervix	Cervical Squamous Cell Carcinoma	0.004	1.205	5876(in top 31%)	45	18191168
Colon	Colon Mucinous Adenocarcinoma	0.039	1.112	1010(in top 6%)	98	18564138
Colon	Rectal Adenocarcinoma	0.000397	1.056	3220(in top 18%)	136	18564138
Colon	Colon Adenocarcinoma	0.028	1.028	6640(in top 36%)	145	18564138
Colon	Rectal Adenocarcinoma	0.05	1.203	6758(in top 35%)	13	17615082
Colorectal	Colorectal Adenoma Epithelia	3.44e-06	1.822	104(in top 1%)	78	18403596
Colorectal	Colon Adenoma Epithelia	0.006	1.188	3797(in top 20%)	15	20957034
Esophagus	Esophageal Adenocarcinoma	0.001	2.026	1675(in top 12%)	33	16952561
Gastric	Diffuse Gastric Adenocarcinoma	0.017	1.37	2273(in top 22%)	41	12925757
Gastric	Diffuse Gastric Adenocarcinoma	0.024	1.854	4203(in top 22%)	37	19081245
Gastric	Gastric Mixed Adenocarcinoma	0.05	2.791	6779(in top 35%)	35	19081245
Gastric	Gastric Cancer	0.018	1.573	4249(in top 22%)	27	21132402
Gastric	Gastric Cancer	0.003	1.033	4557(in top 25%)	140	22315472
Gastric	Gastric Adenocarcinoma	0.005	1.022	5806(in top 31%）	161	22315472
Head and neck	Nasopharyngeal Carcinoma	0.000838	1.251	2044(in top 11%)	41	16912175
Head and neck	Oral Cavity Squamous Cell Carcinoma	9.83e-08	1.039	2112(in top 12%)	122	21853135
Head and neck	Head and Neck Squamous Cell Carcinoma	4.52e-07	1.04	4347(in top 24%)	628	TCGA
Head and neck	Oral Cavity Squamous Cell Carcinoma	0.019	1.12	4873(in top 27%)	79	21853135
Head and neck	Oropharyngeal Carcinoma	0.049	1.654	5777(in top 30%)	28	17510386
Kidney	Clear Cell Sarcoma	1.5e-07	2.09	69(in top 1%)	17	16299227
Kidney	Chromophobe Renal Cell Carcinoma	0.029	1.803	513(in the top9%)	6	12598325
Kidney	Clear Cell Renal Cell Carcinoma	8.79e-09	1.58	1192(in top 10%)	46	16115910
Kidney	Renal Oncocytoma	0.012	1.12	4484(in top 36%)	35	16115910
Kidney	Clear Cell Renal Cell Carcinoma	0.002	1.584	1310(in top 8%)	18	14641932
Kidney	Hereditary Clear Cell Renal Cell Carcinoma	4.88e-06	1.455	1531(in top 13%)	43	19470766
Kidney	Non-Hereditary Clear Cell Renal Cell Carcinoma	0.008	1.246	3129(in top 25%）	38	19470766
Kidney	Clear Cell Renal Cell Carcinoma	0.002	1.585	2209(in top 12%)	31	19445733
Kidney	Renal Wilms Tumor	0.031	1.296	4267(in top 22%)	9	19445733
Kidney	Clear Cell Renal Cell Carcinoma	0.011	1.305	2698(in top 22%)	20	17699851
Liver	Hepatocellular Carcinoma	2.66e-07	1.713	323(in top 2%)	45	17393520
Liver	Hepatocellular Carcinoma	8.32e-11	1.496	217(in top 2%)	57	19098997
Liver	Hepatocellular Carcinoma	0.000701	1.364	2095(in top 17%)	43	21159642
Liver	Hepatocellular Carcinoma	0.000575	1.214	2369(in top 22%)	176	12058060
Liver	Hepatocellular Carcinoma	1.02e-05	1.139	4404(in top 35%)	445	21159642
Lung	Small Cell Lung Carcinoma	0.015	1.465	1074(in top 10%)	10	11707590
Lung	Large Cell Lung Carcinoma	0.012	1.696	1133(in topm11%)	10	11707590
Lung	Lung Adenocarcinoma	0.023	1.487	2715(in top 25%)	46	11707590
Lung	Lung Adenocarcinoma	0.043	1.298	9375(in top48%)	246	22080568
Lymphoma	Cutaneous Follicular Lymphoma	0.002	2.2147	403(in top 3%)	14	12713594
Lymphoma	Marginal Zone B-Cell Lymphoma	0.014	1.98	739(in top 5%)	11	12713594
Lymphoma	Diffuse Large B-Cell Lymphoma	0.029	2.061	1936(in top 13%)	11	12713594
Lymphoma	Angioimmunoblastic T-Cell Lymphoma	0.031	1.261	6888(in top 36%)	26	17304354
Lymphoma	Unspecified Peripheral T-Cell Lymphoma	0.014	1.472	6910(in top 36%)	48	17304354
Melanoma	Skin Squamous Cell Carcinoma	0.014	1.326	4252(in top 22%)	15	18442402
Myeloma	Multiple Myeloma	1.19e-06	1.078	3094(in top 17%)	168	20215539
Myeloma	Monoclonal Gammopathy of Undetermined Significance	0.000633	2.101	3626(in top 19%)	66	17023574
Myeloma	Smoldering Myeloma	0.017	2.313	8040(in top 42%)	34	17023574
Ovarian	Ovarian Clear Cell Adenocarcinoma	2.41e-05	1.564	474(in top 4%)	12	16452189
Ovarian	Ovarian Serous Adenocarcinoma	4.11e-05	1.144	1092(in top 9%)	45	16452189
Ovarian	Ovarian Endometrioid Adenocarcinoma	0.009	1.074	3131(in top 25%)	41	16452189
Ovarian	Ovarian Serous Adenocarcinoma	0.004	1.229	1760(in top 11%)	25	15161682
Pancreas	Pancreatic Carcinoma	0.002	1.743	1189(in top 10%)	17	15867264
Pancreas	Pancreatic Adenocarcinoma	0.019	1.727	2156(in top 15%)	17	12651607
Pancreas	Pancreatic Ductal Adenocarcinoma	3.39e-05	1.844	4715(in top 25%)	78	19260470
Pancreatic	Pancreatic Intraepithelial Neoplasia	0.01	1.242	581(in top 4%）	30	16103885
Parathyroid	Parathyroid Gland Adenoma	0.045	1.259	3820(in top 31%)	40	15277230
Prostate	Prostatic Intraepithelial Neoplasia Epithelia	0.000331	2.168	455(in top 5%)	36	17173048
Prostate	Prostate Carcinoma Epithelia	0.000762	2.036	847(in top 8%)	51	17173048
Prostate	Acinar Prostate Adenocarcinoma	9.44e-07	1.026	1542(in top 9%)	335	TCGA
Prostate	Prostate Adenocarcinoma	0.001	1.03	3442(in top 19%)	254	TCGA
Salivary-gland	Salivary Gland Adenoid Cystic Carcinoma	0.001	72.35	898(in top 11%)	22	12368205
Sarcoma	Leiomyosarcoma	2.6e-11	3.462	198(in top 2%)	35	20601955
Sarcoma	Leiomyosarcoma	0.002	1.771	1179(in top 10%)	21	15994966
Sarcoma	Malignant Fibrous Histiocytoma	0.021	1.546	2879(in top23%)	24	15994966
Seminoma	Embryonal Carcinoma	0.029	1.261	8068(in top 46%0	21	16424014
Skin	Actinic(Solar) Keratosis	0.000922	3.603	77(in top 1%)	10	16893473
Testis	Testicular Embryonal Carcinoma	0.018	1.468	1162(in top 8%)	8	15994931
Testis	Testicular Seminoma	0.016	2.005	1412(in top 10%)	6	15994931
Uterus	Uterine Corpus Leiomyoma	0.000485	1.439	1451(in top 8%)	77	19622772
Vulva	Vulvar Intraepithelial Neoplasia	0.01	1.287	2713(in top 4%)	19	17471573

## Sheet: Table S3
Supplementary Table 3. Co-expression genes of FNBP1 in BRCA.
Query	Statistic	P-value	FDR (BH)	Event_SD	Event_TD
FNBP1	1	1e-119	1e-115	1093	1093
AKNA	0.625476	1.02172e-119	1.02964e-115	1093	1093
IKZF1	0.594568	1.85795e-105	1.24823e-101	1093	1093
PIK3CD	0.59285	1.03888e-104	5.23467e-101	1093	1093
PRKCB	0.585855	1.03453e-101	4.17018e-98	1093	1093
UBASH3A	0.581976	4.42779e-100	1.48737e-96	1093	1081
ITK	0.579786	3.6086e-99	1.03902e-95	1093	1092
CSF2RB	0.577875	2.22344e-98	5.60168e-95	1093	1093
SLAMF6	0.576664	6.99634e-98	1.56679e-94	1093	1092
SLAMF1	0.574345	6.19551e-97	1.24871e-93	1093	1082
SNX20	0.574165	7.33273e-97	1.34356e-93	1093	1091
PYHIN1	0.573192	1.81947e-96	3.05595e-93	1093	1085
BTLA	0.571058	1.32311e-95	2.05133e-92	1093	1077
EOMES	0.570646	1.93697e-95	2.78855e-92	1093	1076
CD3G	0.570116	3.16187e-95	4.24851e-92	1093	1070
TRAT1	0.569701	4.63754e-95	5.84185e-92	1093	1062
CD96	0.569307	6.66783e-95	7.9053e-92	1093	1092
SH2D1A	0.567502	3.49473e-94	3.91313e-91	1093	1086
IL2RG	0.567048	5.29352e-94	5.61531e-91	1093	1093
ZNF831	0.565105	3.10582e-93	3.12989e-90	1093	1077
CD40LG	0.564839	3.95142e-93	3.79242e-90	1093	1070
SLA2	0.563305	1.58295e-92	1.4502e-89	1093	1092
GVIN1	0.562779	2.54207e-92	2.22762e-89	1093	1093
TRAF1	0.562722	2.67628e-92	2.24752e-89	1093	1093
SPN	0.562602	2.9813e-92	2.40352e-89	1093	1093
ARHGAP25	0.562507	3.24735e-92	2.51732e-89	1093	1093
CD3E	0.561175	1.07301e-91	7.91152e-89	1093	1092
SIRPG	0.561146	1.10144e-91	7.91152e-89	1093	1081
GPR174	0.561109	1.13835e-91	7.91152e-89	1093	1026
JAK3	0.561007	1.24774e-91	8.38272e-89	1093	1093
THEMIS	0.56088	1.39745e-91	9.08569e-89	1093	1082
CD5	0.558191	1.53193e-90	9.64879e-88	1093	1093
PTPN7	0.557857	2.05895e-90	1.25752e-87	1093	1093
PTPRC	0.557552	2.69826e-90	1.59951e-87	1093	1093
GPR171	0.55709	4.05906e-90	2.33744e-87	1093	1080
C5orf20	0.556782	5.3283e-90	2.98311e-87	1093	1067
CELF2	0.556501	6.82342e-90	3.71692e-87	1093	1093
GAB3	0.556435	7.23286e-90	3.75735e-87	1093	1093
SCML4	0.556429	7.27048e-90	3.75735e-87	1093	1076
CD2	0.55558	1.5345e-89	7.73199e-87	1093	1093
SLFN12L	0.555523	1.61335e-89	7.93097e-87	1093	1078
CXCR6	0.55479	3.06885e-89	1.47268e-86	1093	1093
LY9	0.553635	8.42586e-89	3.94938e-86	1093	1086
TBX21	0.553122	1.31811e-88	5.97539e-86	1093	1084
LRMP	0.553107	1.33553e-88	5.97539e-86	1093	1093
IL18RAP	0.553083	1.36377e-88	5.97539e-86	1093	1069
KIAA0748	0.552905	1.5917e-88	6.82568e-86	1093	1089
C16orf54	0.552826	1.7059e-88	7.163e-86	1093	1093
SAMD3	0.552614	2.05029e-88	8.43337e-86	1093	1085
STAT4	0.552446	2.37444e-88	9.57135e-86	1093	1091
IL18R1	0.552366	2.54451e-88	1.00558e-85	1093	1092
FYB	0.551824	4.07258e-88	1.57852e-85	1093	1093
PARP15	0.551475	5.51488e-88	2.09721e-85	1093	1083
CXCR3	0.550873	9.2826e-88	3.46464e-85	1093	1092
CRTAM	0.549488	3.06694e-87	1.12389e-84	1093	1089
CIITA	0.548117	9.94694e-87	3.58001e-84	1093	1093
LOC100188949	0.547892	1.20652e-86	4.26623e-84	1093	1060
LCK	0.547785	1.32239e-86	4.59531e-84	1093	1093
GFI1	0.546744	3.21776e-86	1.09922e-83	1093	1091
LCP2	0.545881	6.70559e-86	2.25184e-83	1093	1093
CD247	0.545862	6.81529e-86	2.25184e-83	1093	1092
POU2F2	0.545607	8.46637e-86	2.75225e-83	1093	1093
CCR2	0.545162	1.23514e-85	3.95147e-83	1093	1093
IL16	0.544905	1.5359e-85	4.8369e-83	1093	1093
INPP5D	0.544549	2.07516e-85	6.4346e-83	1093	1093
IPCEF1	0.543981	3.35563e-85	1.02474e-82	1093	1093
NLRC3	0.543666	4.37731e-85	1.31679e-82	1093	1093
EVI2B	0.542873	8.5404e-85	2.53135e-82	1093	1093
TIGIT	0.542697	9.90307e-85	2.8927e-82	1093	1090
SIT1	0.541993	1.78933e-84	5.15201e-82	1093	1089
KLHL6	0.541339	3.09463e-84	8.78482e-82	1093	1093
SPOCK2	0.540124	8.54041e-84	2.39072e-81	1093	1093
FASLG	0.539749	1.16778e-83	3.22418e-81	1093	1078
WIPF1	0.539732	1.18482e-83	3.22703e-81	1093	1093
CD48	0.539529	1.40268e-83	3.76947e-81	1093	1093
CST7	0.539477	1.46447e-83	3.88374e-81	1093	1093
TNFAIP3	0.53942	1.53576e-83	4.01991e-81	1093	1093
LPXN	0.539371	1.5991e-83	4.13204e-81	1093	1093
BIN2	0.539235	1.79067e-83	4.56849e-81	1093	1093
BIRC3	0.538446	3.44935e-83	8.60018e-81	1093	1093
CCR5	0.538443	3.45629e-83	8.60018e-81	1093	1093
CCR7	0.538106	4.56918e-83	1.12307e-80	1093	1091
TOX	0.537824	5.77332e-83	1.40194e-80	1093	1090
TIFAB	0.536933	1.2053e-82	2.892e-80	1093	1041
IRF4	0.536518	1.69714e-82	4.02423e-80	1093	1091
PLEK	0.536352	1.94589e-82	4.56039e-80	1093	1093
GZMA	0.535705	3.31154e-82	7.67173e-80	1093	1091
IL12RB1	0.535249	4.81387e-82	1.10254e-79	1093	1093
PRF1	0.534854	6.65699e-82	1.50755e-79	1093	1093
GZMK	0.534307	1.04124e-81	2.33181e-79	1093	1087
P2RY10	0.533978	1.36254e-81	3.01781e-79	1093	1079
C8orf80	0.533958	1.38479e-81	3.03375e-79	1093	1061
ARHGAP30	0.533901	1.45119e-81	3.14503e-79	1093	1093
CD226	0.533072	2.85349e-81	6.11832e-79	1093	1092
CD53	0.532878	3.34256e-81	7.09151e-79	1093	1093
CD6	0.532663	3.97864e-81	8.35308e-79	1093	1093
FAM78A	0.532542	4.39331e-81	9.12857e-79	1093	1093
GPR18	0.531593	9.48468e-81	1.95065e-78	1093	1086
SASH3	0.531434	1.07895e-80	2.19658e-78	1093	1093
PPP1R16B	0.53129	1.21214e-80	2.44307e-78	1093	1093
CD3D	0.531015	1.515e-80	3.02325e-78	1093	1090
CLIC2	0.528593	1.06548e-79	2.10536e-77	1093	1093
TMC8	0.528481	1.16589e-79	2.28141e-77	1093	1093
CD27	0.528417	1.227e-79	2.3779e-77	1093	1093
ACAP1	0.528192	1.46957e-79	2.82087e-77	1093	1093
CD37	0.527326	2.93692e-79	5.5843e-77	1093	1093
FCRL6	0.526937	4.00808e-79	7.5498e-77	1093	1084
LAX1	0.526502	5.6704e-79	1.05821e-76	1093	1085
ABCD2	0.526459	5.86776e-79	1.085e-76	1093	1071
IL21R	0.525823	9.72621e-79	1.78211e-76	1093	1092
NKG7	0.525222	1.5686e-78	2.84821e-76	1093	1093
TNFRSF1B	0.52511	1.71407e-78	3.08455e-76	1093	1093
CD244	0.524197	3.53068e-78	6.29743e-76	1093	1089
KLRB1	0.524141	3.68976e-78	6.52343e-76	1093	1074
PLA2G2D	0.524013	4.08328e-78	7.15639e-76	1093	1072
CCL5	0.523812	4.78673e-78	8.31694e-76	1093	1093
C11orf21	0.523705	5.20903e-78	8.97333e-76	1093	1071
P2RY8	0.523365	6.81022e-78	1.16322e-75	1093	1093
PTGER4	0.522946	9.46964e-78	1.60387e-75	1093	1093
TNFRSF9	0.522846	1.02461e-77	1.72091e-75	1093	1065
RASSF5	0.522833	1.03485e-77	1.72376e-75	1093	1093
FOXP3	0.522614	1.22946e-77	2.03113e-75	1093	1093
PRKCQ	0.522354	1.50904e-77	2.47274e-75	1093	1088
GRAP2	0.522247	1.64094e-77	2.66719e-75	1093	1093
FCRL3	0.522139	1.78639e-77	2.88038e-75	1093	1032
IL2RB	0.522062	1.89759e-77	3.0354e-75	1093	1093
IL10RA	0.522038	1.93295e-77	3.0676e-75	1093	1093
PTPN22	0.5214	3.18909e-77	5.02158e-75	1093	1093
ARHGAP9	0.521069	4.13181e-77	6.45555e-75	1093	1093
IL7R	0.520829	4.98529e-77	7.72912e-75	1093	1078
CD8A	0.520802	5.09154e-77	7.83358e-75	1093	1092
HVCN1	0.520625	5.84684e-77	8.92751e-75	1093	1093
LTA	0.520262	7.76345e-77	1.17648e-74	1093	1077
IRF8	0.519661	1.23987e-76	1.8649e-74	1093	1093
FAM65B	0.519629	1.27132e-76	1.89803e-74	1093	1093
ITGAL	0.518626	2.77249e-76	4.10879e-74	1093	1093
CXCL9	0.518444	3.19225e-76	4.69634e-74	1093	1092
RAPGEF1	0.518197	3.86573e-76	5.64593e-74	1093	1093
ZAP70	0.518186	3.89767e-76	5.65162e-74	1093	1091
DOCK2	0.517835	5.11538e-76	7.36432e-74	1093	1093
WDFY4	0.51774	5.50402e-76	7.84827e-74	1093	1093
CD200R1	0.517734	5.52942e-76	7.84827e-74	1093	1088
GIMAP4	0.517148	8.70289e-76	1.22662e-73	1093	1093
KLRK1	0.516845	1.09936e-75	1.53872e-73	1093	1092
SPIB	0.516784	1.15199e-75	1.60126e-73	1093	1073
KCNA3	0.516645	1.28211e-75	1.76993e-73	1093	1081
CXCR5	0.516386	1.56583e-75	2.14689e-73	1093	1085
GIMAP7	0.516119	1.92307e-75	2.61889e-73	1093	1093
CD28	0.515586	2.89807e-75	3.92018e-73	1093	1093
CD4	0.515395	3.35457e-75	4.48617e-73	1093	1093
APBB1IP	0.515393	3.36101e-75	4.48617e-73	1093	1093
LOC100233209	0.51478	5.37569e-75	7.1281e-73	1093	1088
ICOS	0.514751	5.49741e-75	7.24185e-73	1093	1083
AMICA1	0.514298	7.7763e-75	1.01774e-72	1093	1092
FMNL1	0.514034	9.51033e-75	1.23665e-72	1093	1093
RASSF2	0.51379	1.14633e-74	1.48105e-72	1093	1093
RGL4	0.513197	1.80134e-74	2.31248e-72	1093	1057
RUNX3	0.513168	1.84142e-74	2.34898e-72	1093	1093
TNFAIP8	0.511987	4.52134e-74	5.73129e-72	1093	1093
SP140	0.51192	4.75875e-74	5.99454e-72	1093	1093
DOCK8	0.511907	4.80388e-74	6.01381e-72	1093	1093
TNFRSF8	0.511893	4.85493e-74	6.04019e-72	1093	1093
ZNF80	0.511314	7.53302e-74	9.3146e-72	1093	984
NCKAP1L	0.511292	7.6572e-74	9.41042e-72	1093	1093
TTC24	0.510801	1.11063e-73	1.35665e-71	1093	787
ETS1	0.51019	1.76197e-73	2.13931e-71	1093	1093
CCR4	0.509331	3.36402e-73	4.05999e-71	1093	1070
GNG2	0.508767	5.14203e-73	6.16891e-71	1093	1093
FLI1	0.508692	5.43773e-73	6.48506e-71	1093	1093
TNFSF14	0.507315	1.52583e-72	1.80901e-70	1093	1025
SELL	0.507201	1.66084e-72	1.95756e-70	1093	1093
GBP5	0.506911	2.06305e-72	2.41748e-70	1093	1093
TAGAP	0.506139	3.66587e-72	4.27084e-70	1093	1093
HLA-DRA	0.505618	5.40302e-72	6.2585e-70	1093	1093
MAP4K1	0.505265	7.02243e-72	8.08784e-70	1093	1093
TXK	0.505071	8.10895e-72	9.28613e-70	1093	1068
ACSL5	0.504988	8.62141e-72	9.8172e-70	1093	1093
SLC9A9	0.504847	9.57083e-72	1.08371e-69	1093	1093
SLAMF7	0.50452	1.21942e-71	1.37304e-69	1093	1093
PDCD1LG2	0.504482	1.25413e-71	1.40428e-69	1093	1093
RCSD1	0.504144	1.61049e-71	1.79334e-69	1093	1093
TRAF3IP3	0.50367	2.2862e-71	2.53178e-69	1093	1093
IL2RA	0.502881	4.08946e-71	4.50399e-69	1093	1090
CYTIP	0.502785	4.39094e-71	4.80975e-69	1093	1093
SEMA4D	0.502379	5.91961e-71	6.44917e-69	1093	1093
CTSS	0.502225	6.62831e-71	7.18245e-69	1093	1093
ARHGAP15	0.502198	6.75978e-71	7.28574e-69	1093	1093
CD69	0.501984	7.91282e-71	8.48313e-69	1093	1093
KLRD1	0.501967	8.00875e-71	8.54055e-69	1093	1088
TBC1D10C	0.501841	8.78904e-71	9.32332e-69	1093	1093
GIMAP5	0.501762	9.30935e-71	9.82356e-69	1093	1093
XCL2	0.501357	1.25262e-70	1.31492e-68	1093	1062
NCR3	0.501216	1.38969e-70	1.45126e-68	1093	1032
FGD2	0.500979	1.65252e-70	1.71683e-68	1093	1093
TLR10	0.499752	4.048e-70	4.18397e-68	1093	1089
CARD11	0.49953	4.75763e-70	4.89235e-68	1093	1093
MIR155HG	0.498583	9.47503e-70	9.69387e-68	1093	1092
WAS	0.49818	1.26886e-69	1.29161e-67	1093	1093
TRIM22	0.497447	2.15806e-69	2.18571e-67	1093	1093
RASAL3	0.497034	2.90742e-69	2.92996e-67	1093	1093
STK17B	0.496712	3.6678e-69	3.67783e-67	1093	1093
CASP10	0.496243	5.1422e-69	5.13075e-67	1093	1093
TREML2	0.49585	6.82767e-69	6.7789e-67	1093	1043
BTK	0.495527	8.61114e-69	8.50773e-67	1093	1093
IDO2	0.494648	1.61747e-68	1.59025e-66	1093	851
EBI3	0.492948	5.45061e-68	5.33287e-66	1093	1092
BANK1	0.491922	1.13077e-67	1.101e-65	1093	1083
MS4A1	0.491838	1.20002e-67	1.16281e-65	1093	1067
FCRL1	0.491803	1.23003e-67	1.18619e-65	1093	882
CTLA4	0.491472	1.55542e-67	1.49284e-65	1093	1084
HCLS1	0.490809	2.48893e-67	2.37745e-65	1093	1093
FGR	0.49075	2.59437e-67	2.46649e-65	1093	1093
SLA	0.490717	2.65537e-67	2.51263e-65	1093	1093
SERPINB9	0.490659	2.76748e-67	2.60648e-65	1093	1093
IFNG	0.490528	3.03577e-67	2.84586e-65	1093	913
MPEG1	0.490392	3.34044e-67	3.11697e-65	1093	1093
C17orf87	0.490163	3.92818e-67	3.6485e-65	1093	1092
DTHD1	0.489899	4.73335e-67	4.37618e-65	1093	938
NLRP1	0.489451	6.491e-67	5.97379e-65	1093	1093
CNR2	0.489443	6.52393e-67	5.97681e-65	1093	870
FGL2	0.489413	6.66437e-67	6.07785e-65	1093	1093
CD52	0.489178	7.86169e-67	7.1375e-65	1093	1093
S1PR4	0.489165	7.93436e-67	7.17117e-65	1093	1093
IL18BP	0.488843	9.9512e-67	8.95386e-65	1093	1093
HLA-DMB	0.488826	1.00742e-66	9.02424e-65	1093	1093
HLA-DOA	0.486944	3.76388e-66	3.35668e-64	1093	1093
C2orf89	0.486827	4.08499e-66	3.627e-64	1093	1088
CD74	0.48648	5.20336e-66	4.59972e-64	1093	1093
IL12B	0.486464	5.26382e-66	4.63285e-64	1093	955
DOCK11	0.48626	6.06681e-66	5.31637e-64	1093	1093
FCRLA	0.48589	7.84862e-66	6.848e-64	1093	1075
BCL11B	0.485754	8.63146e-66	7.49859e-64	1093	1093
CFLAR	0.485607	9.55647e-66	8.26655e-64	1093	1093
FAS	0.485291	1.19043e-65	1.02535e-63	1093	1093
HLA-DOB	0.485059	1.39919e-65	1.20003e-63	1093	1092
CD40	0.484708	1.78492e-65	1.52437e-63	1093	1093
TLR8	0.484439	2.15068e-65	1.82898e-63	1093	1092
EVI2A	0.484167	2.5958e-65	2.19825e-63	1093	1093
SLAMF8	0.484068	2.77933e-65	2.34382e-63	1093	1093
HLA-DPA1	0.48347	4.20129e-65	3.52821e-63	1093	1093
PLAC8	0.482774	6.79134e-65	5.67965e-63	1093	1087
GZMH	0.482678	7.25293e-65	6.04061e-63	1093	1087
GPR183	0.482391	8.84179e-65	7.33359e-63	1093	1093
ZC3H12D	0.481682	1.43914e-64	1.18876e-62	1093	1086
RAC2	0.481055	2.21209e-64	1.81978e-62	1093	1093
TCL1A	0.480651	2.91684e-64	2.38979e-62	1093	947
VNN2	0.480123	4.18343e-64	3.41364e-62	1093	1093
GIMAP8	0.479775	5.30469e-64	4.31113e-62	1093	1093
POU2AF1	0.479708	5.55415e-64	4.49574e-62	1093	1087
RASGRP2	0.479293	7.36915e-64	5.94101e-62	1093	1093
APOBEC3H	0.478472	1.28757e-63	1.03391e-61	1093	1077
SELPLG	0.477862	1.94704e-63	1.55724e-61	1093	1093
GPR55	0.47757	2.37381e-63	1.89107e-61	1093	1075
LGALS2	0.477169	3.1121e-63	2.46946e-61	1093	1053
CD38	0.477031	3.41705e-63	2.70081e-61	1093	1079
HLA-DMA	0.476961	3.58412e-63	2.82179e-61	1093	1093
GPR132	0.476395	5.24977e-63	4.11708e-61	1093	1093
GIMAP6	0.476331	5.48004e-63	4.28102e-61	1093	1093
VCAM1	0.476183	6.05883e-63	4.71489e-61	1093	1093
STAP1	0.475723	8.25527e-63	6.39942e-61	1093	1068
MEI1	0.475462	9.83984e-63	7.59854e-61	1093	1093
PDCD1	0.475318	1.08438e-62	8.34185e-61	1093	1085
ASB2	0.47497	1.36961e-62	1.0496e-60	1093	1093
P2RY14	0.474368	2.05065e-62	1.56557e-60	1093	1093
PRDM8	0.474124	2.41518e-62	1.8369e-60	1093	1090
CLEC10A	0.473922	2.76364e-62	2.09403e-60	1093	1082
PLCXD2	0.473881	2.84117e-62	2.14471e-60	1093	1091
MIAT	0.473821	2.95735e-62	2.22408e-60	1093	1093
SAMSN1	0.47341	3.89305e-62	2.91689e-60	1093	1093
IFNAR2	0.472083	9.42115e-62	7.03271e-60	1093	1093
PTPRCAP	0.472035	9.72978e-62	7.2363e-60	1093	1093
IKZF3	0.471849	1.10075e-61	8.15645e-60	1093	1068
PSTPIP1	0.471749	1.17645e-61	8.68548e-60	1093	1093
LAT	0.470511	2.67142e-61	1.96505e-59	1093	1093
TNIP3	0.470478	2.73131e-61	2.0018e-59	1093	1016
CCDC141	0.469742	4.44058e-61	3.24275e-59	1093	1067
CD19	0.469328	5.83371e-61	4.24471e-59	1093	976
UBD	0.469246	6.16002e-61	4.46602e-59	1093	1092
RAB33A	0.469161	6.51116e-61	4.70367e-59	1093	1092
KLRG1	0.468837	8.05898e-61	5.80103e-59	1093	1092
RGS18	0.468756	8.50037e-61	6.09697e-59	1093	1091
MYO1F	0.468504	1.00303e-60	7.16884e-59	1093	1093
APOBEC3G	0.467957	1.43634e-60	1.02295e-58	1093	1093
FCRL2	0.467766	1.62878e-60	1.15592e-58	1093	938
CTSW	0.467623	1.78854e-60	1.26485e-58	1093	1093
PRDM1	0.46753	1.90009e-60	1.33903e-58	1093	1093
CD79A	0.46731	2.19484e-60	1.54136e-58	1093	1090
XCL1	0.466971	2.74003e-60	1.91755e-58	1093	1061
AOAH	0.466912	2.84789e-60	1.98613e-58	1093	1093
ELMO1	0.466854	2.95695e-60	2.05508e-58	1093	1093
WNT1	0.466579	3.53928e-60	2.45135e-58	1093	888
CLECL1	0.46643	3.90104e-60	2.69265e-58	1093	1077
FCRL5	0.466117	4.78512e-60	3.29161e-58	1093	1052
GZMB	0.465758	6.04424e-60	4.14359e-58	1093	1088
PARVG	0.465529	7.01591e-60	4.79341e-58	1093	1093
LYZ	0.465386	7.69828e-60	5.24185e-58	1093	1093
GBP4	0.465071	9.45051e-60	6.4133e-58	1093	1093
AIM2	0.464645	1.24622e-59	8.42873e-58	1093	1091
SRGN	0.464636	1.2535e-59	8.44962e-58	1093	1093
CD1B	0.464429	1.43287e-59	9.62651e-58	1093	880
PIK3R5	0.464169	1.69612e-59	1.13572e-57	1093	1093
CXorf21	0.46404	1.84388e-59	1.23058e-57	1093	1093
PIK3CG	0.463614	2.42844e-59	1.61535e-57	1093	1092
AGAP2	0.463238	3.09616e-59	2.05274e-57	1093	1093
MAL	0.463214	3.14605e-59	2.07897e-57	1093	1069
CAMK4	0.463159	3.25835e-59	2.14615e-57	1093	1085
TLE4	0.462484	5.0373e-59	3.30706e-57	1093	1093
CLNK	0.462092	6.47925e-59	4.23991e-57	1093	680
CD7	0.461292	1.08341e-58	7.06674e-57	1093	1093
GBP1	0.461166	1.17494e-58	7.639e-57	1093	1093
CLEC17A	0.461129	1.20297e-58	7.79612e-57	1093	936
APOBEC3C	0.460894	1.3982e-58	9.03228e-57	1093	1093
BEND4	0.460449	1.8593e-58	1.19726e-56	1093	845
CLEC12A	0.460397	1.92175e-58	1.23353e-56	1093	1082
CD8B	0.460383	1.93994e-58	1.24125e-56	1093	1090
KLRC1	0.460348	1.98351e-58	1.26512e-56	1093	1029
GIMAP2	0.460056	2.38968e-58	1.51937e-56	1093	1093
CD1E	0.459913	2.61847e-58	1.6596e-56	1093	1069
MCART6	0.459807	2.80195e-58	1.77032e-56	1093	1092
LILRB1	0.459567	3.26597e-58	2.05705e-56	1093	1093
IDO1	0.459329	3.80216e-58	2.38731e-56	1093	1093
HLA-DPB1	0.459312	3.84123e-58	2.40435e-56	1093	1093
SLFN14	0.459198	4.13241e-58	2.5786e-56	1093	766
STK17A	0.459173	4.19782e-58	2.61133e-56	1093	1093
ARRDC5	0.458735	5.5483e-58	3.4408e-56	1093	1021
BLK	0.458656	5.83448e-58	3.60718e-56	1093	981
PNOC	0.458649	5.85841e-58	3.6109e-56	1093	1042
NCR1	0.458521	6.35712e-58	3.90634e-56	1093	649
SSTR3	0.457777	1.01951e-57	6.24565e-56	1093	734
FUT7	0.457699	1.07119e-57	6.54238e-56	1093	1086
CORO1A	0.457592	1.14611e-57	6.97879e-56	1093	1093
CASS4	0.457536	1.18767e-57	7.21011e-56	1093	1090
C2orf85	0.457522	1.19825e-57	7.25247e-56	1093	661
FAM49A	0.456697	2.01973e-57	1.21879e-55	1093	1093
CD79B	0.456624	2.11392e-57	1.27182e-55	1093	1093
CECR1	0.456429	2.39215e-57	1.43493e-55	1093	1093
DOK2	0.456329	2.54767e-57	1.52369e-55	1093	1093
FERMT3	0.456282	2.62342e-57	1.56435e-55	1093	1093
C10orf54	0.456072	2.99596e-57	1.78123e-55	1093	1093
GMFG	0.455926	3.28469e-57	1.94715e-55	1093	1093
KBTBD8	0.455251	5.02412e-57	2.96954e-55	1093	1093
PVRIG	0.454997	5.89403e-57	3.47351e-55	1093	1091
HCST	0.454784	6.73476e-57	3.95741e-55	1093	1093
TFEC	0.453796	1.25115e-56	7.33051e-55	1093	1093
MFNG	0.453722	1.31051e-56	7.65604e-55	1093	1093
FAM26F	0.453643	1.37639e-56	8.01766e-55	1093	1093
FYN	0.453275	1.7325e-56	1.0063e-54	1093	1093
NCF1	0.453082	1.95481e-56	1.13216e-54	1093	1093
SLC12A3	0.452853	2.25533e-56	1.30247e-54	1093	991
LAIR1	0.452689	2.49735e-56	1.43812e-54	1093	1093
LAMP3	0.452651	2.55721e-56	1.46839e-54	1093	1093
STX11	0.452519	2.77623e-56	1.58963e-54	1093	1093
SIGLEC10	0.452498	2.81265e-56	1.60592e-54	1093	1093
CLEC4A	0.45232	3.14328e-56	1.78963e-54	1093	1093
RFTN1	0.452247	3.28875e-56	1.86717e-54	1093	1093
GPR114	0.451835	4.25098e-56	2.4067e-54	1093	1088
TNFRSF13B	0.451458	5.37082e-56	3.03218e-54	1093	950
PLCL2	0.45136	5.70889e-56	3.21404e-54	1093	1093
HSF5	0.451313	5.8775e-56	3.29975e-54	1093	939
2021-09-01	0.451297	5.93519e-56	3.32288e-54	1093	1093
FAM129C	0.451121	6.622e-56	3.69713e-54	1093	1039
PATL2	0.450844	7.86006e-56	4.37623e-54	1093	1079
ZNF683	0.450831	7.92592e-56	4.40074e-54	1093	1090
PLCB2	0.450762	8.2713e-56	4.57989e-54	1093	1093
NFAM1	0.450591	9.19176e-56	5.07561e-54	1093	1093
KIAA0125	0.450247	1.13718e-55	6.26228e-54	1093	1045
PAX5	0.450063	1.27446e-55	6.99909e-54	1093	885
CYTH4	0.449489	1.81696e-55	9.95129e-54	1093	1093
PIK3AP1	0.449284	2.061e-55	1.12573e-53	1093	1093
NCF4	0.448755	2.85499e-55	1.55117e-53	1093	1093
CCR6	0.448755	2.8553e-55	1.55117e-53	1093	1093
KIF21B	0.448722	2.91349e-55	1.57853e-53	1093	1093
XCR1	0.448575	3.18892e-55	1.72313e-53	1093	892
CCDC69	0.44842	3.50824e-55	1.8906e-53	1093	1093
ZBED2	0.448412	3.52615e-55	1.89519e-53	1093	1061
FMNL3	0.448161	4.11195e-55	2.20416e-53	1093	1093
GZMM	0.448024	4.47426e-55	2.39201e-53	1093	1083
LYN	0.447857	4.95803e-55	2.64363e-53	1093	1093
PAPLN	0.447815	5.08502e-55	2.70419e-53	1093	1093
HSD11B1	0.447711	5.42037e-55	2.87494e-53	1093	1092
LRRC33	0.447543	6.00809e-55	3.1783e-53	1093	1093
C1S	0.447413	6.50543e-55	3.43238e-53	1093	1093
IFI16	0.447216	7.34096e-55	3.86311e-53	1093	1093
CR1	0.44703	8.22792e-55	4.31859e-53	1093	1081
TLR9	0.44701	8.32785e-55	4.35968e-53	1093	1093
BACH2	0.446381	1.22275e-54	6.38459e-53	1093	1093
IL15RA	0.446245	1.32889e-54	6.92087e-53	1093	1093
ITGB2	0.446015	1.52935e-54	7.94435e-53	1093	1093
LIX1L	0.445953	1.58769e-54	8.22619e-53	1093	1093
NLRC5	0.445833	1.70892e-54	8.83163e-53	1093	1093
LCP1	0.445201	2.50992e-54	1.2938e-52	1093	1093
CCND2	0.445137	2.60985e-54	1.34188e-52	1093	1093
CDC42SE2	0.44465	3.50693e-54	1.79853e-52	1093	1093
OBFC2A	0.444273	4.40779e-54	2.2548e-52	1093	1093
BTN3A3	0.443307	7.90986e-54	4.03603e-52	1093	1093
IRF1	0.443158	8.65384e-54	4.4045e-52	1093	1093
FCER2	0.443089	9.02108e-54	4.57985e-52	1093	871
2021-09-06	0.442689	1.14852e-53	5.81619e-52	1093	1093
DOK3	0.442662	1.16731e-53	5.89651e-52	1093	1093
TSPAN32	0.442508	1.28093e-53	6.4543e-52	1093	1085
CCL4	0.442483	1.30067e-53	6.53743e-52	1093	1093
P2RY13	0.442259	1.48794e-53	7.46006e-52	1093	1092
BCL2A1	0.441911	1.83539e-53	9.17924e-52	1093	1093
RASSF4	0.441822	1.93644e-53	9.66063e-52	1093	1093
TNFRSF17	0.440593	4.04705e-53	2.01403e-51	1093	1032
ITPRIPL1	0.439808	6.46923e-53	3.21151e-51	1093	1092
LRRC8C	0.439705	6.88001e-53	3.40704e-51	1093	1093
C3	0.439443	8.04392e-53	3.97366e-51	1093	1093
PPP2R2B	0.439313	8.69476e-53	4.28467e-51	1093	1087
PLCG2	0.439278	8.87915e-53	4.36486e-51	1093	1093
TNFAIP8L2	0.439032	1.02793e-52	5.04087e-51	1093	1093
RGL1	0.438757	1.2106e-52	5.92222e-51	1093	1093
LTB	0.438243	1.64366e-52	8.02128e-51	1093	1088
TMIGD2	0.437973	1.9293e-52	9.39251e-51	1093	983
IGSF6	0.437385	2.73478e-52	1.32818e-50	1093	1093
C10orf128	0.437318	2.84453e-52	1.37816e-50	1093	1069
ARHGAP31	0.437278	2.91318e-52	1.40804e-50	1093	1093
CYBB	0.437097	3.24143e-52	1.56294e-50	1093	1093
CD1C	0.436105	5.82645e-52	2.80268e-50	1093	1073
SLC24A4	0.435586	7.90817e-52	3.79498e-50	1093	1073
CD1D	0.43556	8.03342e-52	3.84593e-50	1093	1092
ZEB2	0.43468	1.34749e-51	6.43571e-50	1093	1093
CLEC1A	0.434437	1.55369e-51	7.40297e-50	1093	1093
LILRB2	0.434276	1.70824e-51	8.12018e-50	1093	1093
SLC31A2	0.433795	2.26393e-51	1.07364e-49	1093	1093
IL2	0.433472	2.73425e-51	1.29363e-49	1093	562
IL32	0.432058	6.23835e-51	2.94459e-49	1093	1093
SAMD9L	0.431885	6.89651e-51	3.24764e-49	1093	1093
ST8SIA4	0.431539	8.43533e-51	3.96303e-49	1093	1093
KCNJ10	0.431276	9.82344e-51	4.60445e-49	1093	1090
C13orf18	0.431269	9.86588e-51	4.61361e-49	1093	1093
IL7	0.431052	1.11907e-50	5.22104e-49	1093	1089
SLFN11	0.431028	1.13439e-50	5.28029e-49	1093	1093
ITM2A	0.431015	1.14294e-50	5.30784e-49	1093	1093
GTSF1L	0.430892	1.22782e-50	5.6889e-49	1093	622
NCF1C	0.430761	1.32461e-50	6.12327e-49	1093	1091
CLEC4C	0.430592	1.4609e-50	6.73787e-49	1093	623
COL4A4	0.430411	1.62239e-50	7.4656e-49	1093	1093
FUT4	0.430127	1.91204e-50	8.77838e-49	1093	1093
GGTA1	0.430079	1.9653e-50	9.0024e-49	1093	1093
CD83	0.429783	2.33152e-50	1.06558e-48	1093	1093
CHST11	0.42976	2.36274e-50	1.0774e-48	1093	1093
PLEKHG7	0.429684	2.46968e-50	1.12362e-48	1093	895
CSF2RA	0.429154	3.35202e-50	1.52162e-48	1093	1093
FCN1	0.42913	3.39856e-50	1.53928e-48	1093	1077
LAPTM5	0.429078	3.50095e-50	1.5821e-48	1093	1093
DPPA4	0.429035	3.58938e-50	1.61843e-48	1093	699
CCL19	0.429013	3.63628e-50	1.63592e-48	1093	1074
NCF1B	0.428772	4.17687e-50	1.87494e-48	1093	1091
ITGAX	0.428511	4.85258e-50	2.17341e-48	1093	1093
HLA-E	0.428406	5.15518e-50	2.30383e-48	1093	1093
HLA-DQA1	0.428162	5.92939e-50	2.64396e-48	1093	1093
ITGB7	0.427868	7.02203e-50	3.12426e-48	1093	1093
GPR65	0.427552	8.41415e-50	3.7354e-48	1093	1093
MS4A6A	0.427503	8.65742e-50	3.83495e-48	1093	1093
CXorf65	0.42732	9.61325e-50	4.24901e-48	1093	713
MYO1G	0.426946	1.19096e-49	5.25248e-48	1093	1093
MNDA	0.426846	1.26088e-49	5.5487e-48	1093	1093
GNGT2	0.426676	1.38928e-49	6.10042e-48	1093	1093
RAB8B	0.426549	1.49388e-49	6.54545e-48	1093	1093
IL15	0.426443	1.58758e-49	6.94091e-48	1093	1093
BTN3A1	0.426053	1.98227e-49	8.64777e-48	1093	1093
GLT1D1	0.426004	2.03893e-49	8.87573e-48	1093	1044
PTGDS	0.425703	2.42043e-49	1.05137e-47	1093	1091
DISC1	0.425689	2.44004e-49	1.05761e-47	1093	1093
LOC400759	0.425679	2.45307e-49	1.06098e-47	1093	1077
INSL3	0.425531	2.66993e-49	1.1523e-47	1093	969
VAV1	0.425045	3.5196e-49	1.51576e-47	1093	1093
PIWIL4	0.424652	4.3996e-49	1.8907e-47	1093	1092
CD274	0.424499	4.79777e-49	2.05743e-47	1093	1090
SERPING1	0.42399	6.4049e-49	2.74078e-47	1093	1093
HCK	0.423984	6.42539e-49	2.74372e-47	1093	1093
FAM18A	0.423738	7.38469e-49	3.14669e-47	1093	1093
TCF7	0.423294	9.49248e-49	4.0363e-47	1093	1093
SH3KBP1	0.423036	1.09784e-48	4.65833e-47	1093	1093
NECAP2	0.422995	1.12407e-48	4.75958e-47	1093	1093
JAK2	0.42281	1.24737e-48	5.27061e-47	1093	1093
SOCS1	0.422701	1.3266e-48	5.59366e-47	1093	1093
GPSM3	0.422406	1.56608e-48	6.58964e-47	1093	1093
CARD6	0.421952	2.02199e-48	8.49026e-47	1093	1093
PDE6G	0.421208	3.07137e-48	1.28698e-46	1093	1091
PRKD3	0.421176	3.12653e-48	1.30737e-46	1093	1093
CLEC2D	0.421156	3.16338e-48	1.32004e-46	1093	1093
CASP1	0.420959	3.53193e-48	1.47079e-46	1093	1093
CCL22	0.420567	4.39964e-48	1.82834e-46	1093	1093
SH2D1B	0.420073	5.80083e-48	2.40567e-46	1093	1067
CLEC7A	0.419861	6.52905e-48	2.70212e-46	1093	1093
GLIPR2	0.419501	7.97979e-48	3.29575e-46	1093	1093
DDX26B	0.419485	8.05435e-48	3.3134e-46	1093	1093
HLA-DQA2	0.419484	8.0554e-48	3.3134e-46	1093	1093
CFP	0.419463	8.15475e-48	3.34743e-46	1093	1091
NLRP3	0.419202	9.42776e-48	3.86212e-46	1093	1093
CASP4	0.41884	1.15359e-47	4.71615e-46	1093	1093
CD72	0.418324	1.53672e-47	6.26977e-46	1093	1093
KCTD12	0.418098	1.7426e-47	7.09536e-46	1093	1093
CLEC6A	0.417785	2.0727e-47	8.42242e-46	1093	650
CMKLR1	0.417733	2.13356e-47	8.65228e-46	1093	1093
RRN3P2	0.417619	2.27301e-47	9.19929e-46	1093	1090
LRRC2	0.417549	2.36239e-47	9.54188e-46	1093	1076
IL21	0.417014	3.17677e-47	1.28056e-45	1093	253
ST8SIA1	0.416942	3.30514e-47	1.32964e-45	1093	1093
TLR1	0.416782	3.61094e-47	1.44977e-45	1093	1093
GNLY	0.415356	7.92842e-47	3.17688e-45	1093	1091
KCNAB2	0.415305	8.1534e-47	3.26055e-45	1093	1093
DAZL	0.414958	9.86408e-47	3.93684e-45	1093	626
GP1BA	0.414931	1.00151e-46	3.98342e-45	1093	1059
IGJ	0.41493	1.00203e-46	3.98342e-45	1093	1091
APOBEC3D	0.414509	1.26263e-46	5.00949e-45	1093	1093
C1orf200	0.414239	1.46389e-46	5.79659e-45	1093	929
C20orf118	0.414197	1.49787e-46	5.91952e-45	1093	1092
C1orf38	0.414068	1.60734e-46	6.33973e-45	1093	1093
PNRC1	0.413106	2.71996e-46	1.07072e-44	1093	1093
SIRPB2	0.412829	3.16456e-46	1.24331e-44	1093	1092
CD180	0.412731	3.33825e-46	1.309e-44	1093	1093
CD86	0.412606	3.57248e-46	1.39812e-44	1093	1093
LOC96610	0.412512	3.76148e-46	1.46924e-44	1093	1093
CXCL10	0.412398	4.00029e-46	1.55949e-44	1093	1093
P2RX1	0.412213	4.42622e-46	1.72221e-44	1093	1087
SH2B3	0.411068	8.24077e-46	3.20024e-44	1093	1093
MSL3	0.41106	8.27796e-46	3.20851e-44	1093	1093
CCL17	0.410854	9.25462e-46	3.58017e-44	1093	1039
ITGA4	0.410613	1.05451e-45	4.07158e-44	1093	1093
LRRK1	0.410532	1.10156e-45	4.24512e-44	1093	1093
HLA-DQB2	0.410442	1.15698e-45	4.45019e-44	1093	1092
LIMD2	0.410199	1.31915e-45	5.06426e-44	1093	1093
LY96	0.410025	1.44946e-45	5.55396e-44	1093	1093
CCR8	0.409611	1.81222e-45	6.93078e-44	1093	1035
CCR9	0.409298	2.14541e-45	8.18955e-44	1093	815
C1R	0.409023	2.48699e-45	9.47548e-44	1093	1093
TNFSF13B	0.40842	3.44014e-45	1.30823e-43	1093	1093
PAG1	0.408269	3.7307e-45	1.41605e-43	1093	1093
FAM20A	0.408224	3.82142e-45	1.44776e-43	1093	1093
EMR2	0.407505	5.62164e-45	2.12578e-43	1093	1093
CD84	0.407437	5.82871e-45	2.19996e-43	1093	1093
MAP3K14	0.407379	6.01242e-45	2.26505e-43	1093	1093
SEL1L3	0.407345	6.12374e-45	2.30269e-43	1093	1093
PIM2	0.407324	6.19255e-45	2.32422e-43	1093	1093
AICDA	0.407308	6.24469e-45	2.33944e-43	1093	726
CLEC9A	0.407061	7.12686e-45	2.66497e-43	1093	989
ABI3BP	0.406971	7.47802e-45	2.7911e-43	1093	1093
KLRF1	0.406843	8.00951e-45	2.98395e-43	1093	1031
ACSL4	0.40653	9.46681e-45	3.52036e-43	1093	1093
C1orf162	0.406268	1.08853e-44	4.0404e-43	1093	1093
CCL13	0.406178	1.14208e-44	4.23138e-43	1093	1052
FMNL2	0.406166	1.1492e-44	4.24992e-43	1093	1093
CHST2	0.405916	1.3135e-44	4.84864e-43	1093	1093
BCL2L14	0.405906	1.32022e-44	4.86456e-43	1093	1074
NAPSB	0.405762	1.42584e-44	5.24412e-43	1093	1092
PRKCH	0.404948	2.19763e-44	8.06799e-43	1093	1093
GPR15	0.404905	2.24867e-44	8.24035e-43	1093	802
PIP5K1B	0.404838	2.32946e-44	8.52092e-43	1093	1085
DAPP1	0.404819	2.35273e-44	8.59045e-43	1093	1093
CR1L	0.404797	2.38122e-44	8.67876e-43	1093	789
IFNGR1	0.40452	2.75706e-44	1.00304e-42	1093	1093
LST1	0.404437	2.88143e-44	1.0464e-42	1093	1093
KCNN3	0.404242	3.19456e-44	1.15803e-42	1093	1090
TRPV2	0.404055	3.52838e-44	1.27674e-42	1093	1093
CD300LF	0.404035	3.56543e-44	1.28784e-42	1093	1093
COL4A3	0.403975	3.67976e-44	1.32675e-42	1093	1022
AIF1	0.403945	3.73876e-44	1.34562e-42	1093	1093
DPYD	0.403818	3.99977e-44	1.437e-42	1093	1093
DENND3	0.403678	4.3052e-44	1.54397e-42	1093	1093
RHOF	0.403627	4.42316e-44	1.58346e-42	1093	1093
CD33	0.40349	4.75539e-44	1.69938e-42	1093	1093
SLC7A7	0.403432	4.90409e-44	1.74942e-42	1093	1093
KIAA1949	0.403368	5.07267e-44	1.80635e-42	1093	1093
RASGRP3	0.403344	5.13589e-44	1.82564e-42	1093	1093
ENPP2	0.402375	8.55962e-44	3.03731e-42	1093	1093
LILRA4	0.401811	1.15196e-43	4.08046e-42	1093	1077
PLAGL1	0.401681	1.23313e-43	4.3603e-42	1093	1093
PTGDR	0.401295	1.51007e-43	5.3302e-42	1093	1086
ADCY7	0.400895	1.862e-43	6.56095e-42	1093	1093
PLEKHO2	0.400749	2.00932e-43	7.06768e-42	1093	1093
DAPK1	0.400533	2.25016e-43	7.90104e-42	1093	1093
CEP110	0.400303	2.53746e-43	8.89435e-42	1093	1093
SLCO5A1	0.400221	2.6481e-43	9.26606e-42	1093	1066
BHLHE22	0.400207	2.66776e-43	9.31867e-42	1093	1088
ITGAM	0.399963	3.03048e-43	1.05674e-41	1093	1093
CD97	0.399955	3.04301e-43	1.05927e-41	1093	1093
CXCR4	0.399917	3.10403e-43	1.07865e-41	1093	1093
TMEM140	0.399587	3.68756e-43	1.27922e-41	1093	1093
LILRB4	0.399388	4.09037e-43	1.41652e-41	1093	1093
CLEC4E	0.39889	5.30135e-43	1.83274e-41	1093	1082
CR2	0.398376	6.92208e-43	2.38895e-41	1093	953
QKI	0.397505	1.08734e-42	3.7462e-41	1093	1093
SYT15	0.397414	1.13983e-42	3.92036e-41	1093	1093
DPEP2	0.396521	1.80743e-42	6.20591e-41	1093	1093
GYPC	0.396349	1.97516e-42	6.7703e-41	1093	1093
STAMBPL1	0.395967	2.4046e-42	8.2283e-41	1093	1093
GIMAP1	0.395543	2.99191e-42	1.02207e-40	1093	1093
GRIN3A	0.395166	3.63078e-42	1.23821e-40	1093	1093
TLR6	0.395162	3.63835e-42	1.2387e-40	1093	1092
CEACAM21	0.394986	3.98162e-42	1.35328e-40	1093	1091
DPF3	0.394922	4.11452e-42	1.3961e-40	1093	1085
LGI2	0.394792	4.39885e-42	1.49006e-40	1093	1093
LSP1	0.394662	4.70139e-42	1.58987e-40	1093	1093
B3GALT2	0.394593	4.87168e-42	1.6447e-40	1093	1065
TMEM71	0.394252	5.79911e-42	1.95248e-40	1093	1092
SLFN5	0.394251	5.8027e-42	1.95248e-40	1093	1093
SPI1	0.394069	6.37032e-42	2.1399e-40	1093	1093
TOX2	0.393995	6.61531e-42	2.2185e-40	1093	1093
ADAM6	0.393959	6.73702e-42	2.25556e-40	1093	1093
LAG3	0.393916	6.88815e-42	2.30233e-40	1093	1093
CXCL11	0.393501	8.51635e-42	2.84184e-40	1093	1093
PTAFR	0.393276	9.55017e-42	3.18155e-40	1093	1092
PIK3R6	0.393114	1.03746e-41	3.45051e-40	1093	1093
RASA3	0.392689	1.28817e-41	4.27728e-40	1093	1093
RNASE6	0.392465	1.4437e-41	4.78583e-40	1093	1093
NMI	0.392156	1.68897e-41	5.58969e-40	1093	1093
C15orf53	0.391787	2.03758e-41	6.73236e-40	1093	538
LY75	0.391756	2.06907e-41	6.82521e-40	1093	1093
DNASE1L3	0.39099	3.05084e-41	1.00473e-39	1093	1044
STK10	0.390929	3.1468e-41	1.03464e-39	1093	1093
TNFSF8	0.390804	3.35272e-41	1.10056e-39	1093	1091
FCRL4	0.39066	3.60563e-41	1.18165e-39	1093	843
ICAM1	0.390647	3.62898e-41	1.18737e-39	1093	1093
TLR4	0.390576	3.76128e-41	1.22866e-39	1093	1093
DOCK10	0.390424	4.06152e-41	1.32459e-39	1093	1093
CPNE5	0.389522	6.40013e-41	2.08392e-39	1093	1093
HLA-DRB1	0.38905	8.11585e-41	2.6383e-39	1093	1093
TRIM69	0.388926	8.64e-41	2.80418e-39	1093	1093
GRAMD1B	0.388645	9.94825e-41	3.22358e-39	1093	1088
C14orf139	0.388605	1.01523e-40	3.28443e-39	1093	1093
ASGR2	0.388542	1.04742e-40	3.38313e-39	1093	1077
SIRPB1	0.388432	1.10717e-40	3.57039e-39	1093	1093
WNT10A	0.388101	1.30683e-40	4.20753e-39	1093	1085
SNAI3	0.387993	1.37951e-40	4.43444e-39	1093	1093
ADAMDEC1	0.387798	1.52092e-40	4.88122e-39	1093	1090
GPR31	0.387677	1.61642e-40	5.17949e-39	1093	825
ABI3	0.387467	1.79504e-40	5.74269e-39	1093	1093
ACY3	0.387317	1.9347e-40	6.17968e-39	1093	1020
CDC14B	0.386916	2.36348e-40	7.53733e-39	1093	1093
MRC1	0.386851	2.44166e-40	7.77437e-39	1093	1092
CSF1R	0.386338	3.15331e-40	1.00244e-38	1093	1093
CDHR1	0.386317	3.18586e-40	1.0112e-38	1093	1055
ZNF267	0.386294	3.22221e-40	1.02113e-38	1093	1093
LBH	0.38616	3.44451e-40	1.08986e-38	1093	1093
F5	0.385808	4.10517e-40	1.29686e-38	1093	1093
HLA-DQB1	0.38576	4.20248e-40	1.32552e-38	1093	1093
CARD16	0.38554	4.68984e-40	1.47693e-38	1093	1093
MSN	0.385161	5.65954e-40	1.77953e-38	1093	1093
SLC22A3	0.385065	5.93528e-40	1.86333e-38	1093	1087
IL3RA	0.384628	7.36893e-40	2.30981e-38	1093	1093
ABCB1	0.384536	7.71188e-40	2.41355e-38	1093	1092
TSPAN11	0.384452	8.04056e-40	2.51252e-38	1093	1093
TGFBR2	0.383975	1.01768e-39	3.17513e-38	1093	1093
LOC606724	0.383881	1.06639e-39	3.32197e-38	1093	1093
OR52N4	0.383873	1.07045e-39	3.32946e-38	1093	788
KIR3DL2	0.383137	1.53921e-39	4.7801e-38	1093	768
C5orf58	0.383122	1.54994e-39	4.806e-38	1093	1021
C6orf174	0.383015	1.63441e-39	5.06016e-38	1093	1083
HAPLN3	0.382848	1.77452e-39	5.48549e-38	1093	1093
MCOLN2	0.382702	1.90599e-39	5.88289e-38	1093	1093
NPL	0.382549	2.05551e-39	6.33468e-38	1093	1093
MEF2C	0.382439	2.16907e-39	6.67444e-38	1093	1093
NLRC4	0.38159	3.29034e-39	1.01093e-37	1093	1093
MAML2	0.381575	3.31378e-39	1.01658e-37	1093	1093
MOBKL2B	0.38156	3.33834e-39	1.02256e-37	1093	1093
ADAM19	0.381437	3.54563e-39	1.0844e-37	1093	1093
CYSLTR2	0.381376	3.65443e-39	1.11598e-37	1093	1073
ZBP1	0.381368	3.66768e-39	1.11834e-37	1093	1091
ALOX5	0.381027	4.33437e-39	1.31963e-37	1093	1093
SYK	0.380844	4.73856e-39	1.44051e-37	1093	1093
PELI1	0.380777	4.89807e-39	1.48676e-37	1093	1093
CCDC82	0.380722	5.03048e-39	1.52465e-37	1093	1093
GLIPR1	0.380699	5.08646e-39	1.5393e-37	1093	1093
RBMS1	0.38067	5.16016e-39	1.55927e-37	1093	1093
PTCRA	0.38066	5.18447e-39	1.56427e-37	1093	1008
C14orf49	0.380634	5.25206e-39	1.58229e-37	1093	1092
RPS6KA3	0.380476	5.67316e-39	1.70661e-37	1093	1093
SH2D2A	0.38045	5.74478e-39	1.72557e-37	1093	1093
C4orf7	0.379986	7.20301e-39	2.16037e-37	1093	930
PRKCA	0.379835	7.75388e-39	2.31887e-37	1093	1093
MOXD1	0.379834	7.75449e-39	2.31887e-37	1093	1091
VPREB3	0.379404	9.55888e-39	2.85421e-37	1093	1061
CSGALNACT1	0.379357	9.78166e-39	2.91641e-37	1093	1093
FOXO1	0.379285	1.01293e-38	3.01559e-37	1093	1093
CD200	0.379243	1.03387e-38	3.07341e-37	1093	1093
FAM159A	0.379159	1.0771e-38	3.1972e-37	1093	1088
PTK2B	0.37898	1.17462e-38	3.48153e-37	1093	1093
IL4R	0.378867	1.24114e-38	3.67332e-37	1093	1093
CPVL	0.378116	1.78595e-38	5.27024e-37	1093	1093
ICAM4	0.377592	2.30045e-38	6.7786e-37	1093	1069
APOL6	0.377342	2.59525e-38	7.63611e-37	1093	1093
MGAT3	0.377103	2.91245e-38	8.55691e-37	1093	1093
HLA-DPB2	0.376951	3.13401e-38	9.19445e-37	1093	1071
CCDC50	0.376783	3.39868e-38	9.95646e-37	1093	1093
AP1S2	0.375836	5.35861e-38	1.56753e-36	1093	1093
CRYBG3	0.375757	5.56782e-38	1.62637e-36	1093	1092
PLEKHG1	0.375365	6.71729e-38	1.95929e-36	1093	1093
EPSTI1	0.375295	6.9478e-38	2.0236e-36	1093	1093
RASGEF1B	0.375243	7.12354e-38	2.07179e-36	1093	1093
SH2D3C	0.375138	7.49133e-38	2.17562e-36	1093	1093
SCARA5	0.374977	8.08881e-38	2.34576e-36	1093	1029
LOC400927	0.374835	8.65852e-38	2.50736e-36	1093	1087
2021-03-01	0.374745	9.03775e-38	2.61343e-36	1093	1093
BTN3A2	0.374664	9.39477e-38	2.71277e-36	1093	1093
MCTP1	0.373821	1.40525e-37	4.05192e-36	1093	1093
MALT1	0.373517	1.62473e-37	4.67807e-36	1093	1093
IFFO1	0.373241	1.85216e-37	5.32528e-36	1093	1093
PAQR8	0.372801	2.28354e-37	6.55624e-36	1093	1093
CLEC4D	0.372746	2.34379e-37	6.71966e-36	1093	803
C17orf60	0.372268	2.94058e-37	8.41867e-36	1093	1092
TSHR	0.372141	3.12339e-37	8.92935e-36	1093	1061
ST6GAL1	0.371937	3.44014e-37	9.82098e-36	1093	1093
HAAO	0.371705	3.83989e-37	1.09467e-35	1093	1093
C1QB	0.371452	4.32729e-37	1.23187e-35	1093	1093
C1QA	0.371233	4.79986e-37	1.36447e-35	1093	1093
XPNPEP2	0.371219	4.83026e-37	1.37118e-35	1093	1066
SPIC	0.371132	5.03462e-37	1.42718e-35	1093	477
CXCL13	0.370914	5.5791e-37	1.57931e-35	1093	1091
CLEC2B	0.370883	5.66058e-37	1.60013e-35	1093	1093
SLCO2B1	0.37088	5.66878e-37	1.6002e-35	1093	1093
COL6A6	0.370875	5.68208e-37	1.60171e-35	1093	1079
SCPEP1	0.370758	6.00499e-37	1.69037e-35	1093	1093
AMPD1	0.370456	6.9243e-37	1.94643e-35	1093	907
APOL3	0.370265	7.57745e-37	2.12707e-35	1093	1093
KIR2DL4	0.370178	7.89191e-37	2.21226e-35	1093	837
ARL4C	0.37006	8.34347e-37	2.33559e-35	1093	1093
HEMGN	0.369863	9.15326e-37	2.55872e-35	1093	593
CPNE8	0.369744	9.68123e-37	2.70256e-35	1093	1093
LILRB3	0.369713	9.81978e-37	2.73745e-35	1093	1091
VAMP5	0.369458	1.10698e-36	3.08166e-35	1093	1093
CLCN4	0.369271	1.20884e-36	3.36058e-35	1093	1093
NCOA7	0.369056	1.33691e-36	3.7115e-35	1093	1093
MS4A4A	0.368836	1.48183e-36	4.10814e-35	1093	1093
PML	0.368339	1.87e-36	5.17718e-35	1093	1093
CFH	0.368209	1.98771e-36	5.49553e-35	1093	1093
FXYD2	0.368188	2.00695e-36	5.54111e-35	1093	981
ANKRD55	0.368157	2.03642e-36	5.61479e-35	1093	1008
HS3ST3B1	0.368002	2.18927e-36	6.02797e-35	1093	1070
NCRNA00158	0.367955	2.2382e-36	6.1543e-35	1093	638
COL19A1	0.367809	2.3963e-36	6.58002e-35	1093	679
C13orf31	0.367634	2.60016e-36	7.1301e-35	1093	1093
FKBP15	0.367525	2.73522e-36	7.49026e-35	1093	1093
HAVCR2	0.367375	2.93256e-36	8.01977e-35	1093	1093
RIN3	0.367124	3.29755e-36	9.00572e-35	1093	1093
DENND1C	0.366995	3.50129e-36	9.5492e-35	1093	1093
ITM2C	0.366991	3.5083e-36	9.55537e-35	1093	1093
FAM126A	0.366877	3.69851e-36	1.00598e-34	1093	1093
LOC440896	0.366314	4.80419e-36	1.30497e-34	1093	695
C17orf66	0.366136	5.2198e-36	1.41595e-34	1093	559
INPP4A	0.365801	6.09521e-36	1.6512e-34	1093	1093
IL18	0.365614	6.64656e-36	1.79814e-34	1093	1093
LIPG	0.365594	6.70918e-36	1.81265e-34	1093	1092
TMEM150B	0.36536	7.47597e-36	2.01711e-34	1093	1062
CH25H	0.365111	8.38914e-36	2.26047e-34	1093	1092
IRAK3	0.364918	9.17111e-36	2.46787e-34	1093	1093
DMD	0.364807	9.65295e-36	2.59407e-34	1093	1093
FREM1	0.364382	1.17445e-35	3.15195e-34	1093	1081
CD101	0.363817	1.52418e-35	4.08509e-34	1093	1093
CCL23	0.363721	1.59287e-35	4.26352e-34	1093	929
COTL1	0.363712	1.5994e-35	4.27531e-34	1093	1093
FCER1G	0.363482	1.77748e-35	4.74504e-34	1093	1093
VNN1	0.363464	1.79277e-35	4.77954e-34	1093	1093
LRRK2	0.363276	1.95397e-35	5.20242e-34	1093	1093
DNAH8	0.363024	2.19349e-35	5.83243e-34	1093	891
RRN3P1	0.362957	2.26228e-35	6.00742e-34	1093	1091
ATP11B	0.36275	2.48811e-35	6.5984e-34	1093	1093
LRRC25	0.362679	2.56945e-35	6.80517e-34	1093	1093
ANKRD13A	0.362552	2.72403e-35	7.20508e-34	1093	1093
TMEM149	0.36234	3.00157e-35	7.92878e-34	1093	1093
BCL11A	0.36206	3.41218e-35	9.00163e-34	1093	1091
ZBTB32	0.361686	4.04742e-35	1.06635e-33	1093	1083
EPB41L2	0.361643	4.12905e-35	1.08644e-33	1093	1093
MEFV	0.361619	4.17427e-35	1.0969e-33	1093	1089
NCF2	0.361445	4.51793e-35	1.18566e-33	1093	1093
LAIR2	0.360913	5.75872e-35	1.50932e-33	1093	871
IL22RA2	0.360902	5.78913e-35	1.51532e-33	1093	914
SOD2	0.360741	6.22746e-35	1.62794e-33	1093	1093
HECA	0.360275	7.69894e-35	2.01e-33	1093	1093
C10orf105	0.360229	7.86152e-35	2.04979e-33	1093	1085
SAMHD1	0.360139	8.19082e-35	2.13289e-33	1093	1093
IL9R	0.360052	8.51774e-35	2.21516e-33	1093	1070
EPHB6	0.359692	1.00301e-34	2.60512e-33	1093	1093
CLEC12B	0.359631	1.03122e-34	2.67493e-33	1093	770
TMCC3	0.359608	1.04183e-34	2.69897e-33	1093	1093
EMR4P	0.359172	1.26967e-34	3.285e-33	1093	1023
C1QC	0.359024	1.35768e-34	3.50821e-33	1093	1093
SIRPA	0.358977	1.38684e-34	3.57898e-33	1093	1093
ENTPD1	0.358972	1.38999e-34	3.58252e-33	1093	1093
CTSC	0.358933	1.41468e-34	3.6415e-33	1093	1093
AKT3	0.358896	1.43863e-34	3.69842e-33	1093	1093
HTRA4	0.358711	1.56394e-34	4.01544e-33	1093	1071
ALDH2	0.358682	1.5847e-34	4.06357e-33	1093	1093
ATP11C	0.358617	1.63161e-34	4.17853e-33	1093	1093
COL29A1	0.358589	1.65265e-34	4.22704e-33	1093	773
MBNL1	0.357911	2.24355e-34	5.73116e-33	1093	1093
SLC8A1	0.357847	2.30941e-34	5.89193e-33	1093	1093
GPA33	0.35782	2.33821e-34	5.95786e-33	1093	1067
C5orf56	0.357664	2.50822e-34	6.38297e-33	1093	1093
RCBTB2	0.3576	2.58069e-34	6.55911e-33	1093	1093
KMO	0.357588	2.59511e-34	6.58747e-33	1093	1092
JAKMIP1	0.357559	2.62916e-34	6.66549e-33	1093	1073
NMT2	0.357456	2.75425e-34	6.97385e-33	1093	1093
ICAM2	0.357417	2.80294e-34	7.08824e-33	1093	1093
ITPRIP	0.357403	2.82074e-34	7.12432e-33	1093	1093
XIRP1	0.357314	2.93547e-34	7.40479e-33	1093	1078
ALDH1A1	0.357113	3.2126e-34	8.09375e-33	1093	1093
LOC100240735	0.356597	4.05075e-34	1.01926e-32	1093	1079
IL6R	0.356365	4.49484e-34	1.12959e-32	1093	1093
MDS2	0.355953	5.40627e-34	1.35695e-32	1093	657
OXER1	0.355599	6.33346e-34	1.5877e-32	1093	1093
ACHE	0.355274	7.32056e-34	1.83287e-32	1093	1091
PM20D1	0.35517	7.67088e-34	1.9182e-32	1093	919
STAT2	0.35501	8.23555e-34	2.05685e-32	1093	1093
S1PR2	0.354867	8.78002e-34	2.19012e-32	1093	1093
GFPT2	0.354716	9.39066e-34	2.33954e-32	1093	1093
PDE3B	0.354586	9.94916e-34	2.47562e-32	1093	1093
MBP	0.354281	1.13986e-33	2.83277e-32	1093	1093
MAF	0.353994	1.2946e-33	3.21337e-32	1093	1093
MYCL1	0.353978	1.30392e-33	3.23254e-32	1093	1093
PTCH1	0.353936	1.32838e-33	3.28913e-32	1093	1093
FPR3	0.353776	1.42648e-33	3.52771e-32	1093	1093
S1PR1	0.353498	1.61332e-33	3.98485e-32	1093	1093
LOC339524	0.353481	1.62551e-33	4.01005e-32	1093	1093
PRR5L	0.353438	1.6574e-33	4.08373e-32	1093	1093
SYT11	0.353415	1.67401e-33	4.11961e-32	1093	1093
TPK1	0.353298	1.76348e-33	4.3345e-32	1093	1093
EMILIN2	0.353246	1.80401e-33	4.42873e-32	1093	1093
C12orf35	0.353189	1.85083e-33	4.53814e-32	1093	1093
C1orf54	0.353072	1.94924e-33	4.77363e-32	1093	1093
ABCC4	0.35266	2.33906e-33	5.72133e-32	1093	1093
ZC3H12C	0.352645	2.35383e-33	5.75047e-32	1093	1093
ABCA6	0.352566	2.43801e-33	5.94891e-32	1093	1091
GPR25	0.352479	2.53371e-33	6.17497e-32	1093	624
CYLD	0.3524	2.62407e-33	6.38747e-32	1093	1093
PTGFR	0.352397	2.62725e-33	6.38748e-32	1093	1081
KIR3DL1	0.352388	2.63769e-33	6.40514e-32	1093	671
LOC257358	0.352367	2.6622e-33	6.45687e-32	1093	990
TLR2	0.352359	2.67137e-33	6.47133e-32	1093	1093
CLIC5	0.352041	3.07374e-33	7.43712e-32	1093	1093
ANTXR2	0.351975	3.16555e-33	7.65008e-32	1093	1093
ADD3	0.351403	4.07256e-33	9.83022e-32	1093	1093
SLC2A6	0.351359	4.15093e-33	1.00074e-31	1093	1093
JHDM1D	0.351322	4.21987e-33	1.01615e-31	1093	1093
PBX4	0.351319	4.22627e-33	1.01647e-31	1093	1086
STK4	0.351288	4.28317e-33	1.02819e-31	1093	1093
MAP7D3	0.351287	4.28517e-33	1.02819e-31	1093	1093
MYO9B	0.350453	6.18108e-33	1.48133e-31	1093	1093
MLKL	0.350404	6.31713e-33	1.51213e-31	1093	1093
ARHGAP17	0.350369	6.41497e-33	1.53373e-31	1093	1093
ADAM28	0.349992	7.5678e-33	1.80721e-31	1093	1092
TNFRSF13C	0.34998	7.60664e-33	1.81434e-31	1093	1027
RELB	0.3498	8.22903e-33	1.96048e-31	1093	1093
CCL2	0.349295	1.02619e-32	2.4419e-31	1093	1093
KCNA2	0.349285	1.03084e-32	2.45006e-31	1093	798
SPNS3	0.349034	1.15046e-32	2.73115e-31	1093	1072
DAB2	0.348872	1.23436e-32	2.9269e-31	1093	1093
APOL1	0.348365	1.53979e-32	3.64683e-31	1093	1093
RASGRF1	0.348342	1.55537e-32	3.67939e-31	1093	1092
ARNTL2	0.348212	1.64582e-32	3.8888e-31	1093	1093
CCL18	0.348162	1.68161e-32	3.96872e-31	1093	1083
NIPSNAP3B	0.347766	1.99786e-32	4.70957e-31	1093	1092
LPAR5	0.347526	2.21699e-32	5.22002e-31	1093	1093
KLRC4	0.347444	2.29772e-32	5.4038e-31	1093	713
TACR1	0.347289	2.45771e-32	5.77333e-31	1093	1084
PSMB9	0.347121	2.64297e-32	6.20128e-31	1093	1093
GMIP	0.346839	2.98654e-32	6.99115e-31	1093	1093
CDK6	0.346798	3.04022e-32	7.10855e-31	1093	1093
CX3CL1	0.346659	3.22823e-32	7.5394e-31	1093	1093
ARHGAP26	0.346657	3.2321e-32	7.53969e-31	1093	1093
MAP1LC3C	0.346618	3.28637e-32	7.65744e-31	1093	1014
CARD9	0.34655	3.38474e-32	7.87754e-31	1093	1093
IL27RA	0.346372	3.65596e-32	8.49896e-31	1093	1093
PALM2-AKAP2	0.346308	3.75859e-32	8.72746e-31	1093	1093
MGC12916	0.346177	3.97715e-32	9.22432e-31	1093	1079
SLC1A3	0.3461	4.11109e-32	9.52403e-31	1093	1093
RNF145	0.345983	4.32497e-32	1.0008e-30	1093	1093
RSPO3	0.345723	4.83817e-32	1.11827e-30	1093	1092
ZCCHC18	0.345642	5.01003e-32	1.15667e-30	1093	1089
IL4I1	0.345537	5.24075e-32	1.20855e-30	1093	1093
IL10	0.345445	5.45417e-32	1.25633e-30	1093	1090
MCTP2	0.345404	5.55115e-32	1.27721e-30	1093	1093
IL23A	0.345304	5.79433e-32	1.33164e-30	1093	1090
IL23R	0.345106	6.30896e-32	1.44826e-30	1093	635
TBC1D2B	0.345089	6.35775e-32	1.4578e-30	1093	1093
FCGR2C	0.34505	6.46345e-32	1.48035e-30	1093	1093
MYCBP2	0.345009	6.57984e-32	1.5053e-30	1093	1093
P2RX7	0.344618	7.78419e-32	1.7788e-30	1093	1093
C3AR1	0.34458	7.91151e-32	1.80585e-30	1093	1093
RARB	0.344555	7.99826e-32	1.82359e-30	1093	1093
BATF3	0.344496	8.20228e-32	1.86799e-30	1093	1093
FLT3LG	0.344441	8.39738e-32	1.91026e-30	1093	1093
ITIH1	0.344398	8.55476e-32	1.94387e-30	1093	707
TREML1	0.344168	9.43993e-32	2.14259e-30	1093	1025
FCAMR	0.343781	1.11437e-31	2.52644e-30	1093	729
SERPINE2	0.343681	1.16292e-31	2.63356e-30	1093	1093
TLN1	0.343587	1.21097e-31	2.7393e-30	1093	1093
C12orf74	0.343573	1.2184e-31	2.753e-30	1093	617
CD209	0.343569	1.22027e-31	2.75414e-30	1093	1093
SGK1	0.343506	1.25364e-31	2.8263e-30	1093	1093
SETX	0.34341	1.30636e-31	2.94186e-30	1093	1093
TRIM14	0.342879	1.63851e-31	3.68573e-30	1093	1093
ENTHD1	0.342529	1.90243e-31	4.27463e-30	1093	1010
ANKRD44	0.342346	2.05723e-31	4.61731e-30	1093	1093
C6orf204	0.34228	2.11528e-31	4.74232e-30	1093	1090
FCGR2B	0.342273	2.12186e-31	4.75178e-30	1093	1093
TLR7	0.342116	2.26811e-31	5.07367e-30	1093	1093
LBR	0.341839	2.55237e-31	5.70321e-30	1093	1093
DPYSL2	0.341731	2.67197e-31	5.96384e-30	1093	1093
RALGDS	0.341656	2.75882e-31	6.15089e-30	1093	1093
CD70	0.341591	2.8362e-31	6.31641e-30	1093	1072
FAM171A1	0.341477	2.97651e-31	6.62159e-30	1093	1093
TMEM119	0.341116	3.4688e-31	7.70824e-30	1093	1093
TRPM6	0.340907	3.79011e-31	8.40371e-30	1093	1053
LIPC	0.340646	4.23375e-31	9.37706e-30	1093	1065
CASP5	0.340591	4.33385e-31	9.58823e-30	1093	869
PIP4K2A	0.340388	4.72137e-31	1.04341e-29	1093	1093
CEACAM4	0.340362	4.77328e-31	1.05373e-29	1093	960
ETV7	0.340157	5.20702e-31	1.14822e-29	1093	1093
SELE	0.340128	5.27083e-31	1.16102e-29	1093	1091
GYPE	0.340118	5.29228e-31	1.16448e-29	1093	1067
LMO4	0.34006	5.42446e-31	1.19226e-29	1093	1093
AKAP2	0.33996	5.65913e-31	1.24248e-29	1093	1083
KCND1	0.33949	6.8979e-31	1.51281e-29	1093	1093
ZCCHC11	0.339052	8.29563e-31	1.81737e-29	1093	1093
NFIL3	0.338832	9.10033e-31	1.9915e-29	1093	1093
SIGLEC5	0.338782	9.29354e-31	2.03158e-29	1093	1091
SMAP2	0.338715	9.56045e-31	2.08766e-29	1093	1093
SLC15A3	0.338711	9.57634e-31	2.08887e-29	1093	1093
RNF217	0.33861	9.99041e-31	2.17683e-29	1093	1092
FXYD7	0.338535	1.03114e-30	2.24434e-29	1093	992
BNIP2	0.338137	1.21876e-30	2.64698e-29	1093	1093
TCF7L2	0.337994	1.29407e-30	2.80753e-29	1093	1093
CMAH	0.337685	1.47301e-30	3.1923e-29	1093	1093
SYTL3	0.337598	1.5274e-30	3.30663e-29	1093	1093
ESR2	0.337579	1.5398e-30	3.32991e-29	1093	1091
APLF	0.337523	1.57622e-30	3.40501e-29	1093	1093
GALNT12	0.337396	1.66188e-30	3.5862e-29	1093	1093
ITGAD	0.337345	1.69798e-30	3.66019e-29	1093	1038
ATM	0.337315	1.71942e-30	3.70244e-29	1093	1093
GCET2	0.337246	1.76963e-30	3.80649e-29	1093	1093
NIN	0.337225	1.78513e-30	3.83574e-29	1093	1093
IL1R2	0.337188	1.81286e-30	3.89118e-29	1093	1058
DSE	0.337054	1.91784e-30	4.11213e-29	1093	1093
MDFIC	0.336812	2.12193e-30	4.54489e-29	1093	1093
IRF2	0.336732	2.19346e-30	4.69312e-29	1093	1093
UBASH3B	0.336315	2.60965e-30	5.57769e-29	1093	1093
ROBO1	0.335963	3.02169e-30	6.45151e-29	1093	1093
GIT2	0.335786	3.25252e-30	6.93699e-29	1093	1093
LOC728989	0.335751	3.3003e-30	7.03144e-29	1093	1003
PLEKHO1	0.335568	3.56183e-30	7.58064e-29	1093	1093
GBP2	0.335466	3.71613e-30	7.9007e-29	1093	1093
SV2B	0.335445	3.74866e-30	7.96145e-29	1093	1089
SWAP70	0.334898	4.70363e-30	9.97911e-29	1093	1093
ANXA1	0.334843	4.81229e-30	1.01989e-28	1093	1093
CYP1B1	0.334699	5.10766e-30	1.08135e-28	1093	1093
CD68	0.334592	5.3378e-30	1.12889e-28	1093	1093
TMEM156	0.334565	5.39839e-30	1.14051e-28	1093	1091
LOC401463	0.334377	5.83503e-30	1.23147e-28	1093	984
FAM13AOS	0.334196	6.28952e-30	1.326e-28	1093	1092
EMR1	0.334091	6.56929e-30	1.38353e-28	1093	1088
AKR1B1	0.33354	8.24585e-30	1.73481e-28	1093	1093
KLHDC7B	0.333477	8.46407e-30	1.77887e-28	1093	1093
FPR2	0.333161	9.6385e-30	2.02358e-28	1093	1011
ADPRH	0.333143	9.71252e-30	2.037e-28	1093	1093
STAC	0.332821	1.10873e-29	2.32293e-28	1093	1085
NPC2	0.332816	1.11095e-29	2.32515e-28	1093	1093
LAT2	0.332722	1.1547e-29	2.41421e-28	1093	1093
LGALS9	0.332371	1.33394e-29	2.78606e-28	1093	1093
P2RY12	0.332336	1.35299e-29	2.82292e-28	1093	1075
ARHGAP10	0.332278	1.38586e-29	2.88852e-28	1093	1093
C10orf10	0.33224	1.40745e-29	2.93048e-28	1093	1093
WWC3	0.33194	1.59169e-29	3.31068e-28	1093	1093
SCARF1	0.331885	1.62858e-29	3.38391e-28	1093	1093
CAPN3	0.331868	1.63967e-29	3.40345e-28	1093	1093
GHRL	0.331671	1.77725e-29	3.68523e-28	1093	1074
IL33	0.331644	1.79746e-29	3.72332e-28	1093	1092
EGFR	0.331615	1.81897e-29	3.76399e-28	1093	1093
UBE2E2	0.331531	1.88253e-29	3.89152e-28	1093	1093
IL12RB2	0.331442	1.95192e-29	4.03084e-28	1093	1082
RARRES1	0.331386	1.99755e-29	4.12085e-28	1093	1093
PECAM1	0.331076	2.26709e-29	4.6721e-28	1093	1093
BACH1	0.330983	2.35557e-29	4.8495e-28	1093	1093
SLC28A3	0.33096	2.37729e-29	4.88738e-28	1093	1019
IL26	0.330959	2.37883e-29	4.88738e-28	1093	373
ARAP2	0.330936	2.4006e-29	4.9271e-28	1093	1093
RELN	0.330589	2.76568e-29	5.67063e-28	1093	1061
CCR1	0.330512	2.85458e-29	5.84696e-28	1093	1093
MFHAS1	0.330479	2.89273e-29	5.91908e-28	1093	1093
IKZF2	0.330426	2.9565e-29	6.04344e-28	1093	1093
IL34	0.330321	3.08549e-29	6.30071e-28	1093	1093
KYNU	0.329964	3.5689e-29	7.27313e-28	1093	1093
C2orf88	0.329727	3.92878e-29	7.99844e-28	1093	1092
MAP4K4	0.32934	4.59792e-29	9.35127e-28	1093	1093
SIGLEC7	0.329331	4.61569e-29	9.37794e-28	1093	1093
LRCH1	0.329297	4.68018e-29	9.4994e-28	1093	1093
CACNA1E	0.329259	4.75267e-29	9.63682e-28	1093	1041
FOLR2	0.329141	4.98583e-29	1.00994e-27	1093	1093
HLA-DRB5	0.329034	5.2059e-29	1.05346e-27	1093	1093
SAMD4A	0.329025	5.22497e-29	1.05626e-27	1093	1093
SELP	0.329016	5.24503e-29	1.05925e-27	1093	1078
WARS	0.3289	5.4967e-29	1.10897e-27	1093	1093
C9orf139	0.328707	5.94329e-29	1.19787e-27	1093	1063
CCL21	0.328586	6.24242e-29	1.2569e-27	1093	1049
IGSF10	0.328454	6.58529e-29	1.32462e-27	1093	1090
MYBPC2	0.328348	6.8741e-29	1.38133e-27	1093	853
CAMK2D	0.328342	6.89176e-29	1.3835e-27	1093	1093
MSC	0.328217	7.24774e-29	1.45207e-27	1093	1093
RAP2B	0.327674	9.02471e-29	1.80629e-27	1093	1093
SKI	0.327509	9.64615e-29	1.92875e-27	1093	1093
MYD88	0.327337	1.03401e-28	2.06545e-27	1093	1093
TACC1	0.327165	1.10807e-28	2.21121e-27	1093	1093
KLHL29	0.326857	1.25445e-28	2.50084e-27	1093	1093
DGKA	0.326621	1.37948e-28	2.74737e-27	1093	1093
DPT	0.326406	1.5035e-28	2.99142e-27	1093	1090
FAM179A	0.326289	1.57614e-28	3.13286e-27	1093	1020
ARHGAP28	0.326154	1.66368e-28	3.30359e-27	1093	1093
CXCR2P1	0.325896	1.84532e-28	3.66066e-27	1093	1060
PPAP2B	0.325584	2.09087e-28	4.14372e-27	1093	1093
STARD8	0.325504	2.15852e-28	4.27357e-27	1093	1093
CCRL2	0.325308	2.33456e-28	4.61757e-27	1093	1093
LRRC37A4	0.325092	2.54584e-28	5.0256e-27	1093	1093
OPTN	0.324587	3.11332e-28	6.13981e-27	1093	1093
GRIP2	0.32451	3.21079e-28	6.32586e-27	1093	1063
DZIP1	0.324342	3.43362e-28	6.75826e-27	1093	1093
GP5	0.324182	3.65914e-28	7.19512e-27	1093	989
TSHZ2	0.323947	4.0186e-28	7.89424e-27	1093	1091
CDKL1	0.323832	4.20713e-28	8.25655e-27	1093	1086
CD80	0.3236	4.61299e-28	9.04425e-27	1093	1092
REM1	0.323119	5.58264e-28	1.09347e-26	1093	1091
CD82	0.322967	5.93095e-28	1.16057e-26	1093	1093
DOCK4	0.322711	6.5625e-28	1.2829e-26	1093	1093
LY86	0.32268	6.64472e-28	1.29772e-26	1093	1093
CD163	0.322656	6.7086e-28	1.30892e-26	1093	1093
PLA2G7	0.322608	6.83638e-28	1.33256e-26	1093	1093
DPYS	0.322521	7.07524e-28	1.37779e-26	1093	837
PLEKHA2	0.322419	7.36638e-28	1.4331e-26	1093	1093
BTN1A1	0.32208	8.42305e-28	1.63552e-26	1093	857
KIR2DL3	0.322021	8.62162e-28	1.67246e-26	1093	690
C5orf39	0.321665	9.92434e-28	1.92147e-26	1093	1093
TMEM200C	0.321438	1.0852e-27	2.09906e-26	1093	1077
KIR3DX1	0.321429	1.08937e-27	2.10511e-26	1093	278
HIVEP1	0.321252	1.16782e-27	2.25453e-26	1093	1093
EML4	0.32096	1.31021e-27	2.52701e-26	1093	1093
AGTPBP1	0.320821	1.38374e-27	2.66629e-26	1093	1093
SLC2A5	0.320818	1.38536e-27	2.66684e-26	1093	1093
DNAJC5B	0.320649	1.48049e-27	2.84726e-26	1093	1080
ZNF804A	0.320307	1.6936e-27	3.2509e-26	1093	1083
PRAM1	0.320275	1.71503e-27	3.2889e-26	1093	1093
B2M	0.320174	1.78435e-27	3.4186e-26	1093	1093
ABL1	0.320066	1.86132e-27	3.56267e-26	1093	1093
KIAA1755	0.320009	1.90319e-27	3.63935e-26	1093	1093
RASSF9	0.319999	1.91087e-27	3.65059e-26	1093	1088
MCF2L2	0.319943	1.95324e-27	3.72799e-26	1093	1055
UTS2D	0.319814	2.05427e-27	3.9171e-26	1093	978
EGFL6	0.319783	2.07947e-27	3.9614e-26	1093	1090
CUBN	0.319581	2.25049e-27	4.28316e-26	1093	1093
SLC41A2	0.319541	2.28615e-27	4.34691e-26	1093	1093
MAFB	0.319358	2.45596e-27	4.6654e-26	1093	1093
RNF19B	0.319296	2.51618e-27	4.77529e-26	1093	1093
LILRA1	0.319177	2.63627e-27	4.99849e-26	1093	1057
FAIM3	0.319154	2.65954e-27	5.03788e-26	1093	1093
FLJ36031	0.31915	2.66419e-27	5.04194e-26	1093	1093
DUSP22	0.319011	2.81256e-27	5.31277e-26	1093	1093
CASP8	0.318995	2.83062e-27	5.34186e-26	1093	1093
TAP1	0.318928	2.90553e-27	5.4781e-26	1093	1093
RECK	0.318625	3.2695e-27	6.15858e-26	1093	1093
GPR141	0.318514	3.41463e-27	6.42595e-26	1093	1076
GAPT	0.318417	3.5461e-27	6.66713e-26	1093	1091
CYP7B1	0.31839	3.58417e-27	6.73242e-26	1093	1093
GRAP	0.318382	3.5943e-27	6.74518e-26	1093	1093
PARP8	0.31834	3.65376e-27	6.85037e-26	1093	1093
PCSK7	0.318296	3.71791e-27	6.96417e-26	1093	1093
FLVCR2	0.318107	4.00131e-27	7.48112e-26	1093	1093
HLA-DRB6	0.31801	4.15509e-27	7.76143e-26	1093	1083
PDGFRA	0.317753	4.59187e-27	8.56201e-26	1093	1093
BTN2A2	0.317753	4.59218e-27	8.56201e-26	1093	1093
PKHD1L1	0.317528	5.01075e-27	9.3338e-26	1093	984
FOXN2	0.317516	5.03507e-27	9.37043e-26	1093	1093
TCF7L1	0.317387	5.29361e-27	9.84251e-26	1093	1093
C17orf51	0.317371	5.32718e-27	9.89578e-26	1093	1093
LOC286367	0.317197	5.69904e-27	1.05768e-25	1093	1093
BIN1	0.317182	5.73221e-27	1.06286e-25	1093	1093
SLC2A3	0.317164	5.77092e-27	1.06905e-25	1093	1093
LRIG3	0.317031	6.07652e-27	1.12463e-25	1093	1093
SP140L	0.316806	6.63103e-27	1.22613e-25	1093	1093
KCNT2	0.316558	7.2983e-27	1.34828e-25	1093	1080
GM2A	0.316433	7.6602e-27	1.41384e-25	1093	1093
IRAK2	0.316392	7.78292e-27	1.43518e-25	1093	1093
ACVRL1	0.316351	7.907e-27	1.45672e-25	1093	1093
ZNF366	0.316318	8.00916e-27	1.4742e-25	1093	1083
EGR2	0.316304	8.05368e-27	1.48104e-25	1093	1093
FOXN3	0.31604	8.91595e-27	1.63811e-25	1093	1093
DYSF	0.315732	1.0041e-26	1.84314e-25	1093	1093
C9orf21	0.315665	1.03043e-26	1.88975e-25	1093	1093
USP44	0.315452	1.11886e-26	2.05006e-25	1093	1025
PILRA	0.315217	1.22468e-26	2.23988e-25	1093	1093
SYNE1	0.315184	1.24016e-26	2.26613e-25	1093	1093
LRRTM2	0.315065	1.29836e-26	2.37033e-25	1093	1078
CREB3L3	0.31505	1.30592e-26	2.38197e-25	1093	737
EPS15	0.314942	1.36128e-26	2.4807e-25	1093	1093
SATB1	0.314904	1.38135e-26	2.51501e-25	1093	1093
GLI2	0.3149	1.38339e-26	2.51644e-25	1093	1093
HLA-F	0.314796	1.43975e-26	2.61661e-25	1093	1093
PLA1A	0.314769	1.45476e-26	2.64151e-25	1093	1093
ICAM3	0.314727	1.47842e-26	2.68205e-25	1093	1093
NFKB2	0.314606	1.54874e-26	2.80709e-25	1093	1093
KIR2DS4	0.314589	1.55928e-26	2.82366e-25	1093	678
TAP2	0.314484	1.62333e-26	2.937e-25	1093	1093
ANK2	0.31447	1.63199e-26	2.95003e-25	1093	1093
LILRB5	0.314302	1.74093e-26	3.14413e-25	1093	1092
TIAM2	0.314203	1.80817e-26	3.26265e-25	1093	1093
PADI2	0.313894	2.03546e-26	3.66948e-25	1093	1093
JAZF1	0.313237	2.61707e-26	4.70956e-25	1093	1093
SLC32A1	0.313073	2.78562e-26	5.0084e-25	1093	277
GPR155	0.31285	3.03417e-26	5.45041e-25	1093	1093
SUCNR1	0.312771	3.12661e-26	5.61146e-25	1093	1054
JAM2	0.312683	3.23342e-26	5.79801e-25	1093	1093
GAS7	0.312582	3.35985e-26	6.01936e-25	1093	1093
OSBPL3	0.31224	3.82731e-26	6.85074e-25	1093	1093
SPTA1	0.312201	3.88504e-26	6.94791e-25	1093	1024
RAB7L1	0.312007	4.18285e-26	7.47388e-25	1093	1093
CHRDL1	0.311806	4.51485e-26	8.05994e-25	1093	1084
TYROBP	0.311502	5.06645e-26	9.03666e-25	1093	1093
TSPAN7	0.311498	5.07456e-26	9.04313e-25	1093	1093
KIAA0355	0.311212	5.65646e-26	1.00712e-24	1093	1093
SLFN13	0.311129	5.83768e-26	1.03847e-24	1093	1093
NOD1	0.311098	5.90553e-26	1.04961e-24	1093	1093
ARID5B	0.31094	6.27094e-26	1.11357e-24	1093	1093
MATK	0.310616	7.08659e-26	1.25731e-24	1093	1086
PRDM2	0.310398	7.6957e-26	1.36418e-24	1093	1093
RAB27A	0.310395	7.70601e-26	1.3648e-24	1093	1093
DERL3	0.310259	8.11302e-26	1.43208e-24	1093	1093
BET3L	0.310258	8.11432e-26	1.43208e-24	1093	826
HEG1	0.31025	8.13897e-26	1.43518e-24	1093	1093
POU3F1	0.310103	8.60332e-26	1.51573e-24	1093	1082
SHD	0.310035	8.82908e-26	1.55415e-24	1093	642
HMSD	0.309952	9.1094e-26	1.60209e-24	1093	636
SHE	0.309684	1.0076e-25	1.77054e-24	1093	1093
SCN11A	0.309612	1.0354e-25	1.81623e-24	1093	1074
GPNMB	0.30944	1.10487e-25	1.93641e-24	1093	1093
SACS	0.30924	1.19127e-25	2.08602e-24	1093	1093
MYLK4	0.309109	1.25131e-25	2.18926e-24	1093	1092
NAALADL1	0.308915	1.34591e-25	2.35272e-24	1093	1093
ADAMTSL4	0.308882	1.36247e-25	2.37959e-24	1093	1093
PTPRO	0.308702	1.45773e-25	2.54377e-24	1093	1093
UNC13D	0.308683	1.46845e-25	2.56025e-24	1093	1093
C9orf167	0.308519	1.56189e-25	2.72082e-24	1093	1093
CFI	0.30837	1.65127e-25	2.87404e-24	1093	1093
FGF7	0.308359	1.6585e-25	2.88412e-24	1093	1093
BOC	0.308198	1.76106e-25	3.05721e-24	1093	1093
HLA-B	0.30817	1.7798e-25	3.08709e-24	1093	1093
HOXA1	0.308073	1.84568e-25	3.19859e-24	1093	1093
TTF1	0.308038	1.87018e-25	3.23827e-24	1093	1093
LPIN1	0.30769	2.13038e-25	3.68249e-24	1093	1093
CYSLTR1	0.307518	2.27183e-25	3.92362e-24	1093	1093
TMEM163	0.307505	2.28304e-25	3.93961e-24	1093	1093
DBH	0.307481	2.30306e-25	3.97076e-24	1093	1039
C22orf34	0.307467	2.3155e-25	3.9888e-24	1093	943
CARD8	0.307412	2.36338e-25	4.0678e-24	1093	1093
CCDC88A	0.307329	2.43822e-25	4.18946e-24	1093	1093
APOL4	0.307155	2.6016e-25	4.46638e-24	1093	1092
SGTB	0.307042	2.71407e-25	4.65549e-24	1093	1093
PLTP	0.306653	3.137e-25	5.37638e-24	1093	1093
GPR126	0.306644	3.14763e-25	5.39001e-24	1093	1093
PDZD2	0.306542	3.26916e-25	5.59337e-24	1093	1093
EMP3	0.306484	3.3412e-25	5.71178e-24	1093	1093
NFATC2	0.306408	3.43709e-25	5.87072e-24	1093	1085
ROR1	0.306346	3.51697e-25	6.00207e-24	1093	1086
KAT2B	0.30634	3.52518e-25	6.01099e-24	1093	1093
NCK1	0.30618	3.74043e-25	6.37265e-24	1093	1093
KIF19	0.306171	3.75346e-25	6.38944e-24	1093	1045
CRLF3	0.305871	4.19604e-25	7.13681e-24	1093	1093
C2orf58	0.305599	4.64221e-25	7.88902e-24	1093	1070
CCL4L2	0.305438	4.92748e-25	8.36676e-24	1093	1092
ABCA9	0.305417	4.96536e-25	8.42398e-24	1093	1089
HIVEP2	0.305411	4.97784e-25	8.43804e-24	1093	1093
C14orf64	0.305344	5.10305e-25	8.64302e-24	1093	1046
FBLN5	0.305328	5.13297e-25	8.68639e-24	1093	1093
FAM105A	0.305298	5.19011e-25	8.77573e-24	1093	1093
KIAA1274	0.305291	5.20242e-25	8.78916e-24	1093	1093
LATS2	0.305188	5.40609e-25	9.1256e-24	1093	1093
XAF1	0.305183	5.41552e-25	9.13388e-24	1093	1093
LCN10	0.305086	5.61448e-25	9.45959e-24	1093	1004
KLF12	0.305084	5.61802e-25	9.45959e-24	1093	1093
SMAD9	0.304976	5.84716e-25	9.83719e-24	1093	1078
FPR1	0.304952	5.89962e-25	9.91716e-24	1093	1093
TCN2	0.304898	6.01907e-25	1.01095e-23	1093	1093
GBGT1	0.304816	6.20475e-25	1.04127e-23	1093	1093
SLFN12	0.304807	6.22482e-25	1.04377e-23	1093	1093
HSD17B11	0.304248	7.6529e-25	1.28216e-23	1093	1093
CNKSR2	0.303993	8.40514e-25	1.40702e-23	1093	988
INPP5B	0.303959	8.51411e-25	1.42408e-23	1093	1093
VIM	0.303948	8.54788e-25	1.42854e-23	1093	1093
MPO	0.303913	8.65745e-25	1.44566e-23	1093	1028
HPCAL4	0.303785	9.07723e-25	1.5145e-23	1093	1017
PDE7A	0.303536	9.94615e-25	1.6581e-23	1093	1093
MPP1	0.303255	1.10308e-24	1.8374e-23	1093	1093
PIM1	0.303229	1.11368e-24	1.85352e-23	1093	1093
KIAA1045	0.303223	1.11613e-24	1.85608e-23	1093	1071
PNMA3	0.302982	1.21954e-24	2.02637e-23	1093	1041
NRG2	0.302939	1.23896e-24	2.05693e-23	1093	1053
ENPP6	0.302923	1.24618e-24	2.06723e-23	1093	1086
FMO1	0.302886	1.26324e-24	2.0938e-23	1093	1091
FOXF1	0.30277	1.31816e-24	2.18304e-23	1093	1091
NOTCH1	0.302533	1.43773e-24	2.3791e-23	1093	1093
ADAP2	0.302517	1.44609e-24	2.38901e-23	1093	1093
TIMD4	0.302495	1.45823e-24	2.40709e-23	1093	1007
ENG	0.302433	1.49171e-24	2.46035e-23	1093	1093
PAK3	0.302416	1.50096e-24	2.47358e-23	1093	1018
PLEKHF1	0.302037	1.72428e-24	2.83697e-23	1093	1093
WDR91	0.301986	1.75641e-24	2.88748e-23	1093	1093
HS3ST3A1	0.301946	1.78243e-24	2.92787e-23	1093	1091
ABCA1	0.301924	1.79678e-24	2.94904e-23	1093	1093
PRKX	0.301827	1.86176e-24	3.05319e-23	1093	1093
IGDCC4	0.301739	1.92299e-24	3.15105e-23	1093	1093
L3MBTL3	0.301638	1.99493e-24	3.26627e-23	1093	1093
UBE2E3	0.301541	2.06667e-24	3.38098e-23	1093	1093
MOBKL2A	0.301495	2.10209e-24	3.43336e-23	1093	1093
RGMA	0.30148	2.11384e-24	3.44975e-23	1093	1093
C19orf35	0.301458	2.1302e-24	3.47364e-23	1093	1089
IFI30	0.301262	2.2883e-24	3.72842e-23	1093	1093
HMHA1	0.301213	2.32968e-24	3.79279e-23	1093	1093
NFKB1	0.301112	2.41717e-24	3.92887e-23	1093	1093
FCGR2A	0.301049	2.4732e-24	4.01671e-23	1093	1093
DHRS9	0.301028	2.49227e-24	4.04443e-23	1093	1089
CXCL12	0.301016	2.50274e-24	4.05814e-23	1093	1093
HAS2	0.300896	2.6148e-24	4.23644e-23	1093	1089
CADM3	0.300678	2.83092e-24	4.58291e-23	1093	1071
ADARB1	0.300647	2.86323e-24	4.6315e-23	1093	1093
RLTPR	0.300456	3.0688e-24	4.96004e-23	1093	1091
NBLA00301	0.300413	3.11752e-24	5.03475e-23	1093	1072
SIRPD	0.300335	3.2068e-24	5.17479e-23	1093	598
GUCY1A3	0.300274	3.27859e-24	5.28639e-23	1093	1093
IL1R1	0.300014	3.60374e-24	5.80603e-23	1093	1093
TXNDC3	0.299446	4.4285e-24	7.12911e-23	1093	1041
TDRD6	0.299356	4.57447e-24	7.35821e-23	1093	1079
SIM1	0.299157	4.91562e-24	7.90067e-23	1093	958
SSH1	0.299135	4.95585e-24	7.95611e-23	1093	1093
ZBTB43	0.299133	4.95801e-24	7.95611e-23	1093	1093
TMEM176B	0.299041	5.12668e-24	8.22022e-23	1093	1093
HIATL1	0.29897	5.25968e-24	8.42008e-23	1093	1093
DNAH1	0.29875	5.6943e-24	9.10862e-23	1093	1093
SPNS2	0.2986	6.0122e-24	9.6095e-23	1093	1093
CXCL1	0.298597	6.01817e-24	9.61143e-23	1093	1050
C9orf78	0.298534	6.15605e-24	9.82384e-23	1093	1093
MAPRE2	0.298515	6.19829e-24	9.88343e-23	1093	1093
C11orf75	0.29847	6.30125e-24	1.00397e-22	1093	1093
WDFY1	0.298429	6.39492e-24	1.01809e-22	1093	1093
GPM6B	0.298121	7.14643e-24	1.13683e-22	1093	1093
ZNF438	0.2981	7.19877e-24	1.14425e-22	1093	1093
TP53BP2	0.29783	7.93455e-24	1.25922e-22	1093	1093
DPP4	0.297787	8.05984e-24	1.2781e-22	1093	1093
MID1	0.29772	8.25509e-24	1.307e-22	1093	1093
USP6NL	0.297714	8.27378e-24	1.30893e-22	1093	1093
PRNP	0.297616	8.57051e-24	1.35481e-22	1093	1093
ALDH1A3	0.297589	8.65189e-24	1.36661e-22	1093	1093
EID3	0.297534	8.82655e-24	1.3931e-22	1093	1092
PDE4B	0.297247	9.78624e-24	1.54336e-22	1093	1093
KIF17	0.297239	9.81251e-24	1.54629e-22	1093	1092
C2	0.297228	9.85062e-24	1.55109e-22	1093	1093
NUP214	0.29712	1.02421e-23	1.61147e-22	1093	1093
GBP6	0.297082	1.03827e-23	1.63232e-22	1093	1077
LTF	0.296998	1.06999e-23	1.68087e-22	1093	1093
DGKG	0.296855	1.12616e-23	1.76636e-22	1093	1092
RGS13	0.296752	1.16873e-23	1.83035e-22	1093	1039
FLRT2	0.296605	1.23163e-23	1.9273e-22	1093	1092
STAT1	0.29639	1.3301e-23	2.07976e-22	1093	1093
NR4A3	0.296265	1.3912e-23	2.17362e-22	1093	1093
TMEM123	0.296221	1.41336e-23	2.20652e-22	1093	1093
TAF4B	0.296161	1.44408e-23	2.25275e-22	1093	1093
FAM89A	0.296064	1.49504e-23	2.33043e-22	1093	1093
FCGR1B	0.296057	1.4984e-23	2.33387e-22	1093	1093
NCRNA00189	0.296052	1.5011e-23	2.33627e-22	1093	738
OSTF1	0.295958	1.55252e-23	2.41444e-22	1093	1093
ZFP36L2	0.29588	1.59647e-23	2.48087e-22	1093	1093
ADAMTS9	0.295772	1.65934e-23	2.57657e-22	1093	1093
C6orf145	0.295479	1.84219e-23	2.85611e-22	1093	1093
RUFY4	0.295433	1.8723e-23	2.90055e-22	1093	1063
RASGRP4	0.295349	1.92917e-23	2.98407e-22	1093	1093
PPP3CC	0.295257	1.99323e-23	3.08079e-22	1093	1093
TMEM220	0.295223	2.01765e-23	3.11615e-22	1093	1093
C1QL2	0.295208	2.02854e-23	3.13057e-22	1093	709
RNF122	0.295202	2.03319e-23	3.13535e-22	1093	1093
ZFAND5	0.295072	2.12941e-23	3.28121e-22	1093	1093
MEOX1	0.29499	2.19236e-23	3.37464e-22	1093	1090
BMP6	0.294989	2.19339e-23	3.37464e-22	1093	1092
ERP44	0.294661	2.46414e-23	3.78543e-22	1093	1093
ATP8B4	0.294571	2.54489e-23	3.90649e-22	1093	1093
CCDC88B	0.294551	2.56297e-23	3.93125e-22	1093	1093
H6PD	0.294503	2.60712e-23	3.99594e-22	1093	1093
C2CD2	0.294479	2.6287e-23	4.02595e-22	1093	1093
OLFML1	0.294403	2.70049e-23	4.13276e-22	1093	1093
TCF4	0.294366	2.73644e-23	4.1846e-22	1093	1093
PMS2L11	0.29434	2.76232e-23	4.22097e-22	1093	1092
DCHS2	0.294324	2.77769e-23	4.24123e-22	1093	1085
CCL25	0.294312	2.78954e-23	4.25611e-22	1093	772
MARCO	0.294254	2.8476e-23	4.34141e-22	1093	1047
RNF125	0.294158	2.9461e-23	4.48818e-22	1093	1093
2021-09-11	0.294068	3.04196e-23	4.63072e-22	1093	1093
NFE2L3	0.293684	3.4846e-23	5.30053e-22	1093	1093
TNFAIP2	0.29358	3.61584e-23	5.49603e-22	1093	1093
EBF3	0.293543	3.66392e-23	5.5649e-22	1093	1093
LHFPL2	0.293412	3.83665e-23	5.81849e-22	1093	1093
EBF1	0.293404	3.84784e-23	5.83107e-22	1093	1093
SLC16A7	0.293244	4.07243e-23	6.16216e-22	1093	1086
EDN1	0.293082	4.312e-23	6.50999e-22	1093	1093
MEOX2	0.293044	4.3701e-23	6.59277e-22	1093	1091
ACTR3	0.293027	4.39582e-23	6.62661e-22	1093	1093
TMEM200A	0.293002	4.43504e-23	6.68074e-22	1093	1093
CHIT1	0.292858	4.66671e-23	7.02447e-22	1093	1083
SPATS2L	0.292776	4.8036e-23	7.22512e-22	1093	1093
PCBP3	0.292731	4.88101e-23	7.33607e-22	1093	1086
SCN3A	0.292663	4.99838e-23	7.50688e-22	1093	1067
FAM107A	0.292631	5.05586e-23	7.58755e-22	1093	1093
DUSP2	0.292514	5.26838e-23	7.90061e-22	1093	1093
SERPINB8	0.292441	5.4058e-23	8.10066e-22	1093	1093
COL15A1	0.2924	5.48368e-23	8.21126e-22	1093	1093
TLE1	0.292323	5.63404e-23	8.43014e-22	1093	1093
SHOX2	0.292305	5.66962e-23	8.47709e-22	1093	1093
TGM2	0.292067	6.1656e-23	9.20501e-22	1093	1093
RNF130	0.292023	6.26145e-23	9.34119e-22	1093	1093
C6orf150	0.291837	6.68514e-23	9.9659e-22	1093	1093
FCGR1A	0.291302	8.06709e-23	1.20083e-21	1093	1093
FABP7	0.29114	8.53837e-23	1.27004e-21	1093	894
PTGIS	0.291117	8.60504e-23	1.27902e-21	1093	1093
CYBASC3	0.290529	1.05716e-22	1.569e-21	1093	1093
PMCH	0.290477	1.07679e-22	1.59696e-21	1093	939
FMO2	0.290421	1.09811e-22	1.62738e-21	1093	1093
ARSB	0.290257	1.16275e-22	1.72191e-21	1093	1093
IGF1	0.289999	1.27225e-22	1.88131e-21	1093	1093
IL10RB	0.289989	1.27654e-22	1.88627e-21	1093	1093
ZNF280B	0.289836	1.34667e-22	1.98844e-21	1093	1085
HCP5	0.289818	1.35534e-22	1.99978e-21	1093	1093
SDCBP	0.289808	1.35998e-22	2.00412e-21	1093	1093
MIXL1	0.289807	1.36028e-22	2.00412e-21	1093	651
SLC9A6	0.289774	1.37608e-22	2.02593e-21	1093	1093
ANGPT1	0.289763	1.38149e-22	2.03241e-21	1093	1093
PLXNA4	0.289523	1.50179e-22	2.20616e-21	1093	1093
TBC1D4	0.289506	1.51053e-22	2.21739e-21	1093	1093
NRBF2	0.289453	1.53867e-22	2.25706e-21	1093	1093
TRIM61	0.289438	1.54701e-22	2.26763e-21	1093	989
FBLN2	0.28931	1.61756e-22	2.3676e-21	1093	1093
DDR2	0.289252	1.65058e-22	2.41419e-21	1093	1092
LOC100124692	0.289111	1.73315e-22	2.53311e-21	1093	840
TBXAS1	0.289055	1.76734e-22	2.58122e-21	1093	1093
TRIM38	0.289013	1.79306e-22	2.61688e-21	1093	1093
FAM135A	0.289	1.80149e-22	2.62729e-21	1093	1093
LOC729603	0.288971	1.81991e-22	2.65223e-21	1093	1092
BTBD11	0.288705	1.99564e-22	2.90623e-21	1093	1093
AMOTL1	0.288671	2.01945e-22	2.93877e-21	1093	1093
ITIH5	0.288588	2.07861e-22	3.02268e-21	1093	1093
RUNX1T1	0.288529	2.121e-22	3.0821e-21	1093	1086
NFIB	0.288425	2.1995e-22	3.19157e-21	1093	1093
CCDC80	0.2884	2.21803e-22	3.21615e-21	1093	1093
NRP2	0.288299	2.29748e-22	3.32895e-21	1093	1093
SLC8A3	0.28826	2.32866e-22	3.3717e-21	1093	1006
PLA2G2A	0.288206	2.3726e-22	3.43287e-21	1093	1055
CDC14C	0.288115	2.44839e-22	3.53998e-21	1093	1046
CYYR1	0.287964	2.57988e-22	3.72475e-21	1093	1093
TNF	0.287958	2.5852e-22	3.72976e-21	1093	1091
LPIN2	0.287933	2.60806e-22	3.76005e-21	1093	1093
SHISA3	0.287842	2.6915e-22	3.87757e-21	1093	964
FLJ40330	0.287823	2.70881e-22	3.89716e-21	1093	1088
CD300A	0.287823	2.70897e-22	3.89716e-21	1093	1093
CCDC109B	0.287644	2.8817e-22	4.13975e-21	1093	1093
ALOX5AP	0.287503	3.02575e-22	4.34359e-21	1093	1093
NEK6	0.287409	3.12581e-22	4.48085e-21	1093	1093
MX2	0.287348	3.19134e-22	4.57153e-21	1093	1093
ACVR2A	0.287314	3.22921e-22	4.62249e-21	1093	1093
C6orf105	0.287192	3.36876e-22	4.81541e-21	1093	1085
STAG3	0.287111	3.46361e-22	4.94749e-21	1093	1092
PROS1	0.287108	3.46779e-22	4.94996e-21	1093	1093
TMEM173	0.287029	3.56324e-22	5.079e-21	1093	1093
LYL1	0.286872	3.76084e-22	5.35687e-21	1093	1093
L3MBTL4	0.286864	3.77185e-22	5.36876e-21	1093	1093
FAM13C	0.286833	3.81188e-22	5.41839e-21	1093	1089
TRIM21	0.286833	3.81209e-22	5.41839e-21	1093	1093
ARHGAP24	0.28683	3.81636e-22	5.42063e-21	1093	1093
CRB2	0.28681	3.84236e-22	5.45371e-21	1093	1066
CSF1	0.286778	3.88431e-22	5.50937e-21	1093	1093
SFRP1	0.286759	3.9107e-22	5.54291e-21	1093	1093
C7orf31	0.286714	3.97099e-22	5.62441e-21	1093	1092
C7orf58	0.286684	4.01228e-22	5.67889e-21	1093	1093
TRAF3	0.286594	4.13878e-22	5.85383e-21	1093	1093
ANKRD58	0.286486	4.29597e-22	6.07005e-21	1093	1092
MFAP4	0.286485	4.29767e-22	6.07005e-21	1093	1093
ZFP36L1	0.286263	4.63815e-22	6.54635e-21	1093	1093
TTC7A	0.286254	4.65228e-22	6.5617e-21	1093	1093
LSAMP	0.286195	4.74678e-22	6.6903e-21	1093	1073
ARHGDIB	0.286137	4.84252e-22	6.82048e-21	1093	1093
RAB42	0.285995	5.08506e-22	7.15707e-21	1093	1093
ETS2	0.285929	5.20148e-22	7.31583e-21	1093	1093
GUCY1B3	0.285717	5.59416e-22	7.85716e-21	1093	1093
IFNGR2	0.285531	5.96089e-22	8.3606e-21	1093	1093
SPRY3	0.285301	6.4501e-22	9.04046e-21	1093	1093
TTN	0.285083	6.95044e-22	9.72458e-21	1093	1093
CD163L1	0.285082	6.95268e-22	9.72458e-21	1093	1093
TEX11	0.285019	7.10307e-22	9.92805e-21	1093	961
CAB39	0.284978	7.2029e-22	1.00606e-20	1093	1093
MSX2P1	0.284945	7.28585e-22	1.01694e-20	1093	1025
PROX1	0.28492	7.34791e-22	1.02489e-20	1093	1030
CRISPLD2	0.284808	7.63374e-22	1.06402e-20	1093	1093
SERTAD2	0.284794	7.67043e-22	1.0684e-20	1093	1093
RBP5	0.284768	7.73888e-22	1.07645e-20	1093	1093
HIF1A	0.284685	7.96331e-22	1.1069e-20	1093	1093
LCNL1	0.284599	8.19961e-22	1.13896e-20	1093	546
LRRC55	0.284584	8.24048e-22	1.14385e-20	1093	1089
SNRK	0.284468	8.57362e-22	1.18845e-20	1093	1093
GRAMD2	0.284466	8.58149e-22	1.18873e-20	1093	1090
SEMA3A	0.284412	8.74094e-22	1.20998e-20	1093	1091
ETV6	0.284394	8.79212e-22	1.21623e-20	1093	1093
S100B	0.284312	9.04162e-22	1.24989e-20	1093	1090
CETP	0.284251	9.23166e-22	1.27528e-20	1093	1089
ARHGAP20	0.284125	9.63729e-22	1.33041e-20	1093	1093
SERPINF1	0.284039	9.92574e-22	1.36929e-20	1093	1093
SYNPO	0.28402	9.98805e-22	1.37694e-20	1093	1093
FBXO10	0.283963	1.0183e-21	1.40285e-20	1093	1093
CCDC3	0.283874	1.04975e-21	1.44519e-20	1093	1093
PPARGC1B	0.283771	1.08718e-21	1.49571e-20	1093	1090
RFTN2	0.283678	1.12229e-21	1.54295e-20	1093	1093
GSTP1	0.283666	1.1266e-21	1.54783e-20	1093	1093
ANGPTL6	0.283594	1.15483e-21	1.58553e-20	1093	1071
PCNX	0.283242	1.30149e-21	1.78445e-20	1093	1093
LUZP1	0.283062	1.38304e-21	1.8937e-20	1093	1093
MLXIP	0.283055	1.38643e-21	1.89705e-20	1093	1093
IL6	0.283017	1.40435e-21	1.92026e-20	1093	1082
TANK	0.282913	1.45479e-21	1.98788e-20	1093	1093
GPR133	0.28278	1.522e-21	2.07831e-20	1093	1091
BICC1	0.282727	1.5497e-21	2.1147e-20	1093	1087
ABCA10	0.282626	1.6037e-21	2.18691e-20	1093	1083
FCAR	0.282557	1.64112e-21	2.23643e-20	1093	857
ADA	0.282508	1.66865e-21	2.27241e-20	1093	1093
CEP170	0.282499	1.67419e-21	2.27842e-20	1093	1093
KIAA0922	0.282382	1.74155e-21	2.36849e-20	1093	1093
EHD1	0.282315	1.78151e-21	2.4212e-20	1093	1093
RGS1	0.282276	1.80502e-21	2.45149e-20	1093	1093
ZNF618	0.28221	1.84577e-21	2.50515e-20	1093	1093
PLD1	0.282151	1.88278e-21	2.55366e-20	1093	1093
CHI3L1	0.282139	1.89088e-21	2.56292e-20	1093	1093
UBE2J1	0.282025	1.96514e-21	2.66178e-20	1093	1093
FAM19A1	0.28188	2.06316e-21	2.7908e-20	1093	850
ATP6V1B2	0.281808	2.11415e-21	2.85786e-20	1093	1093
LMO2	0.281705	2.18899e-21	2.95506e-20	1093	1093
MYO7B	0.281376	2.44544e-21	3.29906e-20	1093	1072
FGF2	0.281303	2.50645e-21	3.37458e-20	1093	1093
RUNDC2C	0.28114	2.64813e-21	3.56296e-20	1093	1093
SLC38A5	0.280889	2.88145e-21	3.87429e-20	1093	1093
RNF166	0.280863	2.90692e-21	3.90333e-20	1093	1093
TES	0.280852	2.9173e-21	3.91466e-20	1093	1093
WDR64	0.280845	2.92375e-21	3.92071e-20	1093	728
MITD1	0.280812	2.95639e-21	3.96184e-20	1093	1093
MMP7	0.280804	2.965e-21	3.97074e-20	1093	1091
ACOT9	0.2808	2.96826e-21	3.97246e-20	1093	1093
ALPK1	0.280785	2.98392e-21	3.99077e-20	1093	1093
CNTNAP3	0.280712	3.05739e-21	4.08631e-20	1093	1080
TTYH3	0.2806	3.17492e-21	4.24059e-20	1093	1093
MRAS	0.280449	3.34021e-21	4.45546e-20	1093	1093
TNFRSF4	0.280399	3.3969e-21	4.52808e-20	1093	1093
WDFY2	0.280242	3.58053e-21	4.76971e-20	1093	1093
CTRL	0.28019	3.6436e-21	4.85052e-20	1093	1081
LGMN	0.280106	3.74734e-21	4.98532e-20	1093	1093
GPR113	0.280062	3.80268e-21	5.05561e-20	1093	1080
NCCRP1	0.279959	3.93655e-21	5.22669e-20	1093	1080
STARD4	0.279898	4.01804e-21	5.33138e-20	1093	1093
ODZ1	0.279867	4.05939e-21	5.37916e-20	1093	1065
NUP188	0.279665	4.34277e-21	5.75089e-20	1093	1093
MMP19	0.279646	4.37149e-21	5.78512e-20	1093	1093
ZC3H12B	0.279594	4.4475e-21	5.88185e-20	1093	1093
BMP2	0.279559	4.4997e-21	5.94698e-20	1093	1091
GAS1	0.279361	4.80733e-21	6.34523e-20	1093	1093
KCNJ2	0.279298	4.91103e-21	6.47787e-20	1093	1093
KLF5	0.279281	4.93807e-21	6.50927e-20	1093	1093
CWC22	0.27926	4.97298e-21	6.55101e-20	1093	1093
LOC283314	0.279208	5.06046e-21	6.6619e-20	1093	1093
AFF2	0.279136	5.183e-21	6.81876e-20	1093	1089
JSRP1	0.279072	5.29443e-21	6.96081e-20	1093	1008
KLF11	0.279069	5.30012e-21	6.96375e-20	1093	1093
TXNIP	0.278944	5.52529e-21	7.25486e-20	1093	1093
CHL1	0.278577	6.24457e-21	8.18863e-20	1093	1088
CBL	0.278565	6.26976e-21	8.21632e-20	1093	1093
MICAL3	0.27853	6.34383e-21	8.30799e-20	1093	1093
TXNDC5	0.278522	6.36111e-21	8.32521e-20	1093	1093
PABPC4L	0.278512	6.38236e-21	8.34759e-20	1093	1093
MPP6	0.27824	6.98635e-21	9.13165e-20	1093	1091
BTN2A3	0.278202	7.0743e-21	9.24061e-20	1093	1092
MYO1E	0.278046	7.45035e-21	9.72551e-20	1093	1093
LILRA5	0.277886	7.85896e-21	1.02522e-19	1093	1089
ZNF280C	0.277821	8.03022e-21	1.04621e-19	1093	1093
SP100	0.27746	9.05173e-21	1.17778e-19	1093	1093
CCL3	0.277404	9.22014e-21	1.19892e-19	1093	1093
ARHGAP27	0.277239	9.73891e-21	1.26556e-19	1093	1093
B4GALT5	0.277142	1.00577e-20	1.30614e-19	1093	1093
PLXNC1	0.277139	1.00663e-20	1.30641e-19	1093	1091
UST	0.277115	1.01462e-20	1.31594e-19	1093	1093
DUSP7	0.277025	1.04521e-20	1.35475e-19	1093	1093
NCK2	0.276998	1.05487e-20	1.36638e-19	1093	1093
DTX4	0.27694	1.07526e-20	1.39189e-19	1093	1093
MCL1	0.276842	1.11064e-20	1.43677e-19	1093	1093
FRMD4B	0.276811	1.12218e-20	1.45077e-19	1093	1093
MALL	0.276786	1.13133e-20	1.46167e-19	1093	1093
CYTH1	0.276517	1.23652e-20	1.59655e-19	1093	1093
CLIP4	0.276501	1.24296e-20	1.60383e-19	1093	1093
ALDH1A2	0.276193	1.37597e-20	1.77206e-19	1093	1086
FCGR1C	0.275859	1.53632e-20	1.9773e-19	1093	1093
BACE2	0.275804	1.56436e-20	2.01211e-19	1093	1093
SNCAIP	0.275643	1.64924e-20	2.11858e-19	1093	1092
MTMR8	0.275601	1.67221e-20	2.14672e-19	1093	1043
WDR82	0.275582	1.68249e-20	2.15853e-19	1093	1093
ELF4	0.275486	1.73657e-20	2.22508e-19	1093	1093
CYP11A1	0.275423	1.77285e-20	2.27013e-19	1093	1076
ATXN7L1	0.275391	1.79205e-20	2.29325e-19	1093	1093
PRKAA1	0.275348	1.8175e-20	2.32287e-19	1093	1093
CCL8	0.275179	1.92109e-20	2.45371e-19	1093	1093
ASAM	0.275078	1.98604e-20	2.53506e-19	1093	1092
PI16	0.275074	1.98823e-20	2.53625e-19	1093	1054
TNFRSF25	0.275057	1.99983e-20	2.54943e-19	1093	1092
A2M	0.274971	2.05663e-20	2.62019e-19	1093	1093
FAM23A	0.274855	2.13645e-20	2.72016e-19	1093	1057
GSN	0.274836	2.14966e-20	2.73525e-19	1093	1093
WNT16	0.27473	2.22572e-20	2.83024e-19	1093	900
DARC	0.274469	2.42468e-20	3.07936e-19	1093	1074
ALPK2	0.274408	2.47326e-20	3.13908e-19	1093	1090
PHACTR2	0.274384	2.49288e-20	3.16198e-19	1093	1093
ANKDD1A	0.274342	2.52715e-20	3.20345e-19	1093	1093
PPARA	0.274223	2.62803e-20	3.32922e-19	1093	1093
SOCS3	0.274047	2.7831e-20	3.52124e-19	1093	1093
ARHGAP4	0.27404	2.78977e-20	3.52747e-19	1093	1093
PIK3IP1	0.274011	2.81638e-20	3.55888e-19	1093	1093
FRMD4A	0.273975	2.84934e-20	3.59827e-19	1093	1093
B3GAT1	0.27394	2.88271e-20	3.63814e-19	1093	1070
RORA	0.273852	2.96614e-20	3.74109e-19	1093	1093
BEND6	0.273829	2.98927e-20	3.7679e-19	1093	1093
HCG26	0.273812	3.00584e-20	3.78642e-19	1093	1093
PROM1	0.273797	3.02001e-20	3.8019e-19	1093	1085
VGLL3	0.273777	3.04001e-20	3.82469e-19	1093	1093
LPAR6	0.273772	3.04522e-20	3.82884e-19	1093	1093
ATP13A5	0.273546	3.27766e-20	4.11853e-19	1093	940
PIGR	0.273522	3.30413e-20	4.14921e-19	1093	1077
NTNG2	0.273493	3.33578e-20	4.18634e-19	1093	1093
MAN2B1	0.273233	3.62975e-20	4.54961e-19	1093	1093
HK3	0.273066	3.83319e-20	4.79863e-19	1093	1093
CACNG3	0.272966	3.95943e-20	4.95051e-19	1093	166
ZNF238	0.272878	4.07522e-20	5.09212e-19	1093	1093
PSAT1	0.272863	4.09435e-20	5.11287e-19	1093	1093
IKBKE	0.272801	4.17837e-20	5.21456e-19	1093	1093
RRAS2	0.272799	4.18099e-20	5.21459e-19	1093	1093
APBA2	0.272679	4.34729e-20	5.4153e-19	1093	1093
SOD3	0.272446	4.68955e-20	5.83805e-19	1093	1093
GPR82	0.272397	4.76406e-20	5.92713e-19	1093	1080
C21orf63	0.272386	4.78195e-20	5.94572e-19	1093	1093
EVC2	0.272328	4.87154e-20	6.05338e-19	1093	1093
HPS5	0.272297	4.922e-20	6.11232e-19	1093	1093
NFKBIE	0.272254	4.99004e-20	6.193e-19	1093	1093
SLC43A3	0.272232	5.02631e-20	6.23418e-19	1093	1093
DIAPH1	0.272114	5.22197e-20	6.47287e-19	1093	1093
PCSK5	0.272076	5.28766e-20	6.55026e-19	1093	1092
GTDC1	0.272005	5.40971e-20	6.69662e-19	1093	1093
ATP11A	0.272004	5.41245e-20	6.69662e-19	1093	1093
TWIST2	0.271951	5.50473e-20	6.80662e-19	1093	1083
C15orf27	0.27191	5.5796e-20	6.89496e-19	1093	1093
C1orf186	0.271784	5.81218e-20	7.17357e-19	1093	1057
BICD2	0.271733	5.90762e-20	7.2869e-19	1093	1093
HDAC9	0.271632	6.10558e-20	7.52648e-19	1093	1093
KLHL33	0.271535	6.29998e-20	7.75663e-19	1093	727
KIAA1432	0.271465	6.44248e-20	7.9224e-19	1093	1093
UTS2	0.271457	6.45973e-20	7.93877e-19	1093	765
TNIP1	0.271345	6.69742e-20	8.22586e-19	1093	1093
GTSF1	0.271292	6.81416e-20	8.36416e-19	1093	968
VWF	0.271287	6.82554e-20	8.37303e-19	1093	1093
GPR85	0.271172	7.08341e-20	8.67879e-19	1093	1093
CD300C	0.27114	7.15595e-20	8.76234e-19	1093	1093
ZBTB34	0.271129	7.18321e-20	8.79038e-19	1093	1093
ST3GAL2	0.271091	7.27185e-20	8.89346e-19	1093	1093
USP20	0.271021	7.43654e-20	9.08936e-19	1093	1093
C14orf72	0.270976	7.54685e-20	9.2186e-19	1093	936
PTX3	0.270616	8.47327e-20	1.0344e-18	1093	1087
NR5A2	0.270545	8.67018e-20	1.05779e-18	1093	1093
MBNL3	0.27039	9.11365e-20	1.11123e-18	1093	1092
BHLHE41	0.270339	9.26374e-20	1.12884e-18	1093	1093
TRAM2	0.269925	1.05841e-19	1.28871e-18	1093	1093
VASH2	0.269924	1.05884e-19	1.28871e-18	1093	1093
GPRC5B	0.26992	1.06029e-19	1.28969e-18	1093	1093
CSTA	0.269847	1.08525e-19	1.31926e-18	1093	1093
GPR109A	0.269787	1.10641e-19	1.34416e-18	1093	1093
ACE2	0.269753	1.11854e-19	1.35808e-18	1093	989
ADAM23	0.269643	1.15866e-19	1.40595e-18	1093	1083
CDH5	0.269418	1.24555e-19	1.51047e-18	1093	1093
LRFN5	0.26941	1.24879e-19	1.51349e-18	1093	1065
JRKL	0.269375	1.26262e-19	1.52934e-18	1093	1093
KCNH4	0.26937	1.26475e-19	1.531e-18	1093	993
CCDC46	0.269312	1.28853e-19	1.5579e-18	1093	1093
GNAI1	0.269185	1.34197e-19	1.62154e-18	1093	1093
SLC12A6	0.269128	1.36679e-19	1.65055e-18	1093	1093
CEACAM3	0.268938	1.45238e-19	1.75286e-18	1093	797
SEMA7A	0.268847	1.49543e-19	1.80158e-18	1093	1093
P2RY6	0.268819	1.50884e-19	1.81664e-18	1093	1093
HABP4	0.268801	1.51749e-19	1.82597e-18	1093	1093
TNFRSF10B	0.268716	1.55941e-19	1.87529e-18	1093	1093
ZNF521	0.2687	1.5674e-19	1.88378e-18	1093	1093
PRRX1	0.268693	1.57076e-19	1.88669e-18	1093	1093
B3GNT5	0.268277	1.79402e-19	2.15101e-18	1093	1093
TNFSF15	0.268273	1.79592e-19	2.15201e-18	1093	1069
PLA2G4A	0.26819	1.84448e-19	2.20757e-18	1093	1093
FAT4	0.268046	1.93094e-19	2.30831e-18	1093	1093
C20orf197	0.268035	1.93749e-19	2.31476e-18	1093	1062
NR1H3	0.268003	1.95741e-19	2.33718e-18	1093	1093
STX7	0.267989	1.96639e-19	2.34651e-18	1093	1093
C6orf186	0.267979	1.97282e-19	2.35279e-18	1093	965
GIPC2	0.267937	1.99918e-19	2.38282e-18	1093	1092
AGFG1	0.267843	2.06008e-19	2.45396e-18	1093	1093
MET	0.26784	2.06198e-19	2.45477e-18	1093	1093
ELF5	0.267759	2.11592e-19	2.5175e-18	1093	1058
SPRY2	0.267684	2.16672e-19	2.57642e-18	1093	1093
GPR97	0.26764	2.19734e-19	2.60974e-18	1093	1068
LIME1	0.267628	2.20572e-19	2.61815e-18	1093	1088
EPAS1	0.267546	2.26456e-19	2.68591e-18	1093	1093
SIGLEC6	0.267544	2.26547e-19	2.68591e-18	1093	1014
SIGLEC9	0.267418	2.35816e-19	2.79417e-18	1093	1093
PLIN2	0.267368	2.39586e-19	2.83716e-18	1093	1093
FAM150B	0.267325	2.42903e-19	2.87476e-18	1093	869
RHOG	0.267207	2.52192e-19	2.98294e-18	1093	1093
ZBTB46	0.267078	2.62702e-19	3.10543e-18	1093	1093
CCNYL1	0.267031	2.66691e-19	3.15073e-18	1093	1093
RASGRF2	0.266965	2.72318e-19	3.21533e-18	1093	1093
LOC100129034	0.266764	2.90216e-19	3.42465e-18	1093	1093
FAM118B	0.266731	2.93309e-19	3.45912e-18	1093	1093
OSMR	0.266712	2.95029e-19	3.47738e-18	1093	1093
CNRIP1	0.266707	2.95526e-19	3.48119e-18	1093	1093
PKD2	0.266664	2.99573e-19	3.52681e-18	1093	1093
GPBAR1	0.266597	3.05991e-19	3.60026e-18	1093	1091
D4S234E	0.266583	3.07385e-19	3.61438e-18	1093	1091
ZMYND15	0.266581	3.0755e-19	3.61438e-18	1093	1092
ITSN2	0.266536	3.12028e-19	3.66487e-18	1093	1093
ZNF518B	0.266478	3.17743e-19	3.72765e-18	1093	1093
MOBKL1B	0.266421	3.23534e-19	3.79118e-18	1093	1093
DTX1	0.266387	3.27049e-19	3.82792e-18	1093	1093
CD300LB	0.266178	3.49369e-19	4.08441e-18	1093	1092
CD160	0.266064	3.62189e-19	4.23184e-18	1093	1092
NT5C2	0.265982	3.71678e-19	4.34019e-18	1093	1093
PDE1B	0.265936	3.77211e-19	4.40225e-18	1093	1093
PTCH2	0.265893	3.82359e-19	4.45975e-18	1093	1092
C20orf194	0.265799	3.93908e-19	4.5918e-18	1093	1093
PCOLCE2	0.265747	4.00377e-19	4.6645e-18	1093	1080
BST1	0.265677	4.09279e-19	4.76547e-18	1093	1093
KIR2DL1	0.265556	4.252e-19	4.94798e-18	1093	544
CXCL16	0.265522	4.29855e-19	4.99927e-18	1093	1093
KSR1	0.265304	4.60426e-19	5.35172e-18	1093	1093
P2RX5	0.265182	4.78475e-19	5.55831e-18	1093	1093
EPHB1	0.265171	4.80082e-19	5.57376e-18	1093	1092
RNF150	0.265122	4.87532e-19	5.657e-18	1093	1092
ANKS6	0.265107	4.89934e-19	5.6816e-18	1093	1093
GEM	0.265099	4.91063e-19	5.69142e-18	1093	1093
LPCAT2	0.265074	4.95029e-19	5.73408e-18	1093	1093
SLC15A4	0.265065	4.96331e-19	5.74587e-18	1093	1093
PRELP	0.264948	5.15007e-19	5.95865e-18	1093	1093
OAF	0.264852	5.3084e-19	6.13831e-18	1093	1093
ATP8A1	0.264692	5.58104e-19	6.44988e-18	1093	1093
YPEL4	0.264668	5.62368e-19	6.49222e-18	1093	1092
SPRY1	0.264467	5.99008e-19	6.9028e-18	1093	1093
VAMP1	0.264433	6.05373e-19	6.97216e-18	1093	1093
FILIP1L	0.26438	6.15693e-19	7.08292e-18	1093	1093
PPM1F	0.264333	6.24794e-19	7.17944e-18	1093	1093
STON1	0.264236	6.43997e-19	7.39166e-18	1093	1093
SLC30A3	0.264196	6.52269e-19	7.48234e-18	1093	1009
GPR84	0.264187	6.5405e-19	7.49851e-18	1093	1093
CD300E	0.264161	6.59292e-19	7.55431e-18	1093	873
SLC31A1	0.264128	6.66221e-19	7.62936e-18	1093	1093
CHST7	0.263988	6.96032e-19	7.96622e-18	1093	1092
LIMK1	0.263806	7.36963e-19	8.42512e-18	1093	1093
HGF	0.263632	7.78159e-19	8.88601e-18	1093	1091
PRSS12	0.263598	7.86487e-19	8.97602e-18	1093	1078
ZDHHC14	0.263352	8.49268e-19	9.67608e-18	1093	1093
NPFFR1	0.263347	8.50713e-19	9.68707e-18	1093	414
HCG11	0.263224	8.83934e-19	1.00483e-17	1093	1093
LILRA6	0.263218	8.85725e-19	1.0063e-17	1093	1093
ANKRD53	0.263194	8.92298e-19	1.0132e-17	1093	1081
CTTNBP2NL	0.263176	8.97242e-19	1.01824e-17	1093	1093
NRP1	0.263046	9.34585e-19	1.06002e-17	1093	1093
TBX18	0.26299	9.50982e-19	1.07741e-17	1093	1090
AKAP13	0.262965	9.58527e-19	1.08534e-17	1093	1093
KCNK10	0.262944	9.64733e-19	1.09176e-17	1093	911
SFMBT2	0.262936	9.67142e-19	1.09387e-17	1093	1093
SLAIN1	0.262913	9.74246e-19	1.10129e-17	1093	1086
SPATC1	0.262894	9.79985e-19	1.10715e-17	1093	1038
XPNPEP1	0.262808	1.0066e-18	1.13595e-17	1093	1093
ADAMTS3	0.262797	1.01011e-18	1.13927e-17	1093	1093
C21orf96	0.262761	1.02143e-18	1.1514e-17	1093	561
NCS1	0.262734	1.03005e-18	1.16046e-17	1093	1093
ARHGAP22	0.262686	1.04543e-18	1.17647e-17	1093	1093
ARPC2	0.262514	1.10315e-18	1.24004e-17	1093	1093
ART3	0.262396	1.14434e-18	1.28562e-17	1093	919
KRT2	0.262359	1.15751e-18	1.2997e-17	1093	691
STK40	0.262187	1.22132e-18	1.37058e-17	1093	1093
CCNI2	0.262167	1.22896e-18	1.3784e-17	1093	1089
UTS2R	0.262133	1.24175e-18	1.39196e-17	1093	620
TRANK1	0.26196	1.31063e-18	1.46754e-17	1093	1093
NCRNA00092	0.261848	1.35691e-18	1.51792e-17	1093	932
CPXM2	0.261847	1.35713e-18	1.51792e-17	1093	1093
ASS1	0.261816	1.37038e-18	1.53189e-17	1093	1093
TNFRSF11A	0.261686	1.42689e-18	1.59418e-17	1093	1093
FHL1	0.261677	1.43065e-18	1.59749e-17	1093	1093
RNF38	0.261668	1.43483e-18	1.60128e-17	1093	1093
ADRB2	0.261636	1.44914e-18	1.61635e-17	1093	1092
CARD17	0.261555	1.48598e-18	1.65652e-17	1093	418
ZNF215	0.261543	1.49167e-18	1.66163e-17	1093	1089
N4BP2L1	0.261541	1.49221e-18	1.66163e-17	1093	1093
DOK5	0.261502	1.51058e-18	1.68115e-17	1093	1092
FSTL1	0.261498	1.51256e-18	1.68243e-17	1093	1093
SOBP	0.261467	1.52687e-18	1.69741e-17	1093	1092
IQSEC3	0.261428	1.54554e-18	1.71722e-17	1093	1087
MAP3K3	0.261397	1.56041e-18	1.7307e-17	1093	1093
FAM151A	0.261396	1.56111e-18	1.7307e-17	1093	478
CD1A	0.261313	1.60167e-18	1.77469e-17	1093	1008
SSH2	0.261273	1.62164e-18	1.79583e-17	1093	1093
TDRD10	0.261261	1.62757e-18	1.8014e-17	1093	1084
SEC14L1	0.261248	1.63421e-18	1.80776e-17	1093	1093
ZNF169	0.261118	1.70131e-18	1.88096e-17	1093	1093
PPP1R2P1	0.261104	1.70865e-18	1.88804e-17	1093	1062
PVRL3	0.261085	1.719e-18	1.89843e-17	1093	1091
ERCC5	0.261065	1.72953e-18	1.90901e-17	1093	1093
ST18	0.260949	1.79264e-18	1.97652e-17	1093	1023
HRH2	0.2609	1.81987e-18	2.00543e-17	1093	1083
SGK269	0.260874	1.83468e-18	2.02066e-17	1093	1093
FAM70A	0.260842	1.85285e-18	2.03955e-17	1093	1093
MEIS2	0.260826	1.86191e-18	2.04841e-17	1093	1093
STAB1	0.260748	1.90745e-18	2.09736e-17	1093	1093
MYH6	0.260656	1.96233e-18	2.15653e-17	1093	471
F10	0.260606	1.9931e-18	2.18915e-17	1093	1092
WWTR1	0.260588	2.00436e-18	2.20032e-17	1093	1093
TEX10	0.260582	2.0078e-18	2.20289e-17	1093	1093
CMTM7	0.260579	2.00985e-18	2.20395e-17	1093	1093
STX17	0.26057	2.01523e-18	2.20864e-17	1093	1093
ODF2L	0.260479	2.07271e-18	2.2704e-17	1093	1093
CACNA1A	0.260458	2.08605e-18	2.28304e-17	1093	1092
PHACTR1	0.260456	2.08735e-18	2.28304e-17	1093	1092
ZNF354C	0.260456	2.08764e-18	2.28304e-17	1093	1083
TMEM171	0.26037	2.14341e-18	2.34275e-17	1093	1042
FAM117A	0.260306	2.18643e-18	2.38848e-17	1093	1093
PTPRM	0.260159	2.28744e-18	2.49747e-17	1093	1093
CBLB	0.26012	2.31546e-18	2.52669e-17	1093	1093
SLIT2	0.260092	2.33562e-18	2.54732e-17	1093	1088
ANGPTL1	0.260051	2.36508e-18	2.57754e-17	1093	1090
SCN9A	0.26005	2.36589e-18	2.57754e-17	1093	1087
IRGM	0.259822	2.5379e-18	2.76345e-17	1093	676
FAM122A	0.259697	2.6377e-18	2.86901e-17	1093	1093
PPM1M	0.259642	2.68213e-18	2.91576e-17	1093	1093
NEXN	0.25958	2.73412e-18	2.96908e-17	1093	1093
SOS1	0.259557	2.75303e-18	2.98801e-17	1093	1093
STAT5A	0.259505	2.79764e-18	3.03316e-17	1093	1093
LRCH2	0.259495	2.80673e-18	3.04138e-17	1093	1093
TSPAN33	0.259438	2.85597e-18	3.09141e-17	1093	1093
SLC5A6	0.259343	2.94063e-18	3.18134e-17	1093	1093
NHEDC2	0.259337	2.94623e-18	3.18569e-17	1093	1093
FGF11	0.259265	3.01187e-18	3.25317e-17	1093	1093
SNCA	0.259115	3.15392e-18	3.40465e-17	1093	1093
IL12A	0.259113	3.15549e-18	3.40465e-17	1093	1055
KCNMB1	0.259065	3.20234e-18	3.45335e-17	1093	1093
CCDC42	0.259056	3.21082e-18	3.46064e-17	1093	566
MYO10	0.258813	3.4596e-18	3.72516e-17	1093	1093
UNC45B	0.25874	3.53768e-18	3.80683e-17	1093	983
LOXL4	0.258668	3.61686e-18	3.88788e-17	1093	1093
KDM2B	0.258656	3.62973e-18	3.89963e-17	1093	1093
ZFP36	0.258652	3.63444e-18	3.90258e-17	1093	1093
CSDAP1	0.25865	3.63634e-18	3.90258e-17	1093	1093
PCDHGC3	0.258648	3.63916e-18	3.90353e-17	1093	1093
GABRE	0.258627	3.66249e-18	3.92646e-17	1093	1092
CYP26B1	0.258556	3.74287e-18	4.0105e-17	1093	1093
MKNK1	0.258454	3.86175e-18	4.13568e-17	1093	1093
TMEM43	0.258359	3.97574e-18	4.25324e-17	1093	1093
C10orf55	0.25832	4.02299e-18	4.3015e-17	1093	1086
PCP4L1	0.258234	4.13039e-18	4.414e-17	1093	1075
XRN1	0.258181	4.1974e-18	4.48323e-17	1093	1093
SGPP1	0.258098	4.3052e-18	4.5935e-17	1093	1093
DYRK2	0.258096	4.30767e-18	4.59371e-17	1093	1093
ZNF454	0.258005	4.42956e-18	4.7212e-17	1093	1090
TMEM176A	0.257987	4.45362e-18	4.74433e-17	1093	1093
ANXA3	0.257771	4.75815e-18	5.06338e-17	1093	1093
TMOD1	0.257744	4.79696e-18	5.10199e-17	1093	1092
CXCL2	0.257637	4.95544e-18	5.26222e-17	1093	1080
GLS	0.257588	5.03e-18	5.33858e-17	1093	1093
TLL1	0.257512	5.14887e-18	5.45899e-17	1093	1091
ARHGEF4	0.25745	5.2472e-18	5.56033e-17	1093	1093
CHFR	0.257276	5.53187e-18	5.85275e-17	1093	1093
CCDC36	0.257261	5.55768e-18	5.87697e-17	1093	1087
NINJ2	0.257203	5.65614e-18	5.97795e-17	1093	1093
GNPTAB	0.256985	6.0443e-18	6.37816e-17	1093	1093
JAK1	0.256923	6.15972e-18	6.49656e-17	1093	1093
TEC	0.256912	6.18039e-18	6.51494e-17	1093	1093
CORO1C	0.256904	6.19475e-18	6.52667e-17	1093	1093
ZCCHC6	0.256671	6.64848e-18	6.99009e-17	1093	1093
CXCL6	0.256626	6.74093e-18	7.0836e-17	1093	836
FCHSD2	0.256557	6.88365e-18	7.2298e-17	1093	1093
RHOJ	0.256528	6.94306e-18	7.2884e-17	1093	1093
HLA-A	0.256449	7.11124e-18	7.46107e-17	1093	1093
NXN	0.256321	7.393e-18	7.74862e-17	1093	1093
ATF3	0.256267	7.51572e-18	7.87058e-17	1093	1093
TAOK3	0.256266	7.51717e-18	7.87058e-17	1093	1093
SRPX	0.256194	7.68291e-18	8.03575e-17	1093	1093
LOC283663	0.25617	7.73933e-18	8.09057e-17	1093	1093
LHFP	0.255979	8.20014e-18	8.56785e-17	1093	1093
FCGR3A	0.255955	8.2592e-18	8.62508e-17	1093	1093
UTRN	0.255726	8.85283e-18	9.24022e-17	1093	1093
PLB1	0.255703	8.91434e-18	9.29961e-17	1093	1093
GNB4	0.255608	9.17477e-18	9.56635e-17	1093	1093
AXL	0.255507	9.45754e-18	9.85609e-17	1093	1093
GNAL	0.25529	1.01e-17	1.05202e-16	1093	1093
FAM160B1	0.255215	1.03309e-17	1.07496e-16	1093	1093
A2ML1	0.255185	1.04242e-17	1.08411e-16	1093	991
VSIG4	0.254969	1.11243e-17	1.15454e-16	1093	1093
PTH2R	0.25491	1.13248e-17	1.17473e-16	1093	1075
WASF3	0.254799	1.17092e-17	1.21263e-16	1093	1093
TTYH2	0.254575	1.25255e-17	1.29462e-16	1093	1093
ACTR2	0.2545	1.28137e-17	1.32373e-16	1093	1093
LOC100134229	0.254487	1.28627e-17	1.32811e-16	1093	1093
TMC1	0.254335	1.34627e-17	1.38935e-16	1093	761
ITPKB	0.254172	1.41373e-17	1.45815e-16	1093	1093
HAND2	0.254065	1.45993e-17	1.50281e-16	1093	1090
PACS1	0.253983	1.49662e-17	1.53978e-16	1093	1093
LANCL3	0.253868	1.54903e-17	1.59289e-16	1093	1035
NKAPL	0.25386	1.55288e-17	1.59603e-16	1093	1087
CDX1	0.253793	1.58443e-17	1.62713e-16	1093	1080
TSPAN18	0.253792	1.58474e-17	1.62713e-16	1093	1093
C19orf38	0.253752	1.6036e-17	1.64565e-16	1093	1092
SLC36A1	0.253736	1.61132e-17	1.65273e-16	1093	1093
GABRP	0.25371	1.62427e-17	1.66517e-16	1093	1091
C16orf57	0.253701	1.62862e-17	1.66877e-16	1093	1093
ASAP1	0.253646	1.65567e-17	1.69477e-16	1093	1093
FAM153A	0.25356	1.69853e-17	1.73687e-16	1093	789
CSDA	0.253507	1.72584e-17	1.76391e-16	1093	1093
CXCL3	0.253297	1.83797e-17	1.87566e-16	1093	966
MGC29506	0.253293	1.84002e-17	1.8768e-16	1093	1093
TEP1	0.25329	1.842e-17	1.87787e-16	1093	1093
TMEM51	0.253266	1.85523e-17	1.88849e-16	1093	1093
CHST3	0.25316	1.9146e-17	1.94696e-16	1093	1093
CLDN16	0.25311	1.94339e-17	1.97524e-16	1093	639
BEST1	0.253067	1.96861e-17	1.99987e-16	1093	1093
PYGM	0.25299	2.01426e-17	2.04418e-16	1093	1090
CSK	0.252835	2.10988e-17	2.13799e-16	1093	1093
CRHBP	0.252803	2.13032e-17	2.15653e-16	1093	1071
UPB1	0.252707	2.19186e-17	2.21772e-16	1093	1063
ZNF502	0.25261	2.2565e-17	2.28198e-16	1093	1092
PRRG1	0.252561	2.28943e-17	2.31411e-16	1093	1093
PXT1	0.252528	2.31265e-17	2.33525e-16	1093	745
KCNK13	0.252374	2.4209e-17	2.43966e-16	1093	1093
PID1	0.252261	2.50399e-17	2.52213e-16	1093	1093
APOL2	0.25217	2.57292e-17	2.58898e-16	1093	1093
C15orf51	0.252106	2.6224e-17	2.63744e-16	1093	1010
CXorf36	0.252007	2.70081e-17	2.71495e-16	1093	1093
TSPAN2	0.251828	2.84804e-17	2.86153e-16	1093	1093
FGD5	0.251727	2.93513e-17	2.94609e-16	1093	1093
PPP1R14C	0.251717	2.94345e-17	2.95298e-16	1093	1086
HELB	0.251701	2.95791e-17	2.966e-16	1093	1093
ZFP37	0.251695	2.96317e-17	2.9698e-16	1093	1093
SKAP2	0.251639	3.01211e-17	3.01585e-16	1093	1093
STL	0.251634	3.01733e-17	3.01958e-16	1093	980
HHLA2	0.251631	3.02003e-17	3.02078e-16	1093	665
KEL	0.251619	3.03013e-17	3.02938e-16	1093	1067
HAS2AS	0.251506	3.13365e-17	3.13132e-16	1093	1024
RAP2A	0.251503	3.13632e-17	3.13243e-16	1093	1093
RNF175	0.251425	3.21043e-17	3.20328e-16	1093	1086
PPM1K	0.251353	3.27903e-17	3.2701e-16	1093	1093
PLCH1	0.251343	3.28937e-17	3.27879e-16	1093	1085
MEP1A	0.251257	3.37365e-17	3.36114e-16	1093	785
LRRC8A	0.251242	3.38931e-17	3.37508e-16	1093	1093
NT5E	0.251182	3.44978e-17	3.43359e-16	1093	1093
SNTB2	0.251176	3.45608e-17	3.43817e-16	1093	1093
CHRFAM7A	0.251038	3.60042e-17	3.57999e-16	1093	1091
KCNA1	0.251022	3.61776e-17	3.59546e-16	1093	994
TMEM155	0.250912	3.7368e-17	3.70828e-16	1093	1040
FXYD5	0.250735	3.93862e-17	3.90472e-16	1093	1093
TNS1	0.250699	3.98041e-17	3.94421e-16	1093	1093
GDF10	0.250694	3.98571e-17	3.94752e-16	1093	1049
SLC26A9	0.250637	4.05451e-17	4.01368e-16	1093	938
LAP3	0.250612	4.08371e-17	4.04061e-16	1093	1093
AIM1	0.250505	4.21512e-17	4.16858e-16	1093	1093
TBX19	0.250467	4.26337e-17	4.21423e-16	1093	1093
SHANK3	0.25046	4.27115e-17	4.21985e-16	1093	1093
NPAT	0.250289	4.49304e-17	4.43256e-16	1093	1093
TARP	0.250124	4.71677e-17	4.64872e-16	1093	1076
MOBKL2C	0.250039	4.8371e-17	4.76267e-16	1093	1093
TNFSF18	0.250036	4.84119e-17	4.76436e-16	1093	877
ELTD1	0.249979	4.92268e-17	4.8422e-16	1093	1093
ALDH1L2	0.249898	5.04181e-17	4.95454e-16	1093	1093
TGFB1	0.249667	5.39662e-17	5.29547e-16	1093	1093
GSPT2	0.249617	5.47668e-17	5.37141e-16	1093	1093
GRID1	0.24961	5.48852e-17	5.3804e-16	1093	1093
BMP2K	0.249602	5.50205e-17	5.39105e-16	1093	1093
SLC25A37	0.249598	5.50729e-17	5.39356e-16	1093	1093
ACTB	0.249555	5.57764e-17	5.45981e-16	1093	1093
TBC1D13	0.249389	5.85632e-17	5.72981e-16	1093	1093
MARCKS	0.249374	5.8831e-17	5.75322e-16	1093	1093
POM121L9P	0.249369	5.89144e-17	5.75858e-16	1093	1087
CHIC2	0.249052	6.46675e-17	6.3148e-16	1093	1093
GPR124	0.249003	6.56039e-17	6.40313e-16	1093	1093
SMURF2	0.248953	6.65668e-17	6.49396e-16	1093	1093
SMCHD1	0.248943	6.67624e-17	6.5099e-16	1093	1093
LPAR4	0.248941	6.68084e-17	6.51123e-16	1093	1081
SRL	0.248676	7.22125e-17	7.02773e-16	1093	1089
KIT	0.248611	7.35938e-17	7.1587e-16	1093	1093
ADAMTS1	0.248371	7.89624e-17	7.67722e-16	1093	1093
CNN2	0.248302	8.05691e-17	7.82965e-16	1093	1093
SLC2A14	0.248236	8.21304e-17	7.97753e-16	1093	1090
USP25	0.248229	8.23106e-17	7.99119e-16	1093	1093
NPHP3	0.248181	8.34575e-17	8.09863e-16	1093	1093
C9orf85	0.247704	9.59379e-17	9.29629e-16	1093	1093
CD300LG	0.247646	9.7579e-17	9.44623e-16	1093	1031
MAPKAP1	0.247642	9.76877e-17	9.45221e-16	1093	1093
LOC283070	0.247639	9.77993e-17	9.45847e-16	1093	1093
IFIH1	0.247611	9.85971e-17	9.53105e-16	1093	1093
TSLP	0.247597	9.89879e-17	9.56424e-16	1093	1017
GH1	0.247536	1.00773e-16	9.73203e-16	1093	393
TNFRSF10A	0.247511	1.01517e-16	9.79686e-16	1093	1093
NCOA1	0.24751	1.01541e-16	9.79686e-16	1093	1093
YES1	0.247389	1.05192e-16	1.01443e-15	1093	1093
NRN1	0.247356	1.06191e-16	1.02357e-15	1093	1093
EMR3	0.247095	1.14597e-16	1.10407e-15	1093	731
KCNJ15	0.247016	1.17252e-16	1.12911e-15	1093	1091
DNM3	0.247005	1.17608e-16	1.13199e-15	1093	1093
GRK5	0.246975	1.18672e-16	1.14168e-15	1093	1093
LRRC37B	0.246956	1.193e-16	1.14663e-15	1093	1093
FAM108B1	0.246918	1.20643e-16	1.15899e-15	1093	1093
PM20D2	0.24689	1.21619e-16	1.16781e-15	1093	1093
SNX29	0.246823	1.24033e-16	1.19042e-15	1093	1093
IGF2BP2	0.246759	1.26351e-16	1.2121e-15	1093	1093
PTGIR	0.246666	1.29813e-16	1.24471e-15	1093	1093
XKR4	0.246633	1.31074e-16	1.2556e-15	1093	492
TMSL3	0.246572	1.33383e-16	1.27712e-15	1093	1093
ATG4C	0.246513	1.35684e-16	1.29853e-15	1093	1093
RBMS2	0.246452	1.38145e-16	1.32146e-15	1093	1093
PRICKLE1	0.246431	1.38962e-16	1.32864e-15	1093	1093
NCRNA00120	0.246418	1.39514e-16	1.33329e-15	1093	1087
CAMK1D	0.246394	1.40478e-16	1.34186e-15	1093	1093
XG	0.246384	1.40869e-16	1.34496e-15	1093	1093
CD14	0.246262	1.45941e-16	1.39207e-15	1093	1093
ZEB1	0.246247	1.46583e-16	1.39753e-15	1093	1093
GALM	0.246159	1.50364e-16	1.4329e-15	1093	1093
ATXN7	0.246107	1.52678e-16	1.45426e-15	1093	1093
ERG	0.246035	1.55879e-16	1.48405e-15	1093	1093
MUSK	0.24597	1.5884e-16	1.51081e-15	1093	419
ISL2	0.245956	1.59475e-16	1.51615e-15	1093	716
KCNIP1	0.24589	1.62577e-16	1.54418e-15	1093	1020
ELK3	0.245846	1.64639e-16	1.56302e-15	1093	1093
NHSL1	0.245783	1.67691e-16	1.59125e-15	1093	1093
C1QTNF1	0.245776	1.68021e-16	1.59363e-15	1093	1093
SAA1	0.245712	1.71177e-16	1.6228e-15	1093	1088
C7	0.245707	1.71417e-16	1.62431e-15	1093	1072
CYP2U1	0.245643	1.74612e-16	1.65381e-15	1093	1093
CD93	0.245583	1.7764e-16	1.6809e-15	1093	1093
EED	0.245552	1.79252e-16	1.69537e-15	1093	1093
SLPI	0.245511	1.81387e-16	1.71315e-15	1093	1089
PICALM	0.245435	1.85434e-16	1.75055e-15	1093	1093
DPYSL3	0.24531	1.92232e-16	1.81218e-15	1093	1093
CP	0.245248	1.95734e-16	1.84415e-15	1093	1085
TNFRSF10D	0.245246	1.95807e-16	1.84415e-15	1093	1093
COL27A1	0.245232	1.96614e-16	1.85089e-15	1093	1093
LIMS1	0.245125	2.02771e-16	1.90707e-15	1093	1093
NGFR	0.245122	2.02988e-16	1.90822e-15	1093	1093
SIGLEC1	0.245112	2.03517e-16	1.9123e-15	1093	1093
RTP4	0.245027	2.08601e-16	1.95733e-15	1093	1093
SSPN	0.244938	2.13993e-16	2.00513e-15	1093	1093
PSMB10	0.244835	2.20445e-16	2.06462e-15	1093	1093
FFAR3	0.244724	2.27602e-16	2.13066e-15	1093	1042
TBC1D1	0.244701	2.29159e-16	2.14424e-15	1093	1093
TICAM2	0.244694	2.29616e-16	2.14752e-15	1093	1088
RGS7BP	0.244592	2.36435e-16	2.20925e-15	1093	992
MERTK	0.244569	2.37988e-16	2.22273e-15	1093	1093
STAB2	0.244512	2.4192e-16	2.2584e-15	1093	945
ZNF532	0.244495	2.43128e-16	2.26759e-15	1093	1093
EHF	0.244481	2.44117e-16	2.27576e-15	1093	1091
ZNF319	0.244457	2.45822e-16	2.29059e-15	1093	1093
MME	0.24439	2.50584e-16	2.33281e-15	1093	1091
BIRC2	0.244388	2.50733e-16	2.33311e-15	1093	1093
CAV2	0.244351	2.5343e-16	2.35712e-15	1093	1093
GPR34	0.244309	2.56475e-16	2.38324e-15	1093	1093
TNFSF12-TNFSF13	0.244207	2.64134e-16	2.45328e-15	1093	988
TKTL1	0.244191	2.65327e-16	2.46323e-15	1093	724
MPZL2	0.244182	2.65994e-16	2.46828e-15	1093	1093
ZNF276	0.244096	2.72706e-16	2.52941e-15	1093	1093
FAM124A	0.244067	2.74983e-16	2.54935e-15	1093	1093
SPSB1	0.244013	2.7928e-16	2.588e-15	1093	1093
C5orf40	0.243874	2.90589e-16	2.69155e-15	1093	610
KL	0.243872	2.90775e-16	2.69204e-15	1093	1092
TTLL4	0.243867	2.91247e-16	2.69517e-15	1093	1093
TAB2	0.243859	2.91874e-16	2.6985e-15	1093	1093
MAP3K5	0.243627	3.11976e-16	2.88038e-15	1093	1093
ADAM8	0.243625	3.12147e-16	2.88065e-15	1093	1093
PPP1R12B	0.243546	3.19303e-16	2.94399e-15	1093	1093
USP15	0.243453	3.27892e-16	3.01766e-15	1093	1093
OR56B1	0.243369	3.35921e-16	3.09014e-15	1093	390
RNF19A	0.243284	3.44186e-16	3.16472e-15	1093	1093
MMRN1	0.243194	3.53089e-16	3.24362e-15	1093	1088
CHI3L2	0.243186	3.5391e-16	3.24968e-15	1093	1092
SLITRK2	0.243176	3.54943e-16	3.25769e-15	1093	1002
PLD4	0.243111	3.61588e-16	3.31414e-15	1093	1093
ADPGK	0.243022	3.70888e-16	3.39629e-15	1093	1093
SASH1	0.24301	3.72182e-16	3.4066e-15	1093	1093
VASH1	0.242948	3.78889e-16	3.46484e-15	1093	1093
BTG1	0.242893	3.84862e-16	3.51787e-15	1093	1093
CNGA1	0.242833	3.91513e-16	3.57704e-15	1093	1066
TNFRSF21	0.242794	3.9593e-16	3.61411e-15	1093	1093
S100A8	0.242619	4.16179e-16	3.79379e-15	1093	1091
RAPGEF2	0.242313	4.54076e-16	4.13365e-15	1093	1093
CD207	0.242132	4.78133e-16	4.35069e-15	1093	1083
CPNE2	0.242012	4.94684e-16	4.4952e-15	1093	1093
CPA4	0.241994	4.97224e-16	4.51421e-15	1093	1081
[truncated: 18,157 more rows]

## Sheet: Table S4
Supplementary Table 4. Co-expression genes of FNBP1 in LUAD
Query	Statistic	P-value	FDR (BH)	Event_SD	Event_TD
FNBP1	1	1e-73	1e-69	515	515
IKZF1	0.687275	3.09674e-73	3.09489e-69	515	515
ARHGAP30	0.686411	5.51917e-73	3.67724e-69	515	515
FAM78A	0.684416	2.07783e-72	1.03829e-68	515	515
NLRC3	0.681392	1.51989e-71	6.07592e-68	515	515
RASAL3	0.67378	2.04724e-69	6.82003e-66	515	515
ITGAL	0.666498	1.94783e-67	5.56189e-64	515	515
CCR5	0.663671	1.10282e-66	2.75539e-63	515	515
AKNA	0.662664	2.03632e-66	4.52243e-63	515	515
TRAF3IP3	0.660735	6.54449e-66	1.30811e-62	515	515
GVIN1	0.657044	5.96614e-65	1.0841e-61	515	515
ARHGAP9	0.653572	4.63926e-64	7.72746e-61	515	515
RUNX3	0.651497	1.56041e-63	2.39918e-60	515	515
WAS	0.650724	2.44575e-63	3.49183e-60	515	515
DOCK2	0.646641	2.56969e-62	3.26566e-59	515	515
MAP4K1	0.646611	2.6141e-62	3.26566e-59	515	515
PTPN7	0.646291	3.13951e-62	3.69132e-59	515	515
ZNF831	0.643991	1.16014e-61	1.28827e-58	515	515
STAT5A	0.642301	3.01061e-61	3.16716e-58	515	515
CD3E	0.641333	5.18294e-61	5.17983e-58	515	515
ITK	0.639829	1.20133e-60	1.14344e-57	515	515
IL10RA	0.638293	2.8215e-60	2.56346e-57	515	515
STK10	0.637925	3.45803e-60	3.00517e-57	515	515
KIAA0748	0.63746	4.47169e-60	3.72417e-57	515	513
ACAP1	0.635254	1.50536e-59	1.20356e-56	515	515
BIN2	0.634542	2.22325e-59	1.70917e-56	515	515
CD37	0.633236	4.52897e-59	3.35278e-56	515	515
MYO1F	0.632706	6.04198e-59	4.20871e-56	515	515
FYB	0.632686	6.10629e-59	4.20871e-56	515	515
WIPF1	0.632621	6.32618e-59	4.21492e-56	515	515
ARHGAP25	0.630824	1.67235e-58	1.07829e-55	515	515
PREX1	0.627457	1.01563e-57	6.34386e-55	515	515
IL16	0.626605	1.59796e-57	9.67879e-55	515	515
PTPRC	0.625189	3.382e-57	1.98822e-54	515	515
IL12RB1	0.624646	4.50225e-57	2.57117e-54	515	515
SH2B3	0.624477	4.92111e-57	2.73231e-54	515	515
PIK3CD	0.624086	6.04667e-57	3.26651e-54	515	515
C5orf20	0.623836	6.89755e-57	3.62811e-54	515	508
LCP2	0.623728	7.29948e-57	3.65957e-54	515	515
TIGIT	0.623722	7.32354e-57	3.65957e-54	515	515
PYHIN1	0.623444	8.47319e-57	4.13078e-54	515	514
SASH3	0.62306	1.03652e-56	4.93283e-54	515	515
DOCK10	0.621352	2.52951e-56	1.17581e-53	515	515
UBASH3A	0.620753	3.45343e-56	1.5688e-53	515	514
CSF2RB	0.620149	4.7249e-56	2.0987e-53	515	515
ARHGEF6	0.619954	5.22731e-56	2.27138e-53	515	515
PPP1R16B	0.619226	7.61956e-56	3.24042e-53	515	515
PSTPIP1	0.618694	1.00285e-55	4.17605e-53	515	515
NCKAP1L	0.617986	1.44429e-55	5.89153e-53	515	515
CYTH4	0.61739	1.96181e-55	7.84252e-53	515	515
SNX20	0.614266	9.6677e-55	3.78898e-52	515	515
CD6	0.613972	1.12237e-54	4.3142e-52	515	515
IL21R	0.612714	2.12095e-54	7.99877e-52	515	515
FMNL3	0.611758	3.4348e-54	1.27139e-51	515	515
SPN	0.611055	4.89109e-54	1.77751e-51	515	515
PIK3R5	0.609905	8.69989e-54	3.10524e-51	515	515
PRKCB	0.608594	1.67285e-53	5.79863e-51	515	515
SAMD3	0.608582	1.68261e-53	5.79863e-51	515	515
INPP5D	0.608445	1.80119e-53	6.10207e-51	515	515
CD5	0.607874	2.39137e-53	7.96647e-51	515	515
DOCK8	0.607113	3.48713e-53	1.14264e-50	515	515
PIK3R6	0.606901	3.87274e-53	1.24852e-50	515	515
SCML4	0.605299	8.53579e-53	2.70815e-50	515	514
ZAP70	0.604367	1.34863e-52	4.21194e-50	515	515
SIRPG	0.604329	1.37369e-52	4.22419e-50	515	515
CD247	0.604116	1.52471e-52	4.61755e-50	515	515
LILRB1	0.603968	1.6397e-52	4.89169e-50	515	515
IL2RB	0.602215	3.85648e-52	1.13358e-49	515	515
FLI1	0.601486	5.49425e-52	1.59158e-49	515	515
GIMAP4	0.601202	6.30534e-52	1.80044e-49	515	515
KLHL6	0.600858	7.44936e-52	2.09715e-49	515	515
LTA	0.600513	8.8006e-52	2.44314e-49	515	513
APOL3	0.600455	9.05045e-52	2.47809e-49	515	515
SLA2	0.599088	1.74979e-51	4.72631e-49	515	515
FGD3	0.59828	2.57968e-51	6.87501e-49	515	515
NFAM1	0.597827	3.20581e-51	8.43129e-49	515	515
EVI2B	0.596047	7.4986e-51	1.94652e-48	515	515
LPXN	0.595159	1.14347e-50	2.93022e-48	515	515
EOMES	0.594726	1.40424e-50	3.55291e-48	515	514
GPR174	0.594402	1.63696e-50	4.08994e-48	515	511
CORO1A	0.594202	1.79901e-50	4.43933e-48	515	515
GIMAP1	0.591487	6.45617e-50	1.57373e-47	515	515
JAK3	0.591348	6.89106e-50	1.6595e-47	515	515
CD2	0.591246	7.22598e-50	1.71944e-47	515	515
HCLS1	0.590649	9.55325e-50	2.24647e-47	515	515
SLAMF6	0.590159	1.20102e-49	2.79139e-47	515	515
C14orf139	0.589104	1.96247e-49	4.50871e-47	515	515
GAB3	0.58902	2.04025e-49	4.63415e-47	515	515
MYO9B	0.588798	2.26118e-49	5.07826e-47	515	515
SLAMF1	0.588396	2.72451e-49	6.05084e-47	515	515
NLRC5	0.588171	3.02376e-49	6.64163e-47	515	515
TRAF1	0.587808	3.57663e-49	7.77062e-47	515	515
PIP4K2A	0.587011	5.16943e-49	1.11104e-46	515	515
CD4	0.58667	6.04731e-49	1.28589e-46	515	515
PARVG	0.586201	7.50539e-49	1.57913e-46	515	515
TAGAP	0.586161	7.64401e-49	1.59155e-46	515	515
RCSD1	0.585607	9.86238e-49	2.03226e-46	515	515
APBB1IP	0.584919	1.35158e-48	2.75668e-46	515	515
SP140	0.582673	3.76428e-48	7.60004e-46	515	515
FCRL3	0.582371	4.31696e-48	8.62875e-46	515	512
SLFN12L	0.582154	4.76372e-48	9.42745e-46	515	515
TBX21	0.581247	7.18214e-48	1.40742e-45	515	515
NCF1	0.57998	1.27182e-47	2.46807e-45	515	515
CIITA	0.57964	1.48219e-47	2.84866e-45	515	515
LRRC8C	0.57831	2.69069e-47	5.12204e-45	515	515
GIMAP8	0.57756	3.76223e-47	7.09429e-45	515	515
CD3G	0.576771	5.34829e-47	9.9908e-45	515	514
PLEK	0.576543	5.91943e-47	1.09553e-44	515	515
AGAP2	0.576439	6.19957e-47	1.13685e-44	515	515
SAMD9L	0.576238	6.77961e-47	1.23192e-44	515	515
GIMAP7	0.575535	9.26229e-47	1.66788e-44	515	515
AOAH	0.57548	9.48741e-47	1.69316e-44	515	515
DOK3	0.575105	1.12057e-46	1.97794e-44	515	515
FKBP15	0.575089	1.1281e-46	1.97794e-44	515	515
NCF1B	0.574996	1.17563e-46	2.04335e-44	515	514
BTLA	0.574883	1.23603e-46	2.12981e-44	515	515
GBP4	0.574451	1.49604e-46	2.55579e-44	515	515
ITGAX	0.573929	1.88317e-46	3.1899e-44	515	515
CD226	0.573632	2.14618e-46	3.60486e-44	515	515
ETS1	0.572352	3.76618e-46	6.2732e-44	515	515
P2RY13	0.572091	4.22268e-46	6.97545e-44	515	515
BCL11B	0.569806	1.14449e-45	1.87509e-43	515	515
CCR7	0.569397	1.36698e-45	2.22139e-43	515	515
GPR18	0.568831	1.74724e-45	2.81643e-43	515	515
CMKLR1	0.568332	2.16841e-45	3.46737e-43	515	515
ABCD2	0.567509	3.09357e-45	4.90747e-43	515	514
FOXP3	0.56593	6.10099e-45	9.6021e-43	515	515
KLRK1	0.565564	7.13548e-45	1.11425e-42	515	515
CD96	0.565534	7.2287e-45	1.12006e-42	515	515
CD28	0.564682	1.04037e-44	1.59961e-42	515	515
2021-09-01	0.564347	1.20063e-44	1.83192e-42	515	515
NCF1C	0.564129	1.31755e-44	1.99509e-42	515	515
SIGLEC1	0.563554	1.68277e-44	2.52897e-42	515	515
SLAMF8	0.563094	2.04651e-44	3.05265e-42	515	515
SH2D1A	0.563035	2.09842e-44	3.1069e-42	515	514
MPEG1	0.562912	2.21119e-44	3.2498e-42	515	515
LCK	0.562716	2.40306e-44	3.50601e-42	515	515
P2RY8	0.562453	2.68596e-44	3.89036e-42	515	515
LRRC33	0.562428	2.71475e-44	3.90377e-42	515	515
PVRIG	0.561955	3.31605e-44	4.73436e-42	515	515
CXCR5	0.5619	3.39456e-44	4.81208e-42	515	515
CSF1R	0.56184	3.48158e-44	4.9007e-42	515	515
IL2RG	0.561492	4.03362e-44	5.63804e-42	515	515
ITGA4	0.56132	4.3382e-44	6.02167e-42	515	515
GBP5	0.561066	4.82904e-44	6.65675e-42	515	515
CD40LG	0.560592	5.89597e-44	8.07182e-42	515	514
TBC1D10C	0.559519	9.25799e-44	1.25883e-41	515	515
IFFO1	0.55931	1.01064e-43	1.36492e-41	515	515
BTK	0.55907	1.11725e-43	1.49876e-41	515	515
SAMHD1	0.558876	1.21206e-43	1.6151e-41	515	515
SIGLEC10	0.557729	1.95702e-43	2.59052e-41	515	515
ABI3	0.557231	2.40873e-43	3.16748e-41	515	515
SLA	0.557127	2.51522e-43	3.2859e-41	515	515
ZBP1	0.557034	2.61412e-43	3.39292e-41	515	515
GIMAP5	0.556387	3.42109e-43	4.39708e-41	515	515
GRAP2	0.55638	3.43178e-43	4.39708e-41	515	515
TRAT1	0.554886	6.37124e-43	8.11136e-41	515	512
IRF8	0.554853	6.45802e-43	8.16981e-41	515	515
PTPN22	0.554052	8.98449e-43	1.12945e-40	515	515
SELPLG	0.553395	1.1775e-42	1.47099e-40	515	515
TNFRSF1B	0.552356	1.80372e-42	2.2393e-40	515	515
C11orf21	0.552154	1.95875e-42	2.41675e-40	515	513
CYBB	0.551944	2.13464e-42	2.61762e-40	515	515
LCP1	0.551502	2.55747e-42	3.117e-40	515	515
GZMK	0.55141	2.65517e-42	3.21646e-40	515	515
RASSF2	0.551376	2.69183e-42	3.24122e-40	515	515
CD53	0.5513	2.7772e-42	3.32399e-40	515	515
TMC8	0.550844	3.34448e-42	3.97913e-40	515	515
ICOS	0.550439	3.94467e-42	4.66545e-40	515	515
TRANK1	0.55037	4.05569e-42	4.76854e-40	515	515
FERMT3	0.549051	6.92943e-42	8.09973e-40	515	515
KCNAB2	0.548959	7.19077e-42	8.35634e-40	515	515
TTC24	0.548923	7.2988e-42	8.43286e-40	515	454
ITGB2	0.547945	1.08365e-41	1.24483e-39	515	515
SEMA4D	0.54784	1.13063e-41	1.29137e-39	515	515
CCL5	0.546669	1.81111e-41	2.05684e-39	515	515
RAPGEF1	0.5463	2.10046e-41	2.37198e-39	515	515
CRTAM	0.545662	2.71304e-41	3.04653e-39	515	514
PLEKHO2	0.545487	2.91002e-41	3.24947e-39	515	515
LILRB4	0.545158	3.319e-41	3.68557e-39	515	515
CXCR3	0.54513	3.35571e-41	3.70574e-39	515	515
FAIM3	0.545032	3.4899e-41	3.83276e-39	515	515
CXCR2P1	0.544754	3.89978e-41	4.2595e-39	515	509
RASGRP2	0.544426	4.44594e-41	4.82964e-39	515	515
PDCD1	0.543933	5.40891e-41	5.84396e-39	515	515
CD84	0.543792	5.72222e-41	6.14923e-39	515	515
PRKCH	0.543726	5.87369e-41	6.27825e-39	515	515
LAIR1	0.543701	5.93295e-41	6.30787e-39	515	515
C13orf18	0.543658	6.0358e-41	6.38326e-39	515	515
EBI3	0.543634	6.09367e-41	6.41054e-39	515	514
TRIM14	0.543233	7.14554e-41	7.47775e-39	515	515
FGD2	0.543175	7.31128e-41	7.61135e-39	515	515
GFI1	0.543105	7.51936e-41	7.7874e-39	515	515
GPR114	0.542701	8.82711e-41	9.09465e-39	515	515
ANKRD44	0.542402	9.93452e-41	1.01831e-38	515	515
MCART6	0.542189	1.08118e-40	1.10258e-38	515	514
CD22	0.541899	1.21223e-40	1.22995e-38	515	515
TFEC	0.541839	1.2413e-40	1.25309e-38	515	515
C12orf35	0.541218	1.58667e-40	1.59369e-38	515	515
TIFAB	0.540586	2.03541e-40	2.03419e-38	515	504
THEMIS	0.540481	2.12087e-40	2.10906e-38	515	515
ASB2	0.540406	2.18501e-40	2.16207e-38	515	515
POU2F2	0.539887	2.67882e-40	2.63764e-38	515	515
C16orf54	0.539124	3.61339e-40	3.54042e-38	515	515
C17orf87	0.538854	4.017e-40	3.91667e-38	515	513
GAS7	0.538078	5.44045e-40	5.27882e-38	515	515
HECA	0.537994	5.62087e-40	5.42753e-38	515	515
TLR7	0.537639	6.45533e-40	6.20333e-38	515	515
C14orf49	0.537235	7.5564e-40	7.22667e-38	515	514
NLRP3	0.536284	1.09353e-39	1.04083e-37	515	515
GPR55	0.536137	1.15765e-39	1.09664e-37	515	512
PLA2G2D	0.535353	1.56847e-39	1.4788e-37	515	514
PTGER4	0.535098	1.73065e-39	1.62405e-37	515	515
HCG26	0.534487	2.19175e-39	2.04713e-37	515	515
GMIP	0.534415	2.25282e-39	2.09439e-37	515	515
SETX	0.533888	2.76018e-39	2.55419e-37	515	515
PIK3CG	0.533081	3.76497e-39	3.46794e-37	515	515
FASLG	0.532796	4.19944e-39	3.85039e-37	515	513
MAFB	0.532232	5.2114e-39	4.75642e-37	515	515
MYO5A	0.531618	6.59048e-39	5.98775e-37	515	515
GIMAP6	0.530288	1.09452e-38	9.89926e-37	515	515
LAPTM5	0.529836	1.2997e-38	1.1702e-36	515	515
FLT3	0.52949	1.48193e-38	1.32829e-36	515	513
LOC100233209	0.529241	1.62864e-38	1.45327e-36	515	514
TMEM229B	0.529166	1.67555e-38	1.48848e-36	515	515
CARD8	0.528963	1.80933e-38	1.60021e-36	515	515
SLC15A3	0.528915	1.84272e-38	1.61782e-36	515	515
SIRPB2	0.528911	1.84542e-38	1.61782e-36	515	515
PARP15	0.528241	2.37782e-38	2.07545e-36	515	515
P2RX7	0.527632	2.99144e-38	2.59969e-36	515	515
ZEB2	0.527137	3.60532e-38	3.11961e-36	515	515
CNR2	0.527108	3.64476e-38	3.14015e-36	515	488
PTGDR	0.527039	3.73985e-38	3.20824e-36	515	514
STK4	0.526897	3.94538e-38	3.3701e-36	515	515
LOC100188949	0.526826	4.05291e-38	3.44722e-36	515	515
LRRK1	0.52655	4.49551e-38	3.80747e-36	515	515
SPI1	0.525953	5.62421e-38	4.74332e-36	515	515
CXCL9	0.525596	6.42923e-38	5.39947e-36	515	515
SERPINB9	0.525417	6.87443e-38	5.74921e-36	515	515
MCOLN2	0.525207	7.43606e-38	6.193e-36	515	514
FMNL1	0.524946	8.19714e-38	6.79852e-36	515	515
CTLA4	0.52478	8.72287e-38	7.20466e-36	515	515
CLEC10A	0.524255	1.06116e-37	8.72858e-36	515	515
FGR	0.524185	1.08913e-37	8.92192e-36	515	515
EPB41L2	0.523278	1.52628e-37	1.2452e-35	515	515
P2RY10	0.52308	1.64263e-37	1.33467e-35	515	515
SIRPA	0.522814	1.81281e-37	1.46698e-35	515	515
GNG2	0.522746	1.8597e-37	1.49886e-35	515	515
CYTIP	0.522656	1.92232e-37	1.54311e-35	515	515
CD8A	0.522412	2.10464e-37	1.6827e-35	515	515
ARHGAP15	0.522313	2.18322e-37	1.73858e-35	515	515
FUT7	0.522174	2.29876e-37	1.82332e-35	515	515
CYSLTR2	0.521589	2.85327e-37	2.25419e-35	515	513
IL7R	0.521017	3.52395e-37	2.7731e-35	515	515
ADAM19	0.520999	3.54843e-37	2.77651e-35	515	515
LSP1	0.520993	3.55607e-37	2.77651e-35	515	515
IL18BP	0.520788	3.83504e-37	2.98268e-35	515	515
CAMK4	0.520677	3.99551e-37	3.09544e-35	515	512
CLECL1	0.520663	4.01622e-37	3.09946e-35	515	511
C9orf139	0.520368	4.47689e-37	3.4417e-35	515	504
CD180	0.519825	5.46471e-37	4.18501e-35	515	515
LILRB2	0.519199	6.87517e-37	5.24507e-35	515	515
HVCN1	0.518681	8.31427e-37	6.31885e-35	515	515
ARRDC5	0.518296	9.56995e-37	7.24562e-35	515	509
AMICA1	0.517985	1.07222e-36	8.08738e-35	515	515
EVL	0.517737	1.17371e-36	8.81958e-35	515	515
CD200R1	0.517302	1.37534e-36	1.0296e-34	515	515
CD3D	0.517156	1.45029e-36	1.08166e-34	515	515
CYLD	0.516555	1.80454e-36	1.34086e-34	515	515
CD86	0.516535	1.8177e-36	1.34564e-34	515	515
CECR1	0.516414	1.89978e-36	1.40121e-34	515	515
CEP110	0.516399	1.91024e-36	1.40374e-34	515	515
FGL2	0.516308	1.97375e-36	1.4451e-34	515	515
GPR65	0.515788	2.38371e-36	1.73889e-34	515	515
SIT1	0.515596	2.55545e-36	1.8574e-34	515	514
MAP3K14	0.51515	3.0032e-36	2.17493e-34	515	515
FPR3	0.514207	4.2219e-36	3.04647e-34	515	515
ZBTB32	0.513504	5.43771e-36	3.90967e-34	515	512
CXCR6	0.512992	6.53736e-36	4.68347e-34	515	515
BMP2K	0.512507	7.77764e-36	5.55213e-34	515	515
C1orf38	0.512473	7.8732e-36	5.60034e-34	515	515
PTPRCAP	0.51182	9.94928e-36	7.05199e-34	515	515
IRF4	0.511657	1.05443e-35	7.44734e-34	515	515
MS4A1	0.511562	1.09086e-35	7.67754e-34	515	514
SPIB	0.511412	1.15085e-35	8.0713e-34	515	515
TNFAIP3	0.511185	1.24822e-35	8.72361e-34	515	515
MIR155HG	0.510455	1.61949e-35	1.12789e-33	515	515
ZNF80	0.509958	1.93229e-35	1.34106e-33	515	488
IL18RAP	0.509862	1.99937e-35	1.38281e-33	515	514
2021-03-01	0.50961	2.18706e-35	1.50741e-33	515	515
C2orf85	0.50948	2.28999e-35	1.57293e-33	515	401
FLT3LG	0.509287	2.45274e-35	1.67895e-33	515	515
ITGAM	0.509226	2.50566e-35	1.70932e-33	515	515
STX11	0.508579	3.15163e-35	2.14268e-33	515	515
FCRL1	0.508563	3.16942e-35	2.14747e-33	515	500
MOBKL2A	0.508539	3.19581e-35	2.15804e-33	515	515
RGL4	0.508409	3.34629e-35	2.25204e-33	515	512
HIVEP3	0.507858	4.06683e-35	2.72778e-33	515	515
STAC3	0.507357	4.85272e-35	3.24402e-33	515	515
JAK2	0.50729	4.96825e-35	3.31018e-33	515	515
TBC1D2B	0.507172	5.17809e-35	3.43853e-33	515	515
TIAM1	0.506762	5.98261e-35	3.95962e-33	515	515
PLCG2	0.506497	6.56824e-35	4.33287e-33	515	515
DOCK11	0.506395	6.80726e-35	4.47578e-33	515	515
LAG3	0.506334	6.95315e-35	4.55671e-33	515	515
SAMSN1	0.506156	7.40242e-35	4.83528e-33	515	515
RTN1	0.505788	8.42166e-35	5.48313e-33	515	515
RALGDS	0.505139	1.05724e-34	6.86105e-33	515	515
BHLHE41	0.505108	1.06863e-34	6.91255e-33	515	515
NCR3	0.504867	1.1629e-34	7.49809e-33	515	513
ZBTB46	0.504089	1.52554e-34	9.79484e-33	515	515
ITGB7	0.504083	1.52891e-34	9.79484e-33	515	515
GBP2	0.503778	1.70051e-34	1.08593e-32	515	515
CD27	0.50362	1.79633e-34	1.14347e-32	515	515
KIAA1949	0.503176	2.09635e-34	1.33022e-32	515	515
SSTR3	0.503085	2.16347e-34	1.36846e-32	515	372
RAC2	0.502948	2.26892e-34	1.43064e-32	515	515
SELL	0.502437	2.7099e-34	1.70332e-32	515	515
PTK2B	0.502273	2.86856e-34	1.79739e-32	515	515
CCR6	0.50175	3.43751e-34	2.14715e-32	515	515
GRIN3A	0.500826	4.72948e-34	2.94495e-32	515	515
GIT2	0.500575	5.15729e-34	3.20136e-32	515	515
DOK2	0.500388	5.50009e-34	3.40359e-32	515	515
HAVCR2	0.500347	5.57988e-34	3.4423e-32	515	515
C10orf54	0.499497	7.47203e-34	4.59542e-32	515	515
MAST3	0.499283	8.04252e-34	4.9311e-32	515	515
DEF6	0.498726	9.73621e-34	5.93315e-32	515	515
VASH1	0.498262	1.14093e-33	6.9316e-32	515	515
SSH2	0.498171	1.177e-33	7.12908e-32	515	515
STAP1	0.497917	1.28378e-33	7.7523e-32	515	514
PIK3AP1	0.49748	1.49035e-33	8.9726e-32	515	515
ATP8B4	0.497135	1.67638e-33	1.00623e-31	515	515
IL18R1	0.496929	1.79846e-33	1.07627e-31	515	515
PLA2G4C	0.496894	1.82e-33	1.08592e-31	515	515
BLK	0.496206	2.29935e-33	1.36784e-31	515	510
TNFAIP8	0.496052	2.42266e-33	1.43692e-31	515	515
FRMD4A	0.495899	2.55216e-33	1.50925e-31	515	515
HAPLN3	0.493747	5.28348e-33	3.11523e-31	515	515
PDCD1LG2	0.493306	6.12944e-33	3.60138e-31	515	515
SERPING1	0.493299	6.14404e-33	3.60138e-31	515	515
LRRC25	0.493279	6.1865e-33	3.61567e-31	515	515
CCR2	0.493066	6.64379e-33	3.8716e-31	515	515
IKZF3	0.492747	7.39551e-33	4.29714e-31	515	513
HLA-DOA	0.49265	7.64028e-33	4.42649e-31	515	515
KIAA1432	0.49246	8.14563e-33	4.70563e-31	515	515
TNFAIP2	0.492123	9.1177e-33	5.252e-31	515	515
VAV1	0.491288	1.20574e-32	6.92536e-31	515	515
CCR4	0.490884	1.38032e-32	7.90538e-31	515	513
BTN3A3	0.490445	1.59781e-32	9.12489e-31	515	515
TLN1	0.490435	1.60299e-32	9.12837e-31	515	515
PAPLN	0.490411	1.61583e-32	9.17537e-31	515	515
DENND1C	0.489939	1.89128e-32	1.0709e-30	515	515
MAP3K3	0.489886	1.9248e-32	1.08681e-30	515	515
SLFN14	0.489308	2.33241e-32	1.31325e-30	515	429
STAB1	0.489165	2.44595e-32	1.37331e-30	515	515
GBP1	0.489079	2.51608e-32	1.40872e-30	515	515
SLC31A2	0.488852	2.71329e-32	1.51489e-30	515	515
NIN	0.488603	2.94619e-32	1.64035e-30	515	515
TBC1D4	0.488582	2.9672e-32	1.64745e-30	515	515
C3AR1	0.488308	3.24911e-32	1.79898e-30	515	515
GPR132	0.487737	3.92422e-32	2.16678e-30	515	515
CD72	0.487707	3.96342e-32	2.18239e-30	515	515
LRMP	0.487356	4.44931e-32	2.44321e-30	515	515
CCL19	0.486792	5.35931e-32	2.93485e-30	515	514
LTB	0.486613	5.68428e-32	3.1043e-30	515	515
LAX1	0.486534	5.83355e-32	3.17714e-30	515	515
TRPV2	0.486432	6.03345e-32	3.27708e-30	515	515
CD80	0.485954	7.05929e-32	3.82388e-30	515	515
TSPAN32	0.485814	7.39079e-32	3.99263e-30	515	514
MNDA	0.485694	7.68789e-32	4.14193e-30	515	515
CBL	0.485665	7.76196e-32	4.1706e-30	515	515
SLC12A3	0.485525	8.12632e-32	4.35466e-30	515	484
DAPP1	0.484821	1.02354e-31	5.47018e-30	515	515
RELT	0.484736	1.05215e-31	5.6081e-30	515	515
BTN2A2	0.48458	1.10735e-31	5.88664e-30	515	515
ZBED2	0.484267	1.22656e-31	6.50305e-30	515	515
FAM26F	0.48164	2.88178e-31	1.52384e-29	515	515
PTAFR	0.481227	3.29438e-31	1.73742e-29	515	515
TLR10	0.481206	3.31632e-31	1.74439e-29	515	515
LOC606724	0.480993	3.55279e-31	1.86386e-29	515	515
ARID5A	0.480125	4.7008e-31	2.45967e-29	515	515
NELL2	0.47983	5.16871e-31	2.69745e-29	515	514
C1orf200	0.479745	5.31298e-31	2.76552e-29	515	426
CLEC17A	0.479306	6.11683e-31	3.17567e-29	515	486
XAF1	0.479077	6.58403e-31	3.40937e-29	515	515
TNFAIP8L2	0.47898	6.79352e-31	3.50876e-29	515	515
TNFRSF13B	0.478924	6.91633e-31	3.56298e-29	515	508
PLCL2	0.478915	6.93563e-31	3.56374e-29	515	515
TRIM22	0.478802	7.19283e-31	3.68642e-29	515	515
CD48	0.478684	7.46975e-31	3.81855e-29	515	515
C1orf162	0.478156	8.84525e-31	4.51018e-29	515	515
SLC37A2	0.47814	8.89016e-31	4.52154e-29	515	515
DPF3	0.477978	9.36467e-31	4.75079e-29	515	513
SLC1A3	0.477828	9.82513e-31	4.97177e-29	515	515
KEL	0.477654	1.0387e-30	5.24279e-29	515	474
ZC3H12D	0.477379	1.13405e-30	5.70968e-29	515	514
CD33	0.477102	1.2388e-30	6.2214e-29	515	515
KBTBD8	0.477021	1.27116e-30	6.36792e-29	515	515
FAM129C	0.476675	1.41933e-30	7.0924e-29	515	499
C5orf58	0.47664	1.43535e-30	7.15453e-29	515	500
CSF1	0.47642	1.5394e-30	7.65412e-29	515	515
APOB48R	0.476369	1.56436e-30	7.74584e-29	515	515
SLCO2B1	0.476367	1.5656e-30	7.74584e-29	515	515
ZNF683	0.476199	1.65134e-30	8.14986e-29	515	515
IGSF6	0.475622	1.98349e-30	9.765e-29	515	515
SPOCK2	0.475294	2.20098e-30	1.08091e-28	515	515
GPR171	0.47519	2.27516e-30	1.1146e-28	515	515
IL4I1	0.474561	2.77662e-30	1.35695e-28	515	515
TNFSF8	0.474179	3.13313e-30	1.52744e-28	515	515
FCRL6	0.473777	3.55616e-30	1.72945e-28	515	515
LOC100272216	0.473592	3.76998e-30	1.82456e-28	515	509
TNFSF13B	0.473462	3.9286e-30	1.89674e-28	515	515
NKG7	0.473296	4.13829e-30	1.99316e-28	515	515
SPATC1	0.472741	4.92841e-30	2.36801e-28	515	496
PLXNC1	0.472657	5.0613e-30	2.42602e-28	515	515
CD244	0.47254	5.2502e-30	2.51055e-28	515	515
AIF1	0.472272	5.71163e-30	2.72468e-28	515	515
TLR8	0.470703	9.33343e-30	4.43127e-28	515	515
GPR84	0.470673	9.42117e-30	4.46233e-28	515	514
GCET2	0.470562	9.75362e-30	4.60887e-28	515	515
CXorf65	0.470106	1.12451e-29	5.3011e-28	515	400
KIAA0922	0.470033	1.15044e-29	5.41059e-28	515	515
ANKRD58	0.469892	1.20204e-29	5.64001e-28	515	514
ZNFX1	0.469616	1.30991e-29	6.13171e-28	515	515
C1QB	0.469548	1.33777e-29	6.24752e-28	515	515
HCST	0.469431	1.38754e-29	6.46486e-28	515	515
C1QA	0.469017	1.57773e-29	7.33387e-28	515	515
NCF4	0.468983	1.59478e-29	7.39592e-28	515	515
TNFRSF8	0.468765	1.70641e-29	7.89529e-28	515	515
KIAA1274	0.468248	2.00304e-29	9.24635e-28	515	515
APOL6	0.467787	2.31055e-29	1.06413e-27	515	515
PATL2	0.467683	2.38589e-29	1.0963e-27	515	514
RIN3	0.467528	2.50246e-29	1.14723e-27	515	515
C1QC	0.46732	2.66935e-29	1.22094e-27	515	515
CD101	0.4673	2.68585e-29	1.22568e-27	515	515
CYTH1	0.467199	2.77068e-29	1.26151e-27	515	515
PTGS1	0.466877	3.05956e-29	1.38988e-27	515	515
PARP14	0.466519	3.41694e-29	1.5487e-27	515	515
HLA-DQA1	0.466481	3.45708e-29	1.56335e-27	515	515
HLA-DPB1	0.466157	3.81991e-29	1.72353e-27	515	515
CD74	0.465793	4.27238e-29	1.92334e-27	515	515
RASGRP4	0.465534	4.62565e-29	2.07769e-27	515	515
SIGLEC5	0.465437	4.76514e-29	2.13555e-27	515	515
LAT	0.465206	5.11468e-29	2.28707e-27	515	515
ABCA1	0.465072	5.32936e-29	2.37775e-27	515	515
GGTA1	0.464589	6.18016e-29	2.7512e-27	515	515
IL2RA	0.464475	6.39838e-29	2.84202e-27	515	515
NFATC2	0.46433	6.68931e-29	2.96466e-27	515	514
SH2D3C	0.464177	7.01008e-29	3.09994e-27	515	515
SLC2A6	0.463435	8.79185e-29	3.87928e-27	515	515
PPARGC1B	0.463291	9.18702e-29	4.04472e-27	515	513
GJD3	0.4625	1.1688e-28	5.1345e-27	515	515
RNASE6	0.462428	1.19459e-28	5.23628e-27	515	515
CXorf21	0.462266	1.25473e-28	5.48786e-27	515	515
MS4A6A	0.462046	1.34136e-28	5.85395e-27	515	515
FCER1G	0.461779	1.45463e-28	6.33445e-27	515	515
RASSF4	0.46171	1.48536e-28	6.45422e-27	515	515
KIF21B	0.461643	1.51604e-28	6.57322e-27	515	515
HCK	0.46137	1.6464e-28	7.12298e-27	515	515
FAM159A	0.460794	1.95984e-28	8.46075e-27	515	514
TAP2	0.460714	2.00777e-28	8.64898e-27	515	515
KIAA0226	0.460557	2.10516e-28	9.049e-27	515	515
FYN	0.460314	2.26564e-28	9.71792e-27	515	515
TLR4	0.460247	2.31169e-28	9.89422e-27	515	515
TXLNB	0.459914	2.55635e-28	1.09129e-26	515	514
UAP1L1	0.459908	2.56062e-28	1.09129e-26	515	515
CD274	0.459511	2.88633e-28	1.22749e-26	515	515
ST8SIA1	0.459396	2.98723e-28	1.2677e-26	515	515
IQSEC1	0.458574	3.82488e-28	1.61974e-26	515	515
CR1	0.45844	3.98188e-28	1.68266e-26	515	515
ABI3BP	0.458163	4.32561e-28	1.82406e-26	515	515
CCND2	0.457922	4.64996e-28	1.9567e-26	515	515
RLTPR	0.457859	4.73806e-28	1.98959e-26	515	515
CD19	0.457717	4.9438e-28	2.06298e-26	515	511
C19orf35	0.457564	5.17517e-28	2.15503e-26	515	512
LILRA4	0.457015	6.09794e-28	2.534e-26	515	505
RASA3	0.455904	8.49174e-28	3.52143e-26	515	515
GAPT	0.455803	8.75103e-28	3.62144e-26	515	515
CD163	0.455324	1.00873e-27	4.1572e-26	515	515
C5orf56	0.455106	1.07605e-27	4.42555e-26	515	515
NFATC1	0.454678	1.22192e-27	5.01512e-26	515	515
2021-09-06	0.454431	1.31434e-27	5.38341e-26	515	515
CCR8	0.453904	1.53621e-27	6.27931e-26	515	507
ITPRIPL1	0.453882	1.54623e-27	6.30737e-26	515	514
HLA-DPA1	0.453734	1.6154e-27	6.57611e-26	515	515
PRAM1	0.452939	2.04214e-27	8.29639e-26	515	515
SLC8A1	0.452773	2.14417e-27	8.69325e-26	515	515
NAIP	0.451818	2.83861e-27	1.14854e-25	515	515
CARD9	0.451784	2.86769e-27	1.15797e-25	515	515
BTN3A2	0.451666	2.96875e-27	1.19636e-25	515	515
C6orf204	0.451513	3.10489e-27	1.2487e-25	515	515
APOBEC3G	0.451288	3.31571e-27	1.33081e-25	515	515
TNFRSF9	0.450937	3.67517e-27	1.47213e-25	515	513
GP1BA	0.450475	4.20627e-27	1.6815e-25	515	504
CST7	0.450027	4.79367e-27	1.91249e-25	515	515
KLF12	0.449918	4.94909e-27	1.97057e-25	515	515
LY9	0.449907	4.96445e-27	1.97275e-25	515	515
GAL3ST4	0.449799	5.1242e-27	2.03219e-25	515	515
MGC12916	0.449248	6.01598e-27	2.38114e-25	515	510
SIGLEC8	0.448892	6.67137e-27	2.63532e-25	515	514
AXL	0.44876	6.93291e-27	2.73323e-25	515	515
DTHD1	0.448633	7.19168e-27	2.82967e-25	515	493
CBFA2T3	0.448606	7.24932e-27	2.84675e-25	515	515
LILRB3	0.448533	7.40353e-27	2.9016e-25	515	515
SIGLEC9	0.44821	8.13205e-27	3.18089e-25	515	515
DOCK4	0.447896	8.90588e-27	3.47677e-25	515	515
GYPC	0.447635	9.60593e-27	3.74275e-25	515	515
CDH23	0.44762	9.64821e-27	3.75192e-25	515	515
DPEP2	0.447354	1.04192e-26	4.04388e-25	515	515
SLAMF7	0.447274	1.06634e-26	4.13063e-25	515	515
GZMA	0.447201	1.08907e-26	4.21052e-25	515	515
KLHDC7B	0.446347	1.39338e-26	5.37661e-25	515	515
MYCBP2	0.446013	1.53405e-26	5.89666e-25	515	515
COL29A1	0.445763	1.64809e-26	6.32286e-25	515	506
CXCL11	0.445606	1.72438e-26	6.60285e-25	515	515
ZFYVE26	0.445463	1.7967e-26	6.85351e-25	515	515
LHFPL2	0.445324	1.86975e-26	7.11858e-25	515	515
AMPD3	0.444816	2.16339e-26	8.22088e-25	515	515
FCGR2C	0.443986	2.74368e-26	1.04062e-24	515	515
LILRB5	0.443769	2.91943e-26	1.10518e-24	515	515
RASGRP3	0.443678	2.99596e-26	1.13201e-24	515	515
TNFRSF13C	0.443626	3.0412e-26	1.14693e-24	515	505
BTN3A1	0.443497	3.15478e-26	1.18724e-24	515	515
FGD5	0.443491	3.15994e-26	1.18724e-24	515	515
GNAI2	0.443446	3.20166e-26	1.20065e-24	515	515
CXCL10	0.442997	3.63802e-26	1.35666e-24	515	515
FCRL4	0.442661	4.00351e-26	1.49017e-24	515	468
C8orf80	0.44238	4.33753e-26	1.6115e-24	515	513
PLEKHA2	0.442177	4.59503e-26	1.704e-24	515	515
LILRA6	0.44216	4.61687e-26	1.70892e-24	515	515
PILRA	0.441744	5.19643e-26	1.91635e-24	515	515
SEC14L1	0.441585	5.43622e-26	2.00109e-24	515	515
CXCR4	0.441341	5.82503e-26	2.14027e-24	515	515
PALM2-AKAP2	0.441209	6.04623e-26	2.21747e-24	515	515
DBH	0.441179	6.09803e-26	2.23155e-24	515	506
IL3RA	0.441174	6.10695e-26	2.23155e-24	515	515
EMR4P	0.440667	7.04992e-26	2.57142e-24	515	512
SLC36A1	0.440646	7.09134e-26	2.58181e-24	515	515
SMAP2	0.440257	7.91523e-26	2.87654e-24	515	515
FCGR1B	0.43919	1.06921e-25	3.87865e-24	515	515
LOC284749	0.438785	1.19844e-25	4.33958e-24	515	471
SLC7A7	0.438765	1.20501e-25	4.35548e-24	515	515
ALOX5	0.438462	1.3122e-25	4.73434e-24	515	515
OR52N4	0.438346	1.35548e-25	4.88169e-24	515	410
HLA-E	0.437436	1.74889e-25	6.28718e-24	515	515
HTRA4	0.437367	1.78335e-25	6.39958e-24	515	513
MMP25	0.436761	2.11212e-25	7.56577e-24	515	515
HS3ST3B1	0.436752	2.1175e-25	7.57148e-24	515	510
LAT2	0.43657	2.22805e-25	7.95256e-24	515	515
IL9R	0.436498	2.27331e-25	8.09964e-24	515	509
SIGLEC7	0.436431	2.31559e-25	8.23558e-24	515	515
KLRB1	0.436269	2.42304e-25	8.60245e-24	515	514
CCL4	0.436244	2.44001e-25	8.64731e-24	515	515
IRF1	0.436093	2.5447e-25	9.00237e-24	515	515
GLIPR2	0.435844	2.72699e-25	9.63023e-24	515	515
TXK	0.435721	2.8223e-25	9.94925e-24	515	514
IFNG	0.435698	2.84007e-25	9.99426e-24	515	485
ADAP2	0.435581	2.93432e-25	1.03078e-23	515	515
CALHM2	0.435182	3.27824e-25	1.14957e-23	515	515
PLEKHO1	0.435074	3.37814e-25	1.18046e-23	515	515
HK3	0.434939	3.50731e-25	1.22346e-23	515	515
HMHA1	0.434642	3.80833e-25	1.32615e-23	515	515
NLRC4	0.434328	4.15395e-25	1.44399e-23	515	515
HDC	0.434209	4.29321e-25	1.4898e-23	515	513
PTPRO	0.433929	4.6395e-25	1.60718e-23	515	515
CD14	0.433805	4.8008e-25	1.66018e-23	515	515
SLC9A9	0.433747	4.87785e-25	1.68391e-23	515	515
MEFV	0.433266	5.57166e-25	1.91681e-23	515	514
GPR82	0.43313	5.78375e-25	1.98635e-23	515	514
GPR25	0.432904	6.15623e-25	2.10703e-23	515	474
CADM3	0.432777	6.37474e-25	2.17809e-23	515	513
LIMD2	0.432553	6.78142e-25	2.31309e-23	515	515
CD79B	0.431953	7.99797e-25	2.7234e-23	515	515
MDGA1	0.431603	8.80425e-25	2.99284e-23	515	515
CSK	0.431522	9.00052e-25	3.05437e-23	515	515
FCGR1C	0.431388	9.33769e-25	3.16342e-23	515	515
MATK	0.431367	9.39219e-25	3.1765e-23	515	515
KCNA3	0.431313	9.53117e-25	3.21806e-23	515	514
STAT4	0.431233	9.74277e-25	3.28395e-23	515	515
TOX2	0.431165	9.92547e-25	3.3399e-23	515	515
MS4A14	0.431003	1.03783e-24	3.48643e-23	515	515
STARD8	0.430541	1.17763e-24	3.94941e-23	515	515
SIGLEC6	0.430441	1.21027e-24	4.05207e-23	515	497
C10orf128	0.429662	1.49705e-24	4.9955e-23	515	515
MEF2C	0.429646	1.50324e-24	5.00779e-23	515	515
WDFY4	0.429597	1.52351e-24	5.06688e-23	515	515
ZNF804A	0.429518	1.55678e-24	5.16891e-23	515	511
GPR183	0.429512	1.55957e-24	5.16959e-23	515	515
CASP1	0.429306	1.64934e-24	5.4581e-23	515	515
CXCL13	0.429044	1.7712e-24	5.85169e-23	515	515
FCGR3A	0.429017	1.7841e-24	5.88457e-23	515	515
ABCA9	0.428944	1.82005e-24	5.99329e-23	515	515
PTPRJ	0.428936	1.82404e-24	5.99652e-23	515	515
ARHGAP17	0.428758	1.91453e-24	6.28369e-23	515	515
CD209	0.428462	2.07455e-24	6.79772e-23	515	515
PCNX	0.428421	2.09784e-24	6.86277e-23	515	515
MYBPC2	0.428115	2.27982e-24	7.43379e-23	515	503
MICAL1	0.427981	2.36423e-24	7.69647e-23	515	515
USP20	0.427553	2.65449e-24	8.62731e-23	515	515
SH3BP1	0.427444	2.73437e-24	8.87251e-23	515	515
STAT1	0.427435	2.74075e-24	8.8788e-23	515	515
CD1D	0.427348	2.80608e-24	9.07572e-23	515	515
FAM65B	0.427156	2.95529e-24	9.54287e-23	515	515
CCR1	0.427053	3.03904e-24	9.79746e-23	515	515
KLRD1	0.426771	3.27984e-24	1.05567e-22	515	514
CPNE5	0.426249	3.77557e-24	1.21133e-22	515	515
UBA7	0.426225	3.80017e-24	1.21727e-22	515	515
CLEC7A	0.425987	4.05097e-24	1.29553e-22	515	515
OSCAR	0.425929	4.11549e-24	1.31407e-22	515	515
ENTPD1	0.42564	4.44826e-24	1.416e-22	515	515
KCNK13	0.425639	4.4489e-24	1.416e-22	515	514
GLIPR1	0.425537	4.57283e-24	1.45313e-22	515	515
ZNF366	0.425265	4.92012e-24	1.56101e-22	515	514
HLA-B	0.424956	5.34574e-24	1.69335e-22	515	515
S1PR2	0.424489	6.0581e-24	1.91597e-22	515	515
NLRP1	0.424404	6.19762e-24	1.957e-22	515	515
TGFB1	0.424308	6.36019e-24	2.00516e-22	515	515
RNF125	0.424227	6.49862e-24	2.04558e-22	515	515
C1R	0.424063	6.78956e-24	2.1338e-22	515	515
KCNJ10	0.423989	6.92614e-24	2.17331e-22	515	514
FCHSD2	0.423898	7.09703e-24	2.22344e-22	515	515
GATA3	0.423854	7.18176e-24	2.24646e-22	515	515
APOBEC3D	0.423699	7.4852e-24	2.33772e-22	515	515
HSPA7	0.423561	7.7655e-24	2.42148e-22	515	515
HSF5	0.423534	7.82205e-24	2.43531e-22	515	451
ADAMDEC1	0.423521	7.84984e-24	2.44017e-22	515	514
FCER2	0.423417	8.06937e-24	2.50451e-22	515	490
TCL1A	0.42327	8.39249e-24	2.60076e-22	515	499
AIM1	0.4232	8.55197e-24	2.64608e-22	515	515
MIAT	0.422975	9.07923e-24	2.80488e-22	515	515
SIRPB1	0.422943	9.15782e-24	2.82479e-22	515	515
GMFG	0.422936	9.17586e-24	2.82599e-22	515	515
PTGDS	0.422849	9.39004e-24	2.88751e-22	515	515
PAX5	0.421973	1.18537e-23	3.62835e-22	515	503
DAB2	0.421887	1.21288e-23	3.70689e-22	515	515
P2RY12	0.421684	1.27993e-23	3.8999e-22	515	506
BEND4	0.421337	1.40345e-23	4.26974e-22	515	483
SRGAP3	0.421107	1.49156e-23	4.5309e-22	515	515
AP1S2	0.420933	1.56205e-23	4.73783e-22	515	515
EPHB6	0.420807	1.61484e-23	4.89052e-22	515	515
LMO2	0.42077	1.63075e-23	4.93124e-22	515	515
MS4A7	0.420357	1.819e-23	5.49218e-22	515	515
FCGR1A	0.419945	2.02842e-23	6.09685e-22	515	515
C17orf66	0.419764	2.12754e-23	6.38517e-22	515	326
CD69	0.419684	2.17287e-23	6.51144e-22	515	515
FCGR2A	0.419535	2.25957e-23	6.76111e-22	515	515
COL19A1	0.419525	2.26563e-23	6.76913e-22	515	436
JAK1	0.419463	2.30307e-23	6.87072e-22	515	515
PLCXD2	0.419421	2.32842e-23	6.93598e-22	515	515
AAK1	0.418755	2.77449e-23	8.25244e-22	515	515
FCRLA	0.418637	2.86249e-23	8.50154e-22	515	513
HERC5	0.418613	2.88048e-23	8.54228e-22	515	515
RASSF5	0.41843	3.02194e-23	8.94853e-22	515	515
C14orf182	0.418058	3.33154e-23	9.85071e-22	515	509
C14orf73	0.417901	3.47149e-23	1.02493e-21	515	505
MAN1C1	0.41764	3.71794e-23	1.09608e-21	515	515
ITGAD	0.417461	3.89638e-23	1.14699e-21	515	468
BICD2	0.417346	4.01497e-23	1.18016e-21	515	515
PLA2G7	0.417267	4.09868e-23	1.203e-21	515	515
ZCCHC18	0.41685	4.57031e-23	1.33946e-21	515	514
POU3F1	0.416767	4.67082e-23	1.36692e-21	515	507
IQGAP2	0.416583	4.90044e-23	1.43202e-21	515	515
AKAP2	0.416449	5.07447e-23	1.48071e-21	515	515
KIAA0247	0.416275	5.31079e-23	1.54741e-21	515	515
LYL1	0.416149	5.48799e-23	1.59671e-21	515	515
CD83	0.415929	5.81127e-23	1.68831e-21	515	515
MAF	0.415909	5.84171e-23	1.69469e-21	515	515
TMEM140	0.41573	6.11961e-23	1.77274e-21	515	515
CECR6	0.415253	6.92838e-23	2.00412e-21	515	514
CD300C	0.414969	7.45957e-23	2.15465e-21	515	515
RAB8B	0.414961	7.47358e-23	2.15529e-21	515	515
SMARCA2	0.414956	7.48335e-23	2.15529e-21	515	515
DYSF	0.414896	7.60096e-23	2.18602e-21	515	515
WARS	0.414586	8.23698e-23	2.35875e-21	515	515
CCDC88A	0.414442	8.5512e-23	2.44523e-21	515	515
RGS18	0.414345	8.76797e-23	2.50363e-21	515	514
NOTCH2	0.414325	8.81313e-23	2.51294e-21	515	515
ADORA2A	0.414283	8.91084e-23	2.53718e-21	515	515
OBFC2A	0.414118	9.29829e-23	2.63997e-21	515	515
GZMH	0.413889	9.86654e-23	2.79734e-21	515	514
NCF2	0.413743	1.0247e-22	2.9011e-21	515	515
AIM2	0.413665	1.04558e-22	2.95602e-21	515	515
NCR1	0.413061	1.22172e-22	3.44912e-21	515	414
VIM	0.412986	1.24566e-22	3.51174e-21	515	515
MYO1G	0.412953	1.25647e-22	3.53724e-21	515	515
TSPAN33	0.412903	1.27274e-22	3.57798e-21	515	515
DDX60	0.412719	1.33446e-22	3.74622e-21	515	515
TEP1	0.412708	1.33831e-22	3.75178e-21	515	515
HERC1	0.412687	1.34564e-22	3.76703e-21	515	515
TNS3	0.412649	1.3587e-22	3.79828e-21	515	515
LILRA1	0.412455	1.4283e-22	3.98727e-21	515	504
PLD4	0.412316	1.4801e-22	4.12611e-21	515	515
TRAF3	0.412243	1.50816e-22	4.19849e-21	515	515
GPR141	0.411953	1.62505e-22	4.51131e-21	515	511
LGALS2	0.411906	1.64475e-22	4.55967e-21	515	507
CLEC4A	0.411756	1.70923e-22	4.73186e-21	515	515
C12orf59	0.411674	1.7459e-22	4.82004e-21	515	514
MITF	0.411589	1.78439e-22	4.91272e-21	515	515
XRN1	0.410636	2.27736e-22	6.25273e-21	515	515
PLXDC2	0.410625	2.28427e-22	6.2631e-21	515	515
CD52	0.410134	2.58971e-22	7.09084e-21	515	515
EVI2A	0.409964	2.70422e-22	7.39425e-21	515	515
RAB33A	0.409873	2.76754e-22	7.55706e-21	515	515
RHOH	0.409824	2.80253e-22	7.64216e-21	515	515
ATM	0.409752	2.85428e-22	7.77266e-21	515	515
ABCB1	0.409658	2.92352e-22	7.95038e-21	515	515
XCR1	0.409653	2.92764e-22	7.95077e-21	515	469
CASS4	0.409575	2.98631e-22	8.09909e-21	515	515
ZNF264	0.409328	3.18019e-22	8.61322e-21	515	515
SPTAN1	0.407829	4.65433e-22	1.25378e-20	515	515
VCAM1	0.407592	4.94117e-22	1.32926e-20	515	515
P2RX1	0.407565	4.97496e-22	1.33655e-20	515	515
CC2D2B	0.407537	5.01145e-22	1.34455e-20	515	503
TLR6	0.40734	5.26693e-22	1.4112e-20	515	515
IL15RA	0.407163	5.50782e-22	1.47377e-20	515	515
C3orf42	0.407051	5.66641e-22	1.51417e-20	515	513
C9orf110	0.406814	6.01571e-22	1.60537e-20	515	515
HLA-DRA	0.406678	6.22639e-22	1.65937e-20	515	515
EMR2	0.406539	6.44774e-22	1.71608e-20	515	515
CDHR1	0.406441	6.60985e-22	1.75689e-20	515	505
HEG1	0.406248	6.93948e-22	1.84205e-20	515	515
GM2A	0.40616	7.09544e-22	1.87999e-20	515	515
TREML1	0.406156	7.10121e-22	1.87999e-20	515	485
KCTD12	0.405399	8.59075e-22	2.26832e-20	515	515
IFIT2	0.405126	9.20128e-22	2.42632e-20	515	515
EMP3	0.404394	1.10547e-21	2.90356e-20	515	515
MAML2	0.404136	1.17923e-21	3.08918e-20	515	515
COTL1	0.404122	1.18349e-21	3.09627e-20	515	515
SLFN5	0.404015	1.21558e-21	3.17608e-20	515	515
LY86	0.403815	1.27782e-21	3.32999e-20	515	515
RGS9	0.403153	1.50745e-21	3.92329e-20	515	514
COL6A6	0.40309	1.53135e-21	3.98033e-20	515	510
STAMBPL1	0.403043	1.54962e-21	4.02258e-20	515	515
TCF7	0.402547	1.75333e-21	4.53957e-20	515	515
DPYD	0.402057	1.98041e-21	5.11426e-20	515	515
HLA-DMB	0.401648	2.1919e-21	5.64584e-20	515	515
AKAP5	0.401554	2.24396e-21	5.7725e-20	515	515
POU2AF1	0.401467	2.29287e-21	5.88317e-20	515	515
GPNMB	0.400421	2.97053e-21	7.60243e-20	515	515
FXYD7	0.400372	3.00662e-21	7.68496e-20	515	473
CD7	0.400232	3.11238e-21	7.93499e-20	515	515
EPSTI1	0.400061	3.24635e-21	8.266e-20	515	515
IGDCC4	0.399833	3.43443e-21	8.73377e-20	515	515
SSH1	0.39969	3.55737e-21	9.0349e-20	515	515
PML	0.399521	3.70847e-21	9.40672e-20	515	515
C13orf31	0.399436	3.787e-21	9.59373e-20	515	515
SAMD9	0.399392	3.82794e-21	9.68518e-20	515	515
MAN2B1	0.399353	3.86495e-21	9.76644e-20	515	515
STAT2	0.398833	4.39234e-21	1.10711e-19	515	515
MFNG	0.398607	4.64376e-21	1.16901e-19	515	515
LOC283663	0.398449	4.82674e-21	1.21354e-19	515	515
KIAA0125	0.39825	5.06903e-21	1.27286e-19	515	514
PRDM1	0.398178	5.15908e-21	1.29385e-19	515	515
CFP	0.397995	5.39544e-21	1.35143e-19	515	515
IRF5	0.397957	5.44616e-21	1.36208e-19	515	515
ZEB1	0.39785	5.59137e-21	1.39526e-19	515	515
NOTCH1	0.397729	5.75858e-21	1.43519e-19	515	515
RNF213	0.397559	6.004e-21	1.49449e-19	515	515
ZBTB47	0.397373	6.28367e-21	1.56216e-19	515	515
LYST	0.397274	6.43617e-21	1.59809e-19	515	515
HLA-F	0.397013	6.86053e-21	1.69923e-19	515	515
FAM115C	0.396609	7.57097e-21	1.86962e-19	515	515
LGALS9	0.396608	7.57341e-21	1.86962e-19	515	515
TMOD2	0.396606	7.57649e-21	1.86962e-19	515	515
NFKB1	0.396522	7.73445e-21	1.90624e-19	515	515
ABCA6	0.396269	8.22648e-21	2.02501e-19	515	515
CD79A	0.396164	8.43929e-21	2.07484e-19	515	515
HLA-DQA2	0.39557	9.75113e-21	2.39148e-19	515	515
EMILIN2	0.395041	1.1089e-20	2.71294e-19	515	515
PPP1R9B	0.394495	1.26566e-20	3.08889e-19	515	515
CRB2	0.394461	1.27604e-20	3.11042e-19	515	482
LPAR5	0.394011	1.42305e-20	3.45612e-19	515	515
GRB2	0.393826	1.48789e-20	3.60922e-19	515	515
TBC1D9	0.393581	1.57869e-20	3.81558e-19	515	515
NAPSB	0.393329	1.67783e-20	4.0454e-19	515	515
KAT2B	0.39321	1.7265e-20	4.15775e-19	515	515
PRF1	0.393175	1.74108e-20	4.1878e-19	515	515
SH3BP2	0.392876	1.87108e-20	4.48432e-19	515	515
ZNF317	0.392785	1.91242e-20	4.57789e-19	515	515
CD40	0.39216	2.22306e-20	5.30879e-19	515	515
SFMBT2	0.39202	2.29854e-20	5.48249e-19	515	515
CXCL12	0.391919	2.35499e-20	5.61043e-19	515	515
TCF4	0.391846	2.39708e-20	5.7039e-19	515	515
HLA-DQB1	0.391332	2.71145e-20	6.43664e-19	515	515
RUNDC2C	0.390957	2.96574e-20	7.03194e-19	515	515
C14orf43	0.390854	3.03951e-20	7.1983e-19	515	515
MS4A4A	0.390766	3.10416e-20	7.34271e-19	515	515
APOBEC3C	0.39068	3.16919e-20	7.48769e-19	515	515
KCNMA1	0.390594	3.23467e-20	7.63337e-19	515	515
N4BP2L1	0.390508	3.30171e-20	7.78239e-19	515	515
LOXL3	0.390413	3.37745e-20	7.94217e-19	515	515
IFI30	0.389897	3.81983e-20	8.95086e-19	515	515
FAM55C	0.389765	3.94191e-20	9.22611e-19	515	515
ARHGAP31	0.389241	4.46604e-20	1.04284e-18	515	515
C17orf60	0.389029	4.69648e-20	1.09537e-18	515	515
TLE4	0.38894	4.79681e-20	1.11747e-18	515	515
C18orf1	0.388701	5.07765e-20	1.18151e-18	515	515
MFSD1	0.388366	5.4974e-20	1.2777e-18	515	515
CD8B	0.388151	5.7851e-20	1.34144e-18	515	515
PPP2R2B	0.388067	5.90126e-20	1.3668e-18	515	515
ENG	0.387665	6.49045e-20	1.50076e-18	515	515
AHNAK	0.387662	6.49468e-20	1.50076e-18	515	515
ZDHHC14	0.387443	6.84086e-20	1.57529e-18	515	515
GFRA2	0.387383	6.93874e-20	1.59599e-18	515	513
CUX2	0.387341	7.00722e-20	1.60989e-18	515	477
CSF2RA	0.387326	7.03262e-20	1.61387e-18	515	515
TNFSF14	0.387201	7.24353e-20	1.65656e-18	515	512
DENND3	0.386807	7.94797e-20	1.81559e-18	515	515
ELL	0.386748	8.06047e-20	1.83709e-18	515	515
C10orf105	0.386605	8.33721e-20	1.898e-18	515	503
PAG1	0.386362	8.82758e-20	2.00507e-18	515	515
OAS2	0.38632	8.91582e-20	2.02281e-18	515	515
IL15	0.386102	9.38532e-20	2.12691e-18	515	515
FLNA	0.386009	9.59304e-20	2.17153e-18	515	515
BTN2A3	0.385893	9.85791e-20	2.22896e-18	515	515
PIM2	0.385331	1.12492e-19	2.53781e-18	515	515
SNAI3	0.385255	1.14512e-19	2.58045e-18	515	515
ADARB1	0.385075	1.19451e-19	2.68871e-18	515	515
SLC16A6	0.385029	1.2076e-19	2.71249e-18	515	515
RUFY4	0.384958	1.2276e-19	2.7539e-18	515	508
TGM2	0.384908	1.24224e-19	2.78363e-18	515	515
ATXN7	0.384877	1.25136e-19	2.80092e-18	515	515
ARAP2	0.384754	1.28783e-19	2.87289e-18	515	515
CD300LF	0.384598	1.33573e-19	2.97643e-18	515	515
TNF	0.384373	1.40804e-19	3.13406e-18	515	515
COLQ	0.384355	1.41386e-19	3.14353e-18	515	515
FAM70A	0.384343	1.41789e-19	3.14898e-18	515	515
CCDC69	0.384333	1.42111e-19	3.15263e-18	515	515
RASA2	0.384301	1.43176e-19	3.17273e-18	515	515
TLR2	0.384271	1.44178e-19	3.1914e-18	515	515
OLR1	0.384025	1.52715e-19	3.37662e-18	515	515
CEACAM21	0.383927	1.56247e-19	3.4471e-18	515	515
MAP7D3	0.383902	1.57183e-19	3.46392e-18	515	515
APOBEC3H	0.383459	1.74281e-19	3.83649e-18	515	510
PTPN6	0.383122	1.8852e-19	4.14081e-18	515	515
ZBTB43	0.382975	1.95123e-19	4.28113e-18	515	515
C9orf109	0.382937	1.9683e-19	4.31039e-18	515	514
FAM49A	0.382936	1.96887e-19	4.31039e-18	515	515
COL6A1	0.382867	2.00077e-19	4.37542e-18	515	515
NTRK1	0.382452	2.20328e-19	4.80253e-18	515	507
MEOX1	0.382409	2.22563e-19	4.84069e-18	515	514
CD82	0.38235	2.25596e-19	4.90131e-18	515	515
OLFML1	0.3823	2.28227e-19	4.95311e-18	515	515
ST8SIA4	0.382257	2.30548e-19	4.99803e-18	515	515
CLEC1A	0.38225	2.309e-19	5.00026e-18	515	515
OXER1	0.382091	2.3961e-19	5.18325e-18	515	515
TAPBP	0.381756	2.58949e-19	5.5895e-18	515	515
SVEP1	0.38147	2.76713e-19	5.96649e-18	515	515
NPL	0.381465	2.7702e-19	5.96667e-18	515	515
FHAD1	0.381224	2.92947e-19	6.29616e-18	515	515
RHBDF2	0.381113	3.00553e-19	6.44577e-18	515	515
BOC	0.381064	3.03938e-19	6.51138e-18	515	515
SUSD3	0.380386	3.5547e-19	7.57478e-18	515	515
HLA-DRB1	0.380314	3.61465e-19	7.69432e-18	515	515
ZNF101	0.380227	3.6875e-19	7.84103e-18	515	515
NCRNA00158	0.38016	3.74495e-19	7.95473e-18	515	326
ADRB2	0.380015	3.8728e-19	8.21756e-18	515	515
FOXN3	0.379909	3.96824e-19	8.41116e-18	515	515
CLEC2D	0.379875	3.99933e-19	8.46807e-18	515	515
STX1B	0.379815	4.05532e-19	8.57754e-18	515	515
CD160	0.379676	4.18701e-19	8.83739e-18	515	514
GHRL	0.379512	4.34829e-19	9.15844e-18	515	505
LRP1	0.379125	4.75179e-19	9.99777e-18	515	515
SYK	0.379105	4.77404e-19	1.0034e-17	515	515
PTPN1	0.378878	5.02933e-19	1.05595e-17	515	515
TRIM69	0.378808	5.11141e-19	1.07093e-17	515	515
GAPVD1	0.377959	6.20809e-19	1.29527e-17	515	515
ZCCHC6	0.377929	6.25117e-19	1.3029e-17	515	515
TYK2	0.377789	6.45496e-19	1.34375e-17	515	515
CHRNA6	0.377785	6.46061e-19	1.34375e-17	515	473
ARHGEF3	0.377536	6.83884e-19	1.41947e-17	515	515
GNAO1	0.377265	7.27525e-19	1.50692e-17	515	515
HLA-L	0.377252	7.29752e-19	1.50997e-17	515	515
EMR1	0.377247	7.30518e-19	1.50999e-17	515	513
DCP2	0.377233	7.32837e-19	1.51322e-17	515	515
FAM102A	0.37713	7.50322e-19	1.54772e-17	515	515
NOD2	0.377083	7.58468e-19	1.56291e-17	515	515
RRN3P2	0.376831	8.03311e-19	1.65361e-17	515	515
LCNL1	0.376752	8.17815e-19	1.68174e-17	515	428
MACF1	0.376456	8.74877e-19	1.79723e-17	515	515
FCGR2B	0.37644	8.78065e-19	1.80193e-17	515	515
ZNF671	0.375943	9.83138e-19	2.01136e-17	515	515
PLCB2	0.375889	9.95288e-19	2.03413e-17	515	515
CD68	0.375694	1.04022e-18	2.11946e-17	515	515
GNGT2	0.375653	1.05011e-18	2.13744e-17	515	515
IL10	0.375423	1.10632e-18	2.24955e-17	515	514
LAP3	0.37504	1.20657e-18	2.45091e-17	515	515
LOC400759	0.374788	1.27748e-18	2.58969e-17	515	514
IL22RA2	0.374732	1.29377e-18	2.62004e-17	515	504
BLNK	0.374683	1.30813e-18	2.64645e-17	515	515
RGL1	0.374469	1.37301e-18	2.76651e-17	515	515
IFIH1	0.374454	1.37761e-18	2.77297e-17	515	515
BACH2	0.374339	1.41391e-18	2.84319e-17	515	515
TMEM156	0.37433	1.41692e-18	2.84638e-17	515	514
EPB41L3	0.373991	1.52953e-18	3.06951e-17	515	515
IFI44L	0.373915	1.55582e-18	3.11914e-17	515	515
SAMD4A	0.373647	1.65293e-18	3.3105e-17	515	515
SLC2A9	0.373429	1.73616e-18	3.47372e-17	515	515
CLEC12B	0.373309	1.78357e-18	3.565e-17	515	443
PLXNA1	0.373304	1.78573e-18	3.56575e-17	515	515
FLJ40330	0.373243	1.8104e-18	3.6114e-17	515	515
GPR68	0.373094	1.8719e-18	3.73036e-17	515	515
NDST2	0.37303	1.89932e-18	3.78123e-17	515	515
MLL	0.372824	1.98923e-18	3.94844e-17	515	515
IDO1	0.37276	2.01814e-18	4.00185e-17	515	515
KCNA2	0.372476	2.15111e-18	4.25287e-17	515	428
CFLAR	0.372344	2.21558e-18	4.37599e-17	515	515
DDX26B	0.37226	2.25779e-18	4.45496e-17	515	515
VAMP1	0.372225	2.27557e-18	4.4856e-17	515	515
MRC2	0.371659	2.58325e-18	5.0771e-17	515	515
MCC	0.371627	2.60199e-18	5.1089e-17	515	515
GNA13	0.371606	2.61388e-18	5.12721e-17	515	515
LRCH1	0.371441	2.71222e-18	5.30967e-17	515	515
HTR7	0.371429	2.71942e-18	5.31856e-17	515	513
BIRC3	0.371303	2.7973e-18	5.46554e-17	515	515
LY75	0.370945	3.0303e-18	5.91501e-17	515	515
BCL2	0.370909	3.05457e-18	5.95544e-17	515	515
NIPSNAP3B	0.370902	3.0598e-18	5.95544e-17	515	515
CTSW	0.370901	3.05995e-18	5.95544e-17	515	515
ACSM5	0.370735	3.17569e-18	6.16868e-17	515	494
DENND5A	0.370546	3.31289e-18	6.42894e-17	515	515
PRDM8	0.370391	3.42924e-18	6.63539e-17	515	515
C6orf97	0.370352	3.45856e-18	6.68565e-17	515	515
ATP6V1B2	0.370323	3.48162e-18	6.72373e-17	515	515
CNTLN	0.370173	3.59925e-18	6.94419e-17	515	515
MSL2	0.370054	3.69644e-18	7.11796e-17	515	515
APOE	0.36989	3.83397e-18	7.3686e-17	515	515
C4orf7	0.369816	3.89702e-18	7.4754e-17	515	466
SLC12A6	0.369784	3.92514e-18	7.52212e-17	515	515
COL6A2	0.369711	3.98925e-18	7.63766e-17	515	515
PTCRA	0.369649	4.04511e-18	7.7372e-17	515	499
BAT2L1	0.369311	4.35972e-18	8.31509e-17	515	515
ATXN1	0.369198	4.47082e-18	8.51885e-17	515	515
CBX7	0.369138	4.53033e-18	8.61589e-17	515	515
SYNJ1	0.369138	4.53037e-18	8.61589e-17	515	515
TXNDC3	0.369005	4.66618e-18	8.86574e-17	515	483
BANK1	0.368965	4.70836e-18	8.9374e-17	515	515
CCDC88B	0.368849	4.83059e-18	9.14336e-17	515	515
HERC3	0.368774	4.91121e-18	9.28716e-17	515	515
GRAP	0.368616	5.08618e-18	9.60893e-17	515	515
PNPLA6	0.368196	5.58248e-18	1.05366e-16	515	515
CYP4F22	0.367723	6.19675e-18	1.1663e-16	515	490
INPP4A	0.367596	6.37279e-18	1.1983e-16	515	515
PXK	0.367118	7.08188e-18	1.32913e-16	515	515
POPDC2	0.366983	7.29582e-18	1.368e-16	515	515
RSPO1	0.366792	7.60844e-18	1.42395e-16	515	488
FCRL2	0.3667	7.76438e-18	1.45177e-16	515	515
KLRG1	0.366355	8.37587e-18	1.56464e-16	515	515
PRKD2	0.366267	8.53936e-18	1.5937e-16	515	515
HPS5	0.366244	8.5821e-18	1.60018e-16	515	515
STAT5B	0.366172	8.72024e-18	1.62442e-16	515	515
RNF166	0.365797	9.46779e-18	1.76203e-16	515	515
CCDC109B	0.365602	9.88102e-18	1.83723e-16	515	515
ASAP1	0.365519	1.00628e-17	1.86928e-16	515	515
SIGLEC14	0.365415	1.02948e-17	1.91061e-16	515	496
TNC	0.365368	1.04016e-17	1.92863e-16	515	515
WDR37	0.3652	1.07905e-17	1.99704e-16	515	515
TYROBP	0.36519	1.0814e-17	1.99953e-16	515	515
CASQ1	0.365083	1.10705e-17	2.04507e-16	515	484
KIAA1462	0.364938	1.14273e-17	2.10709e-16	515	515
C15orf53	0.364728	1.19648e-17	2.20012e-16	515	370
ICAM3	0.364566	1.23953e-17	2.27718e-16	515	515
PTGIR	0.364076	1.37934e-17	2.52939e-16	515	515
ST3GAL2	0.363934	1.42275e-17	2.60182e-16	515	515
CNOT6L	0.363791	1.4677e-17	2.67912e-16	515	515
NBPF10	0.363778	1.47188e-17	2.6843e-16	515	515
PBX4	0.363651	1.51308e-17	2.75692e-16	515	515
EHD1	0.363497	1.56453e-17	2.84549e-16	515	515
TREML2	0.36344	1.58429e-17	2.87619e-16	515	512
HEMGN	0.363107	1.70321e-17	3.08367e-16	515	317
KLF13	0.3631	1.7057e-17	3.08539e-16	515	515
APOBEC3F	0.362959	1.75857e-17	3.17241e-16	515	515
CD93	0.362879	1.78959e-17	3.22255e-16	515	515
DST	0.362667	1.87388e-17	3.37131e-16	515	515
DUSP2	0.36255	1.92181e-17	3.45442e-16	515	515
HLA-DOB	0.362426	1.97433e-17	3.54245e-16	515	515
CPVL	0.362382	1.99337e-17	3.5734e-16	515	515
GPR31	0.362256	2.04837e-17	3.6687e-16	515	282
RBP5	0.361896	2.21424e-17	3.95869e-16	515	515
TAP1	0.361859	2.23236e-17	3.98753e-16	515	515
HAAO	0.361841	2.24085e-17	3.99555e-16	515	515
TBC1D1	0.361802	2.25999e-17	4.02609e-16	515	515
RELL1	0.361739	2.29093e-17	4.07756e-16	515	515
AFF1	0.361621	2.34974e-17	4.17482e-16	515	515
AGTPBP1	0.361606	2.35772e-17	4.18323e-16	515	515
XCL2	0.361564	2.37902e-17	4.21558e-16	515	512
EGR2	0.361025	2.67253e-17	4.73148e-16	515	515
FAM111A	0.360976	2.70104e-17	4.77773e-16	515	515
CSGALNACT2	0.360471	3.0115e-17	5.31747e-16	515	515
ZBTB34	0.360418	3.04622e-17	5.37403e-16	515	515
NFKBID	0.360358	3.08593e-17	5.43929e-16	515	515
SP110	0.359674	3.57447e-17	6.26724e-16	515	515
LOC728989	0.359533	3.68416e-17	6.44261e-16	515	484
SERPINA9	0.359416	3.77759e-17	6.59445e-16	515	361
CARD16	0.35938	3.80657e-17	6.63392e-16	515	515
JAKMIP1	0.35938	3.80684e-17	6.63392e-16	515	514
TM6SF1	0.359124	4.02131e-17	6.99547e-16	515	515
PCDHGB7	0.359077	4.06217e-17	7.0451e-16	515	515
FAS	0.359075	4.06394e-17	7.0451e-16	515	515
IL17RA	0.358939	4.18429e-17	7.24745e-16	515	515
ANXA6	0.358857	4.2582e-17	7.36271e-16	515	515
COL13A1	0.358711	4.39342e-17	7.58994e-16	515	515
HIVEP2	0.358707	4.39747e-17	7.59037e-16	515	515
OGFRL1	0.358562	4.53544e-17	7.81503e-16	515	515
CD97	0.358463	4.6324e-17	7.96837e-16	515	515
SDC3	0.358454	4.64111e-17	7.97648e-16	515	515
PSMB9	0.358434	4.66166e-17	8.00492e-16	515	515
SKI	0.35831	4.78601e-17	8.19742e-16	515	515
SLFN11	0.35831	4.78607e-17	8.19742e-16	515	515
HCP5	0.358279	4.81823e-17	8.23838e-16	515	515
KCNMB1	0.358255	4.84343e-17	8.2744e-16	515	515
IRAK3	0.358209	4.89125e-17	8.34896e-16	515	515
CLEC9A	0.358018	5.09474e-17	8.68888e-16	515	460
IFI16	0.357781	5.3581e-17	9.11469e-16	515	515
PADI2	0.357725	5.42241e-17	9.2006e-16	515	515
DENND1A	0.357657	5.50183e-17	9.31954e-16	515	515
KIAA2026	0.357228	6.02785e-17	1.01675e-15	515	515
MMP9	0.357057	6.25224e-17	1.05371e-15	515	515
TLR1	0.356925	6.42897e-17	1.08167e-15	515	515
TLR9	0.356866	6.51045e-17	1.09446e-15	515	515
MEI1	0.356778	6.63395e-17	1.11428e-15	515	515
C20orf194	0.356717	6.72035e-17	1.12784e-15	515	515
GZMB	0.356436	7.13298e-17	1.19409e-15	515	515
SP100	0.356062	7.72143e-17	1.28936e-15	515	515
SIGLEC11	0.35549	8.71522e-17	1.45409e-15	515	509
EHBP1L1	0.355359	8.9606e-17	1.49378e-15	515	515
P2RX5	0.355285	9.10252e-17	1.51491e-15	515	515
GPR155	0.355175	9.31584e-17	1.54784e-15	515	515
IL27	0.355046	9.57397e-17	1.58941e-15	515	459
ZNF438	0.355023	9.62024e-17	1.59576e-15	515	515
KCNJ5	0.354956	9.75612e-17	1.61696e-15	515	515
ZYX	0.35494	9.78902e-17	1.62107e-15	515	515
HTR6	0.354892	9.88866e-17	1.63486e-15	515	309
RSAD2	0.354792	1.01e-16	1.66703e-15	515	515
ALPK1	0.354744	1.02033e-16	1.6827e-15	515	515
F13A1	0.354723	1.02481e-16	1.68869e-15	515	515
SLC2A5	0.354665	1.0374e-16	1.70664e-15	515	515
UTRN	0.354424	1.09159e-16	1.7943e-15	515	515
MRC1	0.354123	1.16301e-16	1.90855e-15	515	515
DGKA	0.354071	1.17575e-16	1.92631e-15	515	515
C5AR1	0.353909	1.21647e-16	1.98976e-15	515	515
RAB8A	0.353837	1.23498e-16	2.01839e-15	515	515
CACNA1C	0.353802	1.24424e-16	2.03186e-15	515	515
SIDT1	0.353669	1.27956e-16	2.08712e-15	515	515
DDX58	0.353666	1.28017e-16	2.08712e-15	515	515
VSIG4	0.353487	1.3294e-16	2.16385e-15	515	515
MS4A2	0.353248	1.39764e-16	2.27308e-15	515	513
GIMAP2	0.353127	1.43356e-16	2.32959e-15	515	515
DMXL2	0.352839	1.52282e-16	2.47263e-15	515	515
ATP10A	0.352789	1.53888e-16	2.49668e-15	515	515
ERMN	0.352721	1.56087e-16	2.53031e-15	515	514
SH2D2A	0.352693	1.57001e-16	2.54305e-15	515	515
LPAR6	0.352462	1.64782e-16	2.66262e-15	515	515
LPIN1	0.352327	1.69501e-16	2.73666e-15	515	515
GNB4	0.352311	1.70071e-16	2.74365e-15	515	515
SCARF1	0.352293	1.70704e-16	2.75163e-15	515	515
GZMM	0.352249	1.72277e-16	2.77475e-15	515	513
ADORA3	0.35222	1.73329e-16	2.78783e-15	515	515
STARD13	0.352219	1.73367e-16	2.78783e-15	515	515
DNAH8	0.352086	1.78254e-16	2.8618e-15	515	472
TSHZ3	0.351934	1.83999e-16	2.95167e-15	515	515
EBF1	0.351916	1.84724e-16	2.96091e-15	515	515
TTC16	0.351621	1.96452e-16	3.14386e-15	515	505
RASGRP1	0.351547	1.99484e-16	3.18983e-15	515	515
RASGEF1B	0.351474	2.0254e-16	3.2361e-15	515	515
RHOG	0.351384	2.06373e-16	3.29472e-15	515	515
UBE2L6	0.351356	2.07591e-16	3.31151e-15	515	515
SGK269	0.351296	2.10197e-16	3.35041e-15	515	515
ZNF154	0.351225	2.1332e-16	3.39478e-15	515	515
NAAA	0.351156	2.16423e-16	3.44142e-15	515	515
ACP2	0.351137	2.17282e-16	3.45233e-15	515	515
CLEC4C	0.35113	2.17588e-16	3.45445e-15	515	357
FCRL5	0.351058	2.20909e-16	3.50439e-15	515	515
TNXB	0.351023	2.22517e-16	3.52709e-15	515	515
SYNPO2	0.350622	2.41873e-16	3.82783e-15	515	515
COL6A3	0.35056	2.44981e-16	3.87396e-15	515	515
CCDC136	0.350458	2.50262e-16	3.95433e-15	515	514
SEMA7A	0.350358	2.55478e-16	4.03357e-15	515	515
TMIGD2	0.35032	2.57535e-16	4.05962e-15	515	508
TRAM2	0.350288	2.59218e-16	4.08294e-15	515	515
DNAJC5B	0.350069	2.71299e-16	4.2665e-15	515	515
MPP1	0.350028	2.73618e-16	4.29959e-15	515	515
AMPD1	0.349971	2.76829e-16	4.34664e-15	515	492
CLEC2B	0.349853	2.83694e-16	4.45093e-15	515	515
GRIP2	0.349813	2.86101e-16	4.48517e-15	515	484
RELB	0.349465	3.07472e-16	4.81643e-15	515	515
LST1	0.3494	3.11592e-16	4.8657e-15	515	515
ADAM8	0.349392	3.1217e-16	4.87092e-15	515	515
PRKCQ	0.349239	3.22187e-16	5.0233e-15	515	515
VENTX	0.349097	3.31759e-16	5.1685e-15	515	515
PRKACA	0.349059	3.34387e-16	5.2054e-15	515	515
HSD11B1	0.349051	3.34913e-16	5.20953e-15	515	515
ANKRD55	0.349005	3.3815e-16	5.25579e-15	515	492
MEF2A	0.348598	3.67756e-16	5.70264e-15	515	515
PIK3R1	0.348588	3.68585e-16	5.71107e-15	515	515
SLFN12	0.34842	3.81577e-16	5.90322e-15	515	515
CAMSAP1	0.348358	3.86478e-16	5.9698e-15	515	515
HERC6	0.348216	3.97977e-16	6.13794e-15	515	515
DDHD1	0.348168	4.01867e-16	6.19315e-15	515	515
DDX60L	0.347932	4.21875e-16	6.48151e-15	515	515
ZNF211	0.347734	4.39458e-16	6.74128e-15	515	515
UNC45B	0.347514	4.59796e-16	7.03706e-15	515	491
TTBK2	0.347479	4.63151e-16	7.08298e-15	515	515
CLEC4E	0.347236	4.86829e-16	7.43372e-15	515	513
PROX2	0.347143	4.9615e-16	7.56449e-15	515	423
C7orf58	0.347002	5.10811e-16	7.78208e-15	515	515
CTSS	0.346985	5.12537e-16	7.80243e-15	515	515
OTUD4	0.346981	5.12945e-16	7.8027e-15	515	515
FBXO10	0.346947	5.16543e-16	7.85145e-15	515	515
FBXW2	0.34687	5.24828e-16	7.97132e-15	515	515
ICOSLG	0.34672	5.41159e-16	8.21313e-15	515	515
LRRN3	0.346624	5.51918e-16	8.36808e-15	515	514
ZNF548	0.346611	5.53429e-16	8.38025e-15	515	515
CEP135	0.346554	5.59881e-16	8.47154e-15	515	515
ZNF224	0.346381	5.80042e-16	8.76995e-15	515	515
MAPKBP1	0.346376	5.80699e-16	8.77325e-15	515	515
ARL10	0.3463	5.89806e-16	8.90411e-15	515	514
MSC	0.346291	5.90875e-16	8.91352e-15	515	515
SELP	0.345995	6.27715e-16	9.45498e-15	515	515
C4A	0.345987	6.28795e-16	9.46412e-15	515	515
COLEC12	0.345891	6.41248e-16	9.64429e-15	515	515
MTMR3	0.345799	6.53437e-16	9.80548e-15	515	515
TSC1	0.345723	6.63615e-16	9.95075e-15	515	515
CYSLTR1	0.345716	6.64561e-16	9.95746e-15	515	515
ALOX5AP	0.345651	6.73516e-16	1.00841e-14	515	515
DDR2	0.345532	6.9003e-16	1.03236e-14	515	515
PLXND1	0.345396	7.09377e-16	1.06051e-14	515	515
CD70	0.345354	7.15528e-16	1.06891e-14	515	510
SYNPO	0.345342	7.17266e-16	1.0707e-14	515	515
CEP120	0.345219	7.35564e-16	1.09522e-14	515	515
PHF15	0.345217	7.35882e-16	1.09522e-14	515	515
CLEC12A	0.345172	7.42615e-16	1.10442e-14	515	515
CHIT1	0.344726	8.13219e-16	1.20762e-14	515	515
DNAJC13	0.34438	8.72457e-16	1.29367e-14	515	515
ARSB	0.34435	8.77857e-16	1.30071e-14	515	515
BATF2	0.34419	9.06762e-16	1.34155e-14	515	515
IL34	0.344087	9.26077e-16	1.36911e-14	515	513
SAPS1	0.343847	9.72319e-16	1.43535e-14	515	515
IDO2	0.343764	9.8882e-16	1.45756e-14	515	498
PKD2	0.343746	9.92314e-16	1.46163e-14	515	515
PTRF	0.343581	1.02603e-15	1.51018e-14	515	515
FAM113B	0.343404	1.06366e-15	1.56212e-14	515	515
SIK3	0.343265	1.09383e-15	1.60525e-14	515	515
PLEKHG1	0.343095	1.13218e-15	1.66031e-14	515	515
BTN1A1	0.342621	1.24598e-15	1.82451e-14	515	445
SH3KBP1	0.342527	1.27007e-15	1.85706e-14	515	515
POU6F1	0.342481	1.28188e-15	1.87297e-14	515	515
WDFY2	0.342254	1.34185e-15	1.95916e-14	515	515
FPR1	0.342184	1.36098e-15	1.98564e-14	515	515
UBD	0.342093	1.3862e-15	2.01948e-14	515	515
ADCY4	0.34169	1.50342e-15	2.18707e-14	515	515
PPM1F	0.34152	1.55576e-15	2.26156e-14	515	515
CCL22	0.341515	1.55739e-15	2.26229e-14	515	515
NACC2	0.341458	1.57508e-15	2.28466e-14	515	515
PNOC	0.341436	1.58215e-15	2.29326e-14	515	512
BNC2	0.341382	1.59947e-15	2.315e-14	515	515
STX17	0.341375	1.6017e-15	2.31655e-14	515	515
HLA-DMA	0.34134	1.61302e-15	2.32956e-14	515	515
ADAM6	0.341324	1.61833e-15	2.33553e-14	515	515
ZSWIM6	0.341293	1.62844e-15	2.34715e-14	515	515
BEST1	0.341292	1.62873e-15	2.34715e-14	515	515
INPP5B	0.341288	1.63008e-15	2.34741e-14	515	515
CD300A	0.341166	1.67044e-15	2.4038e-14	515	515
ATF7IP	0.341009	1.72393e-15	2.47721e-14	515	515
SGTB	0.340981	1.73367e-15	2.48941e-14	515	515
CLEC6A	0.340944	1.74659e-15	2.50616e-14	515	448
REV3L	0.340505	1.90754e-15	2.73318e-14	515	515
GTSF1L	0.340466	1.92237e-15	2.75246e-14	515	358
ZNF490	0.34025	2.0074e-15	2.87214e-14	515	515
SRGAP2	0.340237	2.01247e-15	2.87734e-14	515	515
MAP3K1	0.340086	2.07417e-15	2.95921e-14	515	515
RARRES3	0.340034	2.09621e-15	2.98851e-14	515	515
TSHZ2	0.339897	2.15449e-15	3.06943e-14	515	515
CCDC141	0.33987	2.166e-15	3.08362e-14	515	514
NEXN	0.339797	2.19783e-15	3.12227e-14	515	515
TNFAIP8L1	0.339701	2.24035e-15	3.17814e-14	515	515
PPM1K	0.339533	2.31703e-15	3.28459e-14	515	515
KCNH4	0.339149	2.50156e-15	3.54115e-14	515	480
TMEM150B	0.339057	2.54791e-15	3.60167e-14	515	513
C1orf54	0.339001	2.57614e-15	3.63901e-14	515	515
MAP3K5	0.338834	2.66344e-15	3.757e-14	515	515
FAM65A	0.338809	2.67661e-15	3.77292e-14	515	515
HLA-DQB2	0.338783	2.69082e-15	3.78761e-14	515	515
ADAMTSL4	0.33876	2.70311e-15	3.80224e-14	515	515
CAMK1G	0.338558	2.81416e-15	3.9501e-14	515	514
APOL4	0.33852	2.83546e-15	3.97441e-14	515	515
GAB1	0.338337	2.94079e-15	4.11916e-14	515	515
RECK	0.337895	3.21075e-15	4.49415e-14	515	515
LUZP1	0.337536	3.44778e-15	4.81245e-14	515	515
PLCH2	0.337456	3.50233e-15	4.88517e-14	515	515
DPY19L2P2	0.337336	3.58658e-15	4.99921e-14	515	514
GNLY	0.337256	3.64423e-15	5.07249e-14	515	515
PCDHGA12	0.337209	3.67853e-15	5.11666e-14	515	514
CD1E	0.337112	3.74927e-15	5.19971e-14	515	510
LIX1L	0.33711	3.75124e-15	5.19971e-14	515	515
ZNF17	0.336838	3.95886e-15	5.46853e-14	515	515
CBLB	0.336737	4.03874e-15	5.57503e-14	515	515
TNFSF10	0.336561	4.18139e-15	5.76397e-14	515	515
A2M	0.336295	4.40716e-15	6.07101e-14	515	515
RNF38	0.335912	4.7524e-15	6.53758e-14	515	515
KIAA1045	0.335843	4.81798e-15	6.62044e-14	515	506
OPTN	0.335803	4.85607e-15	6.66643e-14	515	515
SPEN	0.335759	4.89806e-15	6.71946e-14	515	515
ANKDD1A	0.335539	5.11477e-15	7.00713e-14	515	515
LRFN5	0.335335	5.3241e-15	7.28891e-14	515	507
AICDA	0.335228	5.43785e-15	7.43954e-14	515	429
VWF	0.335165	5.50581e-15	7.52334e-14	515	515
EPS15	0.335164	5.50662e-15	7.52334e-14	515	515
SNRK	0.33516	5.51119e-15	7.52443e-14	515	515
DMXL1	0.334505	6.26784e-15	8.53417e-14	515	515
SUFU	0.334489	6.28708e-15	8.55454e-14	515	515
ZCCHC24	0.334426	6.36533e-15	8.64769e-14	515	515
IFIT3	0.334423	6.36852e-15	8.64769e-14	515	515
EHD4	0.334403	6.39437e-15	8.6769e-14	515	515
RAB39B	0.334218	6.63032e-15	8.99097e-14	515	515
RASAL2	0.334188	6.66911e-15	9.03744e-14	515	515
L1CAM	0.334101	6.78432e-15	9.18733e-14	515	513
CCL4L2	0.334093	6.79413e-15	9.19439e-14	515	515
MAP7D1	0.33403	6.87853e-15	9.30231e-14	515	515
XPNPEP2	0.333924	7.02252e-15	9.4714e-14	515	511
C15orf27	0.33388	7.08418e-15	9.54812e-14	515	515
PVALB	0.333804	7.18936e-15	9.68335e-14	515	466
ACE	0.333723	7.30508e-15	9.83259e-14	515	515
ZFP106	0.333682	7.36398e-15	9.89854e-14	515	515
LOC389634	0.333603	7.47736e-15	1.00374e-13	515	506
CASP5	0.333441	7.7191e-15	1.0355e-13	515	478
PDE4B	0.333332	7.88424e-15	1.05553e-13	515	515
CD1B	0.333308	7.92157e-15	1.05982e-13	515	497
HIPK1	0.333125	8.20931e-15	1.09758e-13	515	515
TATDN2	0.333105	8.24164e-15	1.10043e-13	515	515
CRHBP	0.333063	8.31038e-15	1.10812e-13	515	470
AGPAT4	0.333016	8.38544e-15	1.11739e-13	515	515
QKI	0.332988	8.43173e-15	1.12281e-13	515	515
FAT4	0.332984	8.43901e-15	1.12303e-13	515	515
NLRP6	0.332967	8.46731e-15	1.12605e-13	515	496
C19orf38	0.332957	8.48386e-15	1.1275e-13	515	515
MMP2	0.332923	8.53946e-15	1.13413e-13	515	515
DARC	0.332881	8.61023e-15	1.14201e-13	515	513
TNFRSF14	0.332793	8.7592e-15	1.16023e-13	515	515
CBLN3	0.332755	8.82401e-15	1.16804e-13	515	515
KLRC4	0.332723	8.87893e-15	1.17443e-13	515	366
MUSK	0.33257	9.14822e-15	1.20776e-13	515	398
FAM38B	0.332548	9.18667e-15	1.21044e-13	515	515
FLRT2	0.332386	9.48172e-15	1.24849e-13	515	515
IFI44	0.332119	9.9876e-15	1.31251e-13	515	515
KCNE1	0.331731	1.07676e-14	1.41222e-13	515	513
TPP1	0.331722	1.07876e-14	1.41391e-13	515	515
SIGLECP3	0.331623	1.09975e-14	1.43955e-13	515	506
GYPE	0.3315	1.12615e-14	1.47217e-13	515	504
ATP10D	0.331321	1.16597e-14	1.52323e-13	515	515
NAV3	0.33128	1.17522e-14	1.53331e-13	515	515
ZNF805	0.331199	1.19386e-14	1.55662e-13	515	515
VPREB3	0.331054	1.22781e-14	1.59984e-13	515	513
JAZF1	0.331006	1.23931e-14	1.61377e-13	515	515
C1S	0.330903	1.26444e-14	1.64435e-13	515	515
IFNAR2	0.330667	1.32342e-14	1.71881e-13	515	515
ITGB3	0.330611	1.33773e-14	1.73514e-13	515	515
FAM43A	0.330417	1.38902e-14	1.79817e-13	515	515
GPR34	0.330287	1.42432e-14	1.84029e-13	515	515
PLB1	0.330238	1.43774e-14	1.85403e-13	515	515
GGT5	0.330224	1.44171e-14	1.85796e-13	515	515
PIKFYVE	0.33022	1.44266e-14	1.85798e-13	515	515
ETV7	0.330172	1.45619e-14	1.8742e-13	515	515
NUP188	0.329967	1.51502e-14	1.94616e-13	515	515
APOL2	0.329829	1.55579e-14	1.99468e-13	515	515
ARHGEF15	0.329615	1.62126e-14	2.07729e-13	515	515
SNX29	0.329553	1.64088e-14	2.10108e-13	515	515
NUP214	0.329376	1.69769e-14	2.17105e-13	515	515
BHLHE22	0.329338	1.71003e-14	2.18543e-13	515	515
RCBTB2	0.329281	1.72915e-14	2.20845e-13	515	515
LYZ	0.329233	1.74499e-14	2.22725e-13	515	515
SOCS1	0.329122	1.7826e-14	2.27236e-13	515	515
P2RY14	0.329005	1.82323e-14	2.32267e-13	515	515
SLIT3	0.328996	1.82646e-14	2.3253e-13	515	515
TMEM119	0.328987	1.8295e-14	2.32769e-13	515	515
TIMP2	0.328978	1.83291e-14	2.33054e-13	515	515
EGFL6	0.328926	1.851e-14	2.35056e-13	515	515
CLEC4D	0.328871	1.87083e-14	2.37423e-13	515	499
TTC7B	0.328833	1.88469e-14	2.38954e-13	515	515
ACVRL1	0.328612	1.96632e-14	2.49067e-13	515	515
LOC115110	0.328448	2.02898e-14	2.56679e-13	515	515
TNFRSF4	0.32834	2.07151e-14	2.61728e-13	515	515
VNN2	0.328087	2.1745e-14	2.74393e-13	515	515
FAM38A	0.328012	2.20596e-14	2.78012e-13	515	515
TARP	0.327857	2.27254e-14	2.85863e-13	515	512
FOLR2	0.327699	2.34207e-14	2.94397e-13	515	515
GPR137B	0.32765	2.36429e-14	2.96844e-13	515	515
ATP1A4	0.32764	2.36868e-14	2.97208e-13	515	378
KCNJ2	0.327581	2.39539e-14	2.99994e-13	515	515
UTS2D	0.327483	2.44075e-14	3.05293e-13	515	446
ZFP36L2	0.327468	2.44809e-14	3.05828e-13	515	515
NBPF14	0.327451	2.45599e-14	3.06623e-13	515	515
YTHDC2	0.327217	2.56834e-14	3.19651e-13	515	515
LAMA2	0.327197	2.57779e-14	3.20628e-13	515	515
LOC154761	0.327125	2.61375e-14	3.24696e-13	515	515
SLIT2	0.327057	2.6479e-14	3.28327e-13	515	515
KIAA1529	0.326967	2.69352e-14	3.3357e-13	515	515
ZZEF1	0.326956	2.69917e-14	3.34062e-13	515	515
SOD2	0.326599	2.88961e-14	3.56528e-13	515	515
ZNF175	0.326575	2.90274e-14	3.57707e-13	515	515
RUNX1T1	0.326519	2.93356e-14	3.61281e-13	515	512
PCYOX1L	0.326409	2.99598e-14	3.68741e-13	515	515
PPM1M	0.32633	3.04103e-14	3.74056e-13	515	515
GPR124	0.326277	3.0721e-14	3.77645e-13	515	515
C1orf152	0.326243	3.09191e-14	3.79847e-13	515	514
S1PR4	0.326185	3.12601e-14	3.83564e-13	515	515
PDE6G	0.326089	3.1838e-14	3.90416e-13	515	515
PTGER2	0.326026	3.22246e-14	3.94914e-13	515	515
MX1	0.326012	3.23112e-14	3.95733e-13	515	515
PHC3	0.325991	3.24393e-14	3.97059e-13	515	515
CX3CL1	0.325948	3.27008e-14	4.00015e-13	515	515
MTF1	0.325643	3.46554e-14	4.23147e-13	515	515
C14orf145	0.325466	3.5836e-14	4.36762e-13	515	515
CTSZ	0.325454	3.59199e-14	4.37518e-13	515	515
LOC339524	0.325111	3.83308e-14	4.66316e-13	515	515
GP5	0.325093	3.8462e-14	4.67359e-13	515	487
MID2	0.325029	3.89328e-14	4.72775e-13	515	515
PHF21A	0.325014	3.9043e-14	4.73827e-13	515	515
ZFYVE1	0.324977	3.93194e-14	4.76891e-13	515	515
TPSAB1	0.324872	4.01093e-14	4.86176e-13	515	514
SYNE1	0.324809	4.05869e-14	4.91667e-13	515	515
ITM2A	0.324197	4.55676e-14	5.50335e-13	515	515
TBC1D13	0.324139	4.60697e-14	5.55728e-13	515	515
CCDC93	0.32404	4.69342e-14	5.65815e-13	515	515
PIP5K1C	0.32392	4.8012e-14	5.78459e-13	515	515
MDN1	0.323868	4.84868e-14	5.83125e-13	515	515
LOC100129034	0.32371	4.9952e-14	6.00024e-13	515	515
ORAI2	0.323536	5.16155e-14	6.19262e-13	515	515
MED22	0.323507	5.1898e-14	6.21309e-13	515	515
IL12B	0.323231	5.46675e-14	6.53525e-13	515	501
NRP2	0.323196	5.50286e-14	6.57449e-13	515	515
TMEM86A	0.323108	5.59483e-14	6.67638e-13	515	515
WNT10A	0.323091	5.61271e-14	6.69372e-13	515	515
EGR3	0.323035	5.67195e-14	6.75981e-13	515	515
IL5RA	0.323032	5.67489e-14	6.75981e-13	515	485
ANKRD13A	0.322987	5.72371e-14	6.81391e-13	515	515
FAM178A	0.322961	5.75194e-14	6.84344e-13	515	515
CCDC39	0.322877	5.84258e-14	6.94714e-13	515	515
TNIP3	0.322639	6.10976e-14	7.25621e-13	515	514
CLNK	0.322286	6.5285e-14	7.74431e-13	515	453
RHOJ	0.322254	6.56771e-14	7.78393e-13	515	515
ZNF836	0.322244	6.58058e-14	7.79222e-13	515	515
GPRASP1	0.322072	6.79602e-14	8.03305e-13	515	515
KCNQ5	0.321913	7.00133e-14	8.26108e-13	515	514
LOC728392	0.321829	7.11181e-14	8.38648e-13	515	515
CYP1B1	0.321764	7.19902e-14	8.48431e-13	515	515
COL8A2	0.321739	7.23269e-14	8.51502e-13	515	515
SLC4A7	0.3217	7.28643e-14	8.57217e-13	515	515
FBLN1	0.321444	7.64307e-14	8.96536e-13	515	515
MOBKL2C	0.321409	7.69372e-14	9.01948e-13	515	515
ETV6	0.321334	7.80125e-14	9.13482e-13	515	515
VPS13C	0.321274	7.88922e-14	9.22701e-13	515	515
FCN1	0.32104	8.24179e-14	9.61687e-13	515	515
ZNF267	0.320987	8.32424e-14	9.70741e-13	515	515
HLA-DRB5	0.320948	8.38407e-14	9.76577e-13	515	515
CDC14A	0.320787	8.64094e-14	1.00533e-12	515	515
LSAMP	0.32077	8.6673e-14	1.00781e-12	515	515
CILP	0.320631	8.89604e-14	1.0338e-12	515	515
C21orf96	0.320604	8.94075e-14	1.03839e-12	515	355
SSPN	0.320518	9.08477e-14	1.05451e-12	515	515
HLA-C	0.320507	9.1031e-14	1.05602e-12	515	515
PLA2G15	0.320446	9.20651e-14	1.0674e-12	515	515
HLX	0.320331	9.4073e-14	1.09005e-12	515	515
BCL2A1	0.320321	9.42439e-14	1.09139e-12	515	515
DNMT1	0.320258	9.53533e-14	1.1036e-12	515	515
PDE1B	0.32024	9.56642e-14	1.10656e-12	515	515
CX3CR1	0.32017	9.69254e-14	1.1205e-12	515	515
LTBP2	0.319842	1.03011e-13	1.18947e-12	515	515
ZNF589	0.319757	1.04667e-13	1.20662e-12	515	515
CIZ1	0.319756	1.04677e-13	1.20662e-12	515	515
C1orf186	0.319665	1.06468e-13	1.22656e-12	515	509
PLEKHM2	0.319658	1.06599e-13	1.22736e-12	515	515
TPSB2	0.319449	1.10813e-13	1.27514e-12	515	515
CORO7	0.31921	1.1585e-13	1.33157e-12	515	515
INPP5E	0.318991	1.20647e-13	1.38195e-12	515	515
TM7SF4	0.31892	1.22241e-13	1.3986e-12	515	512
RXRA	0.318885	1.23035e-13	1.40688e-12	515	515
ARHGDIB	0.318754	1.26053e-13	1.44056e-12	515	515
LOC653653	0.318655	1.28381e-13	1.46633e-12	515	515
MORC3	0.318649	1.28508e-13	1.46694e-12	515	515
ESR1	0.318521	1.31598e-13	1.50051e-12	515	515
MYD88	0.318508	1.31914e-13	1.50325e-12	515	515
B2M	0.318328	1.36372e-13	1.55228e-12	515	515
CCL18	0.318273	1.37771e-13	1.56643e-12	515	515
FAM179A	0.318087	1.42574e-13	1.61918e-12	515	513
TTC7A	0.317958	1.46009e-13	1.65631e-12	515	515
SETDB2	0.317809	1.50099e-13	1.70078e-12	515	515
SLC22A4	0.317719	1.52598e-13	1.72714e-12	515	515
INSL3	0.317594	1.56151e-13	1.76535e-12	515	506
SHANK3	0.317408	1.61582e-13	1.82572e-12	515	515
CLIP2	0.317391	1.621e-13	1.83054e-12	515	515
S100B	0.317349	1.63346e-13	1.84357e-12	515	515
COL16A1	0.317284	1.65327e-13	1.86277e-12	515	515
P2RY11	0.316799	1.80738e-13	2.02955e-12	515	511
PCF11	0.316795	1.80894e-13	2.03015e-12	515	515
RC3H2	0.316693	1.84303e-13	2.06725e-12	515	515
CD163L1	0.316656	1.85553e-13	2.0801e-12	515	515
PRIC285	0.316508	1.9068e-13	2.13638e-12	515	515
FGF2	0.316369	1.9559e-13	2.19017e-12	515	515
MSR1	0.316359	1.95956e-13	2.19303e-12	515	515
KLHL14	0.316306	1.97879e-13	2.21332e-12	515	503
SYNM	0.316291	1.98422e-13	2.21816e-12	515	515
ARHGAP18	0.315991	2.09621e-13	2.33681e-12	515	515
KIF17	0.315963	2.10705e-13	2.34759e-12	515	515
THSD1	0.31571	2.20666e-13	2.45446e-12	515	515
CCDC146	0.315701	2.21032e-13	2.45716e-12	515	515
ATP8B2	0.315606	2.24934e-13	2.49777e-12	515	515
PARP12	0.315574	2.26257e-13	2.51106e-12	515	515
FREM1	0.315483	2.30022e-13	2.55001e-12	515	514
IQSEC3	0.315321	2.36926e-13	2.62364e-12	515	511
MGAT3	0.3153	2.37842e-13	2.63233e-12	515	515
IKBKE	0.315243	2.40341e-13	2.65851e-12	515	515
FAM125B	0.315096	2.46871e-13	2.72923e-12	515	515
CYP2U1	0.314982	2.52087e-13	2.78075e-12	515	515
MICB	0.314869	2.5734e-13	2.83713e-12	515	515
NUP62	0.31485	2.58235e-13	2.84542e-12	515	515
2021-09-08	0.31484	2.58679e-13	2.84875e-12	515	515
TMEM106A	0.31481	2.60123e-13	2.86307e-12	515	515
NMT2	0.314708	2.64992e-13	2.91506e-12	515	515
BRPF1	0.314434	2.78529e-13	3.05724e-12	515	515
RTP4	0.314405	2.8004e-13	3.07114e-12	515	515
LAMA4	0.314369	2.81874e-13	3.08887e-12	515	515
SLC7A6	0.314178	2.9186e-13	3.19305e-12	515	515
IL1R1	0.314121	2.94856e-13	3.2223e-12	515	515
HIVEP1	0.314086	2.96784e-13	3.24159e-12	515	515
EHMT1	0.313828	3.10984e-13	3.38602e-12	515	515
GPRIN3	0.31378	3.13716e-13	3.41347e-12	515	515
ERAP1	0.313571	3.25888e-13	3.54398e-12	515	515
APOC2	0.313381	3.37301e-13	3.66611e-12	515	515
JAM2	0.313345	3.39466e-13	3.68563e-12	515	515
ZNF462	0.313096	3.55177e-13	3.84785e-12	515	515
FAM53B	0.313043	3.58603e-13	3.88286e-12	515	515
C19orf66	0.312924	3.66424e-13	3.9654e-12	515	515
ANTXR2	0.312802	3.74555e-13	4.04681e-12	515	515
GGA2	0.312727	3.7973e-13	4.09609e-12	515	515
MARCKS	0.312669	3.83735e-13	4.13706e-12	515	515
MDFIC	0.312584	3.89633e-13	4.19838e-12	515	515
TNFSF12	0.312427	4.00892e-13	4.3104e-12	515	515
EMILIN1	0.312301	4.1006e-13	4.4066e-12	515	515
MRAS	0.312284	4.11375e-13	4.41835e-12	515	515
CCDC50	0.312121	4.2366e-13	4.54298e-12	515	515
HSPA12B	0.312027	4.30856e-13	4.61766e-12	515	515
HIC1	0.312013	4.32007e-13	4.62752e-12	515	515
DOPEY1	0.311953	4.36698e-13	4.67527e-12	515	515
ZFP36L1	0.311784	4.50178e-13	4.81185e-12	515	515
MMRN2	0.311542	4.70287e-13	5.01072e-12	515	515
HS3ST3A1	0.311444	4.78663e-13	5.09452e-12	515	513
FRYL	0.311367	4.85317e-13	5.15985e-12	515	515
ARHGAP20	0.311301	4.91118e-13	5.21598e-12	515	515
PHOSPHO1	0.311255	4.95194e-13	5.2538e-12	515	511
S1PR1	0.311249	4.95725e-13	5.25652e-12	515	515
MKNK1	0.311219	4.98394e-13	5.28202e-12	515	515
CMTM7	0.3112	5.00093e-13	5.29441e-12	515	515
PLCL1	0.311177	5.02184e-13	5.31374e-12	515	515
PMP22	0.311074	5.116e-13	5.41051e-12	515	515
SYNRG	0.311016	5.16886e-13	5.46332e-12	515	515
SFI1	0.311014	5.17141e-13	5.46332e-12	515	515
ABCA2	0.311007	5.17773e-13	5.46711e-12	515	515
DSE	0.310647	5.52392e-13	5.82424e-12	515	515
HCG27	0.310646	5.52469e-13	5.82424e-12	515	515
MICAL3	0.310635	5.53541e-13	5.83246e-12	515	515
ROBO1	0.310532	5.6382e-13	5.93451e-12	515	515
TTN	0.310508	5.66283e-13	5.9573e-12	515	515
RGS19	0.310469	5.70235e-13	5.99224e-12	515	515
TEK	0.310467	5.70469e-13	5.99224e-12	515	515
ECE1	0.310183	6.0032e-13	6.28559e-12	515	515
CD1C	0.310088	6.10563e-13	6.38615e-12	515	515
PSIP1	0.310085	6.10888e-13	6.38621e-12	515	515
WASF2	0.309877	6.3406e-13	6.61807e-12	515	515
LOC100129550	0.309663	6.58847e-13	6.86245e-12	515	515
CHI3L1	0.309626	6.6319e-13	6.90282e-12	515	515
AFAP1L2	0.309624	6.63414e-13	6.90282e-12	515	515
CYP27A1	0.309565	6.70459e-13	6.97249e-12	515	515
PECAM1	0.309353	6.96385e-13	7.23835e-12	515	515
LHX6	0.309204	7.15169e-13	7.42587e-12	515	515
CLEC5A	0.309193	7.16542e-13	7.43627e-12	515	515
ARHGAP22	0.309153	7.21657e-13	7.48546e-12	515	515
MYH3	0.309051	7.34907e-13	7.615e-12	515	515
LOC400696	0.309024	7.38517e-13	7.64844e-12	515	459
LOC440896	0.308839	7.63196e-13	7.89993e-12	515	366
GRM2	0.308821	7.65685e-13	7.91749e-12	515	503
CACNA2D4	0.308809	7.67286e-13	7.92994e-12	515	515
HLA-DPB2	0.308607	7.95481e-13	8.21709e-12	515	508
DCLK2	0.308427	8.2136e-13	8.47526e-12	515	515
FOXO3	0.308418	8.22746e-13	8.4812e-12	515	515
ZNF423	0.308238	8.49472e-13	8.74767e-12	515	515
TRPS1	0.308175	8.59077e-13	8.84203e-12	515	515
C5orf40	0.308019	8.83135e-13	9.0803e-12	515	313
C1QTNF1	0.307977	8.89864e-13	9.14478e-12	515	515
TMEM109	0.307925	8.98058e-13	9.2195e-12	515	515
KCNN3	0.307913	8.99914e-13	9.23382e-12	515	515
TRAF5	0.307705	9.33806e-13	9.56684e-12	515	515
GFPT2	0.307628	9.46707e-13	9.67229e-12	515	515
LOC646214	0.307626	9.47002e-13	9.67229e-12	515	515
KMO	0.307504	9.67706e-13	9.86862e-12	515	515
TAL1	0.307409	9.84104e-13	1.00307e-11	515	515
CMTM3	0.307342	9.95893e-13	1.01406e-11	515	515
CCDC18	0.307189	1.02326e-12	1.04139e-11	515	515
ESYT1	0.307082	1.04296e-12	1.0609e-11	515	515
COL23A1	0.307075	1.04413e-12	1.06155e-11	515	514
RAB30	0.307051	1.04868e-12	1.06563e-11	515	515
CRYBG3	0.306971	1.06354e-12	1.08019e-11	515	515
NCS1	0.306963	1.06501e-12	1.08113e-11	515	515
TNIK	0.306504	1.1551e-12	1.16784e-11	515	515
TBX19	0.306493	1.15734e-12	1.16951e-11	515	515
EML6	0.306468	1.16258e-12	1.17421e-11	515	515
SYT11	0.305932	1.2778e-12	1.28669e-11	515	515
RAI2	0.305867	1.29261e-12	1.30036e-11	515	515
KIRREL	0.305866	1.29268e-12	1.30036e-11	515	515
LOC285830	0.305833	1.30023e-12	1.3073e-11	515	515
CMPK2	0.305756	1.31819e-12	1.32469e-11	515	515
MARCO	0.30574	1.32187e-12	1.32771e-11	515	514
EZH1	0.305712	1.3283e-12	1.3335e-11	515	515
FRMD4B	0.305586	1.35823e-12	1.36286e-11	515	515
BTBD19	0.305413	1.40003e-12	1.4041e-11	515	513
ANGPTL6	0.305249	1.44121e-12	1.44396e-11	515	507
IQCG	0.305228	1.44653e-12	1.44856e-11	515	515
C10orf50	0.30505	1.4924e-12	1.49225e-11	515	291
MECP2	0.304995	1.50692e-12	1.50602e-11	515	515
FOXC1	0.304793	1.5613e-12	1.5588e-11	515	515
NFKBIE	0.304775	1.56613e-12	1.56285e-11	515	515
PRICKLE2	0.304759	1.57063e-12	1.56655e-11	515	515
IL1B	0.304748	1.57365e-12	1.56878e-11	515	515
OR56B1	0.304734	1.57751e-12	1.57107e-11	515	202
LINGO3	0.304708	1.58476e-12	1.5775e-11	515	353
EPHB2	0.304669	1.59564e-12	1.58675e-11	515	515
NEK1	0.304632	1.60594e-12	1.5962e-11	515	515
ZNF304	0.304388	1.67622e-12	1.66357e-11	515	515
TNFRSF17	0.30436	1.6844e-12	1.67086e-11	515	512
CELF2	0.30422	1.72628e-12	1.71155e-11	515	515
ADAMTS14	0.304085	1.76765e-12	1.7517e-11	515	515
MFAP4	0.304051	1.77824e-12	1.76132e-11	515	515
DICER1	0.303837	1.84614e-12	1.82767e-11	515	515
CTSB	0.30355	1.94101e-12	1.91685e-11	515	515
ZNF417	0.303539	1.94483e-12	1.91967e-11	515	515
TMEM149	0.303482	1.96428e-12	1.93695e-11	515	515
ZNF79	0.303478	1.96548e-12	1.93718e-11	515	515
IRF9	0.303255	2.04343e-12	2.01103e-11	515	515
IFFO2	0.303176	2.07186e-12	2.03501e-11	515	515
GPR15	0.303081	2.10657e-12	2.06707e-11	515	481
C10orf55	0.303063	2.11318e-12	2.07253e-11	515	510
TP63	0.303052	2.11723e-12	2.07549e-11	515	514
PRICKLE1	0.303009	2.13316e-12	2.09008e-11	515	515
FHL1	0.303	2.13658e-12	2.0924e-11	515	515
GBP6	0.302726	2.24102e-12	2.19147e-11	515	510
LNPEP	0.302717	2.24466e-12	2.19362e-11	515	515
TNIP1	0.302691	2.25484e-12	2.20175e-11	515	515
ZNF37B	0.302494	2.33343e-12	2.27515e-11	515	515
ZNF521	0.302388	2.37671e-12	2.31509e-11	515	515
ANKRD12	0.302367	2.38534e-12	2.32237e-11	515	515
ALPK2	0.302278	2.42269e-12	2.35529e-11	515	511
IKBKAP	0.302129	2.48623e-12	2.41354e-11	515	515
HGF	0.302052	2.51978e-12	2.44255e-11	515	515
RAB39	0.301925	2.57572e-12	2.49435e-11	515	512
SPATA13	0.301902	2.58626e-12	2.50335e-11	515	515
TTF1	0.301831	2.61809e-12	2.53293e-11	515	515
ARHGAP10	0.301784	2.63954e-12	2.54998e-11	515	515
ATP11C	0.301778	2.64224e-12	2.55136e-11	515	515
MUC16	0.301722	2.66837e-12	2.5741e-11	515	503
SIPA1	0.301641	2.70575e-12	2.6089e-11	515	515
ZBTB24	0.301525	2.76078e-12	2.66068e-11	515	515
SIGLEC16	0.3014	2.82125e-12	2.71503e-11	515	507
NCEH1	0.301036	3.00495e-12	2.88626e-11	515	515
CIC	0.300836	3.11081e-12	2.97934e-11	515	515
MEF2B	0.300764	3.14939e-12	3.01341e-11	515	512
SMG1	0.300739	3.16303e-12	3.02501e-11	515	515
PIM1	0.300724	3.17141e-12	3.03157e-11	515	515
ZNF234	0.30052	3.28535e-12	3.13748e-11	515	515
TRIM25	0.300425	3.33962e-12	3.18779e-11	515	515
ELK3	0.300346	3.38545e-12	3.22691e-11	515	515
MOBKL2B	0.300283	3.42236e-12	3.25898e-11	515	515
HHEX	0.300006	3.58952e-12	3.41005e-11	515	515
PTPN18	0.299895	3.65882e-12	3.47422e-11	515	515
ARHGAP4	0.299775	3.73555e-12	3.5454e-11	515	515
ELF4	0.299767	3.74036e-12	3.54828e-11	515	515
CHST3	0.299749	3.75214e-12	3.55777e-11	515	515
DNAH1	0.299393	3.98902e-12	3.77522e-11	515	515
ADPRH	0.29936	4.01173e-12	3.79312e-11	515	515
HLA-G	0.299081	4.20864e-12	3.97365e-11	515	515
CCL3L3	0.299048	4.23295e-12	3.99473e-11	515	394
SRL	0.299022	4.25167e-12	4.0105e-11	515	514
RENBP	0.298859	4.37222e-12	4.11837e-11	515	515
DTX3L	0.298757	4.44998e-12	4.18965e-11	515	515
GRK6	0.298721	4.47679e-12	4.21241e-11	515	515
LRCH3	0.298719	4.47837e-12	4.21241e-11	515	515
CPZ	0.298649	4.53245e-12	4.25927e-11	515	515
ZNF510	0.298504	4.64654e-12	4.36238e-11	515	515
NR5A2	0.298443	4.69582e-12	4.40658e-11	515	515
DNASE1L3	0.298401	4.72963e-12	4.43622e-11	515	502
SLC29A3	0.298366	4.75806e-12	4.46079e-11	515	515
WDFY1	0.298342	4.77762e-12	4.47703e-11	515	515
LRRC8A	0.298262	4.84314e-12	4.53418e-11	515	515
RGS10	0.298161	4.92823e-12	4.61168e-11	515	515
PKHD1L1	0.298138	4.94733e-12	4.62739e-11	515	507
RBMS1	0.298111	4.97027e-12	4.64666e-11	515	515
ODZ3	0.297994	5.071e-12	4.73863e-11	515	514
MERTK	0.297959	5.10072e-12	4.76417e-11	515	515
KLRC3	0.297948	5.11102e-12	4.77156e-11	515	474
SUN2	0.297845	5.20123e-12	4.85125e-11	515	515
PLEKHM1	0.297736	5.29919e-12	4.94031e-11	515	515
MYLK	0.297725	5.30904e-12	4.94718e-11	515	515
MYO7A	0.297702	5.32973e-12	4.96415e-11	515	515
MMP19	0.297492	5.52508e-12	5.13653e-11	515	515
TRAPPC10	0.297372	5.63881e-12	5.23739e-11	515	515
ZNF324	0.297342	5.6676e-12	5.25924e-11	515	515
AP1B1	0.297296	5.71302e-12	5.29401e-11	515	515
C19orf71	0.297233	5.7744e-12	5.34593e-11	515	508
C15orf51	0.29712	5.88614e-12	5.44686e-11	515	467
DKK2	0.297109	5.89784e-12	5.45516e-11	515	515
TMEM86B	0.297073	5.93409e-12	5.48361e-11	515	515
ZSCAN22	0.296998	6.01002e-12	5.54609e-11	515	515
CPA3	0.296919	6.09143e-12	5.61862e-11	515	514
ADRBK1	0.296909	6.10239e-12	5.62614e-11	515	515
SLC16A2	0.29681	6.20596e-12	5.71635e-11	515	515
WDR49	0.296742	6.27787e-12	5.77726e-11	515	483
NPAT	0.29657	6.46459e-12	5.94362e-11	515	515
DGKZ	0.296489	6.55364e-12	6.01995e-11	515	515
LYPD5	0.296416	6.63616e-12	6.09015e-11	515	515
ZNF134	0.296131	6.96478e-12	6.38587e-11	515	515
RBMS3	0.296029	7.08709e-12	6.49504e-11	515	515
ZNF160	0.29602	7.09723e-12	6.50135e-11	515	515
CCL3	0.295951	7.18068e-12	6.56876e-11	515	515
MAPK11	0.295892	7.2531e-12	6.63198e-11	515	515
C14orf64	0.295819	7.34399e-12	6.71201e-11	515	508
DAB2IP	0.295788	7.38205e-12	6.74345e-11	515	515
KDM2A	0.295786	7.38514e-12	6.74345e-11	515	515
PHLPP2	0.295663	7.54088e-12	6.87624e-11	515	515
UBASH3B	0.295452	7.81471e-12	7.12268e-11	515	515
PRDM2	0.295388	7.89933e-12	7.19653e-11	515	515
CHD1	0.29527	8.05962e-12	7.33587e-11	515	515
ACAP2	0.295239	8.10184e-12	7.37094e-11	515	515
CCDC80	0.295215	8.13506e-12	7.3978e-11	515	515
C7	0.295149	8.22587e-12	7.47357e-11	515	515
CASP10	0.295045	8.37122e-12	7.59873e-11	515	515
TCTEX1D1	0.294998	8.43794e-12	7.65234e-11	515	515
TMEM200A	0.294959	8.49435e-12	7.7e-11	515	515
KDM4B	0.294938	8.52416e-12	7.72353e-11	515	515
ZNF385A	0.294844	8.66127e-12	7.8442e-11	515	515
C3orf34	0.294568	9.07389e-12	8.21045e-11	515	515
HDAC9	0.294531	9.13146e-12	8.2588e-11	515	515
LIPA	0.294283	9.52031e-12	8.59883e-11	515	515
ARHGEF18	0.294182	9.6835e-12	8.73854e-11	515	515
RORA	0.294182	9.68374e-12	8.73854e-11	515	515
C4orf50	0.294031	9.93413e-12	8.9564e-11	515	348
FOXO3B	0.294026	9.94121e-12	8.95874e-11	515	515
KCNA6	0.293749	1.04164e-11	9.36162e-11	515	497
HLA-A	0.293639	1.06113e-11	9.52828e-11	515	515
MICAL2	0.293533	1.08016e-11	9.69044e-11	515	515
OTOF	0.293375	1.10918e-11	9.93738e-11	515	497
IL12RB2	0.293237	1.13527e-11	1.01665e-10	515	512
MYADM	0.293231	1.1363e-11	1.01713e-10	515	515
CCDC88C	0.293219	1.13855e-11	1.01852e-10	515	515
TNRC6B	0.293218	1.13888e-11	1.01852e-10	515	515
OMG	0.293172	1.14775e-11	1.026e-10	515	501
RNF175	0.293055	1.1704e-11	1.04577e-10	515	512
HRH2	0.292984	1.18436e-11	1.05725e-10	515	515
SIAH3	0.292953	1.19063e-11	1.06195e-10	515	430
LEF1	0.292934	1.19443e-11	1.06487e-10	515	515
PDZRN3	0.292928	1.19558e-11	1.06542e-10	515	515
EVC	0.292891	1.20314e-11	1.0712e-10	515	515
DHRS9	0.292848	1.21168e-11	1.07832e-10	515	515
PTPLAD2	0.292207	1.34903e-11	1.19788e-10	515	515
SHROOM4	0.292112	1.37057e-11	1.21647e-10	515	515
CYBASC3	0.292081	1.37765e-11	1.22168e-10	515	515
HMCN1	0.292052	1.38435e-11	1.22706e-10	515	515
ZC3H4	0.291971	1.40324e-11	1.24271e-10	515	515
GFRA1	0.291839	1.4345e-11	1.26927e-10	515	514
SLC28A3	0.291649	1.48063e-11	1.30951e-10	515	501
DZIP3	0.291429	1.53617e-11	1.35682e-10	515	515
DGKH	0.291415	1.53954e-11	1.35921e-10	515	515
MYBPC3	0.29129	1.57213e-11	1.38736e-10	515	440
CAMK2A	0.29122	1.59048e-11	1.40293e-10	515	509
ARHGAP6	0.291135	1.61307e-11	1.42224e-10	515	515
ZNF469	0.291015	1.64558e-11	1.45026e-10	515	515
LACTB	0.290821	1.69971e-11	1.4973e-10	515	515
NKAPL	0.290793	1.70769e-11	1.50367e-10	515	507
RGS1	0.290766	1.71516e-11	1.50958e-10	515	515
ZNF551	0.290723	1.72762e-11	1.51988e-10	515	515
CARD11	0.290715	1.72998e-11	1.52061e-10	515	515
ADAMTS8	0.290709	1.73153e-11	1.52073e-10	515	514
NRIP2	0.290709	1.73163e-11	1.52073e-10	515	515
MLLT6	0.290583	1.76838e-11	1.55232e-10	515	515
VASN	0.290517	1.7877e-11	1.56859e-10	515	515
PRR5L	0.290503	1.79184e-11	1.57153e-10	515	515
OSBPL3	0.290474	1.80059e-11	1.57852e-10	515	515
SOX5	0.290381	1.82856e-11	1.60163e-10	515	509
ZNF773	0.290214	1.87987e-11	1.64556e-10	515	515
NOL8	0.290079	1.92252e-11	1.68172e-10	515	515
SNTB2	0.290006	1.94575e-11	1.7013e-10	515	515
ZNF382	0.2899	1.9804e-11	1.73084e-10	515	515
PARP9	0.289892	1.98295e-11	1.7323e-10	515	515
PHF19	0.28987	1.99018e-11	1.7375e-10	515	515
ZNF136	0.289643	2.06638e-11	1.80283e-10	515	515
C9orf45	0.289626	2.07215e-11	1.80708e-10	515	515
ALDH1A3	0.289609	2.07804e-11	1.81142e-10	515	515
CD44	0.289552	2.09784e-11	1.82789e-10	515	515
SMCHD1	0.289301	2.18674e-11	1.9012e-10	515	515
ACP5	0.289297	2.18801e-11	1.90147e-10	515	515
SCUBE1	0.289292	2.18996e-11	1.90234e-10	515	513
CCL8	0.289155	2.24002e-11	1.94414e-10	515	515
CDV3	0.289038	2.28367e-11	1.9803e-10	515	515
MAP4	0.288974	2.30801e-11	1.99804e-10	515	515
NR2C2	0.288974	2.30812e-11	1.99804e-10	515	515
FBXO41	0.288962	2.31258e-11	2.00103e-10	515	515
SERTAD2	0.288868	2.34871e-11	2.03054e-10	515	515
CYP21A2	0.288769	2.3874e-11	2.0622e-10	515	513
HLA-H	0.28876	2.39113e-11	2.06453e-10	515	515
MADD	0.288687	2.42018e-11	2.08871e-10	515	515
GNA12	0.28867	2.42674e-11	2.09347e-10	515	515
PEA15	0.288634	2.44138e-11	2.10519e-10	515	515
LOC151162	0.288549	2.47553e-11	2.13372e-10	515	515
CH25H	0.288514	2.4898e-11	2.14324e-10	515	515
PRCD	0.288472	2.50741e-11	2.15747e-10	515	515
DCHS1	0.288338	2.56338e-11	2.20468e-10	515	515
PTGFR	0.288303	2.57797e-11	2.21628e-10	515	513
RFX7	0.288193	2.62504e-11	2.25481e-10	515	515
YPEL2	0.287755	2.82102e-11	2.41899e-10	515	515
PI4K2A	0.287736	2.82986e-11	2.42553e-10	515	515
ABL1	0.287678	2.85731e-11	2.44486e-10	515	515
PCSK7	0.287651	2.86984e-11	2.45453e-10	515	515
C10orf72	0.287561	2.91229e-11	2.48978e-10	515	515
MUSTN1	0.287553	2.91619e-11	2.49204e-10	515	514
KCNN4	0.287531	2.92689e-11	2.4993e-10	515	515
KANK2	0.28753	2.92718e-11	2.4993e-10	515	515
ISM1	0.28741	2.98543e-11	2.54794e-10	515	515
TYMP	0.287308	3.03594e-11	2.58994e-10	515	515
ZNF324B	0.287212	3.08426e-11	2.62892e-10	515	515
FILIP1L	0.287161	3.10993e-11	2.64967e-10	515	515
NTRK3	0.287113	3.13442e-11	2.66826e-10	515	507
C20orf118	0.287017	3.18442e-11	2.70967e-10	515	515
TESK2	0.286998	3.19415e-11	2.71564e-10	515	515
ADAMTS2	0.286882	3.25551e-11	2.76428e-10	515	515
ZNF699	0.286869	3.26221e-11	2.76762e-10	515	514
TACC1	0.286662	3.37465e-11	2.86058e-10	515	515
GABRR2	0.286642	3.3857e-11	2.86752e-10	515	470
ZC3HAV1	0.286638	3.38826e-11	2.86847e-10	515	515
RAP2B	0.286595	3.41186e-11	2.886e-10	515	515
RANBP6	0.286423	3.50931e-11	2.96718e-10	515	515
H6PD	0.286373	3.53805e-11	2.99022e-10	515	515
CR1L	0.286289	3.58663e-11	3.02871e-10	515	439
SEMA6B	0.286234	3.61917e-11	3.05232e-10	515	515
GAS6	0.286069	3.71804e-11	3.13174e-10	515	515
CDH11	0.28579	3.89093e-11	3.27599e-10	515	515
TNNI2	0.285751	3.91588e-11	3.2956e-10	515	509
SNAPC4	0.285703	3.94655e-11	3.31862e-10	515	515
ENPP2	0.285691	3.95458e-11	3.32398e-10	515	515
TSPAN18	0.285668	3.96904e-11	3.33473e-10	515	515
GNG7	0.285631	3.99336e-11	3.35375e-10	515	515
MAX	0.285615	4.00366e-11	3.36099e-10	515	515
ICAM1	0.285591	4.01966e-11	3.373e-10	515	515
CD300LB	0.285468	4.10051e-11	3.43652e-10	515	515
MYO18A	0.285347	4.18237e-11	3.50218e-10	515	515
LOC286367	0.285308	4.20916e-11	3.52315e-10	515	515
C6orf174	0.284959	4.45453e-11	3.71918e-10	515	514
LOC202181	0.284928	4.47715e-11	3.7365e-10	515	515
AKAP13	0.284893	4.50227e-11	3.75434e-10	515	515
LRRC4	0.284848	4.53533e-11	3.78032e-10	515	515
C22orf34	0.284825	4.55233e-11	3.79292e-10	515	470
TREM2	0.284679	4.66193e-11	3.88099e-10	515	515
CYB561D1	0.284627	4.70101e-11	3.90864e-10	515	515
LRRTM2	0.284605	4.71824e-11	3.92134e-10	515	503
REM1	0.28452	4.78384e-11	3.97421e-10	515	515
PTCH2	0.284432	4.85199e-11	4.02747e-10	515	513
SMG6	0.284324	4.93813e-11	4.09727e-10	515	515
NFKB2	0.284248	4.99932e-11	4.14633e-10	515	515
ZNF546	0.284086	5.1323e-11	4.25132e-10	515	515
CRAMP1L	0.283988	5.21445e-11	4.31601e-10	515	515
TICAM2	0.283955	5.2418e-11	4.33484e-10	515	512
CXorf57	0.283914	5.27692e-11	4.36208e-10	515	514
MUM1	0.28387	5.31487e-11	4.39163e-10	515	515
SLC18A1	0.283799	5.37616e-11	4.44044e-10	515	362
CCRL2	0.283706	5.45767e-11	4.50404e-10	515	515
TIAM2	0.283699	5.46377e-11	4.50721e-10	515	515
IL24	0.283692	5.46994e-11	4.51044e-10	515	497
PIK3IP1	0.283665	5.49334e-11	4.52787e-10	515	515
SACS	0.283646	5.51024e-11	4.53993e-10	515	515
FCHSD1	0.283528	5.61651e-11	4.62368e-10	515	515
IL21	0.283521	5.62294e-11	4.62707e-10	515	192
GPSM3	0.283518	5.62537e-11	4.62716e-10	515	515
FAM129A	0.28348	5.66072e-11	4.65432e-10	515	515
ZNF780B	0.283352	5.77903e-11	4.74769e-10	515	515
RNF168	0.283292	5.83439e-11	4.78727e-10	515	515
KIAA1755	0.283132	5.98709e-11	4.90451e-10	515	515
MCTP1	0.283115	6.00425e-11	4.91655e-10	515	515
PDE5A	0.283029	6.08817e-11	4.97711e-10	515	515
LGI4	0.283012	6.10396e-11	4.98798e-10	515	515
ZBTB7A	0.282943	6.17224e-11	5.03966e-10	515	515
FAT2	0.282808	6.30887e-11	5.14592e-10	515	512
TPK1	0.282803	6.31339e-11	5.14649e-10	515	515
PTPRG	0.282758	6.35895e-11	5.18152e-10	515	515
IL26	0.282717	6.40171e-11	5.21424e-10	515	334
IL4R	0.282714	6.40473e-11	5.21457e-10	515	515
CCDC81	0.282662	6.45848e-11	5.2562e-10	515	512
SECTM1	0.282608	6.51436e-11	5.29736e-10	515	515
PKNOX2	0.282577	6.54706e-11	5.32178e-10	515	515
SPARCL1	0.282456	6.67634e-11	5.42466e-10	515	515
ARHGAP23	0.282452	6.68032e-11	5.42569e-10	515	515
CBX6	0.28228	6.86757e-11	5.57324e-10	515	515
IDS	0.28221	6.94507e-11	5.63156e-10	515	515
SGK1	0.282182	6.97728e-11	5.65539e-10	515	515
CTDSP2	0.282138	7.02616e-11	5.6927e-10	515	515
ITGA8	0.281991	7.19423e-11	5.81708e-10	515	512
UNC5C	0.281739	7.49146e-11	6.05496e-10	515	512
PPAPDC3	0.281726	7.50667e-11	6.06481e-10	515	514
KIAA2018	0.28164	7.61055e-11	6.14625e-10	515	515
NFKBIZ	0.281636	7.61519e-11	6.14752e-10	515	515
RASSF8	0.281599	7.66074e-11	6.18178e-10	515	515
GPR110	0.281545	7.7281e-11	6.23362e-10	515	513
DNAH11	0.281487	7.80036e-11	6.28938e-10	515	514
SULF2	0.281364	7.95468e-11	6.40629e-10	515	515
CENPC1	0.281364	7.95498e-11	6.40629e-10	515	515
ITPRIP	0.281172	8.20285e-11	6.60059e-10	515	515
RUNDC2A	0.281149	8.23374e-11	6.62011e-10	515	515
PLAU	0.281073	8.33366e-11	6.69775e-10	515	515
CCL2	0.280819	8.6798e-11	6.96475e-10	515	515
TWIST2	0.280643	8.92654e-11	7.15699e-10	515	510
LTB4R	0.28061	8.97385e-11	7.19203e-10	515	515
MMP14	0.280556	9.05138e-11	7.24836e-10	515	515
LRRC55	0.28048	9.16191e-11	7.32806e-10	515	503
PHACTR2	0.280461	9.19063e-11	7.34809e-10	515	515
BICC1	0.280448	9.20966e-11	7.35742e-10	515	515
RFX2	0.280438	9.22456e-11	7.36638e-10	515	515
PSMA8	0.28042	9.25131e-11	7.38475e-10	515	325
CHSY1	0.280417	9.25495e-11	7.38475e-10	515	515
PCDHGC3	0.280397	9.28535e-11	7.40605e-10	515	515
NBL1	0.280352	9.35163e-11	7.44702e-10	515	515
MCHR1	0.280282	9.45626e-11	7.52435e-10	515	509
OR5K2	0.280088	9.7528e-11	7.74797e-10	515	288
ZNF266	0.279994	9.90065e-11	7.86231e-10	515	515
NSD1	0.279946	9.97593e-11	7.91579e-10	515	515
SCLT1	0.279838	1.0149e-10	8.04673e-10	515	515
PLSCR4	0.279823	1.01736e-10	8.06306e-10	515	515
KAL1	0.279711	1.03564e-10	8.1982e-10	515	515
LRRC4C	0.279624	1.05013e-10	8.30299e-10	515	512
GTPBP1	0.279611	1.05224e-10	8.31477e-10	515	515
ZBTB40	0.27961	1.05245e-10	8.31477e-10	515	515
PREX2	0.279518	1.068e-10	8.43095e-10	515	512
LOC100271836	0.279512	1.06893e-10	8.43494e-10	515	515
STK11	0.279509	1.0695e-10	8.43616e-10	515	515
TIMD4	0.279498	1.07145e-10	8.4482e-10	515	497
C6orf59	0.279479	1.07454e-10	8.46919e-10	515	492
ADCY3	0.279434	1.0824e-10	8.5278e-10	515	515
SCN2B	0.279341	1.09842e-10	8.65062e-10	515	503
KCNK6	0.279283	1.10855e-10	8.7201e-10	515	515
EXOG	0.279239	1.1164e-10	8.7784e-10	515	515
PHF2	0.279146	1.13292e-10	8.90122e-10	515	515
CXorf36	0.279139	1.13415e-10	8.90745e-10	515	515
TIE1	0.279036	1.15292e-10	9.04414e-10	515	515
WNT1	0.278843	1.18868e-10	9.31739e-10	515	478
GDF5	0.278699	1.21619e-10	9.52926e-10	515	505
FAM13B	0.278607	1.23408e-10	9.66568e-10	515	515
C12orf63	0.278579	1.23946e-10	9.70022e-10	515	490
JPH4	0.278568	1.24172e-10	9.71408e-10	515	513
ZNF594	0.278499	1.25535e-10	9.81684e-10	515	515
LOC221442	0.278339	1.28759e-10	1.00611e-09	515	515
RNF165	0.278273	1.30114e-10	1.0159e-09	515	501
FXYD5	0.278122	1.33247e-10	1.03955e-09	515	515
ZNF540	0.278097	1.33774e-10	1.04326e-09	515	515
ANGPTL7	0.278078	1.3418e-10	1.0452e-09	515	373
SOX7	0.277724	1.41901e-10	1.1036e-09	515	515
RAB37	0.277639	1.4382e-10	1.11681e-09	515	515
ZSWIM4	0.277557	1.45677e-10	1.13079e-09	515	515
HSPG2	0.277534	1.46217e-10	1.13454e-09	515	515
ZNF430	0.277517	1.46614e-10	1.13718e-09	515	515
CLIP3	0.27751	1.46768e-10	1.13794e-09	515	515
LOC401463	0.277489	1.4726e-10	1.14131e-09	515	487
RFX5	0.277475	1.47588e-10	1.14341e-09	515	515
OLFML2B	0.277332	1.50937e-10	1.16844e-09	515	515
PGR	0.27727	1.52422e-10	1.17948e-09	515	515
MOXD1	0.277257	1.5273e-10	1.18141e-09	515	515
SIPA1L1	0.277095	1.56687e-10	1.21109e-09	515	515
NRXN2	0.277018	1.58593e-10	1.22487e-09	515	515
HAS2	0.276931	1.6077e-10	1.2412e-09	515	515
CTSC	0.276903	1.61482e-10	1.24622e-09	515	515
NTNG1	0.276803	1.6405e-10	1.26506e-09	515	495
KLRC1	0.276282	1.78042e-10	1.37137e-09	515	504
MRGPRF	0.276279	1.78111e-10	1.37137e-09	515	515
ZNF439	0.276173	1.81114e-10	1.39396e-09	515	515
PER3	0.276084	1.83659e-10	1.41246e-09	515	515
LOC254559	0.276079	1.83794e-10	1.41295e-09	515	514
GLT25D1	0.27604	1.84924e-10	1.42055e-09	515	515
C5orf41	0.275953	1.8746e-10	1.43947e-09	515	515
RILPL2	0.275796	1.92118e-10	1.47411e-09	515	515
CTRL	0.275744	1.93702e-10	1.48494e-09	515	514
FAM131B	0.275742	1.93752e-10	1.48494e-09	515	515
CRLF3	0.275735	1.93962e-10	1.48598e-09	515	515
CRYBB1	0.275687	1.9544e-10	1.49673e-09	515	503
ZNF776	0.275654	1.96446e-10	1.50328e-09	515	515
DFNB31	0.27555	1.99668e-10	1.52618e-09	515	515
SH2D1B	0.275424	2.03631e-10	1.55528e-09	515	510
PDPR	0.275421	2.03751e-10	1.55561e-09	515	515
MGC29506	0.275337	2.06426e-10	1.57422e-09	515	515
GPR107	0.275298	2.07687e-10	1.58324e-09	515	515
POM121L9P	0.275253	2.09173e-10	1.59396e-09	515	515
WDR7	0.275182	2.11497e-10	1.6104e-09	515	515
ROBO4	0.27518	2.11572e-10	1.6104e-09	515	515
CDK14	0.275163	2.12118e-10	1.61394e-09	515	515
REC8	0.274996	2.17726e-10	1.65535e-09	515	515
ITPR2	0.274991	2.1791e-10	1.65612e-09	515	515
PPWD1	0.274879	2.21744e-10	1.68334e-09	515	515
KIR2DL4	0.274787	2.24939e-10	1.70694e-09	515	470
APOC1	0.274556	2.33176e-10	1.76735e-09	515	515
ZRSR2	0.274554	2.33253e-10	1.76735e-09	515	515
RARRES1	0.27447	2.36337e-10	1.79003e-09	515	515
ZNF132	0.274453	2.36946e-10	1.79397e-09	515	515
CDH5	0.274414	2.38413e-10	1.80439e-09	515	515
CR2	0.274407	2.38671e-10	1.80566e-09	515	513
SRGN	0.274392	2.39213e-10	1.80839e-09	515	515
SFXN3	0.274387	2.39415e-10	1.80923e-09	515	515
NUB1	0.27432	2.41912e-10	1.82672e-09	515	515
SNX10	0.274041	2.52662e-10	1.9043e-09	515	515
ITIH5	0.273988	2.54745e-10	1.91928e-09	515	515
TNR	0.273949	2.56298e-10	1.92891e-09	515	323
TRIM56	0.273942	2.56551e-10	1.92998e-09	515	515
TGFB3	0.273894	2.58492e-10	1.94384e-09	515	515
LTB4R2	0.273875	2.59273e-10	1.94828e-09	515	515
LOC389333	0.273866	2.59607e-10	1.94929e-09	515	515
LOC96610	0.273812	2.61796e-10	1.96352e-09	515	515
IL2	0.273771	2.63466e-10	1.9753e-09	515	305
C13orf30	0.273681	2.67199e-10	2.00179e-09	515	495
ZNF169	0.273671	2.67596e-10	2.00401e-09	515	515
ARHGEF1	0.273664	2.67879e-10	2.00538e-09	515	515
ZNF441	0.273651	2.68434e-10	2.00878e-09	515	515
OSBPL11	0.273605	2.70362e-10	2.02245e-09	515	515
IGF1	0.273515	2.74176e-10	2.05022e-09	515	515
C1orf150	0.273506	2.74531e-10	2.0521e-09	515	478
FMO1	0.273436	2.77533e-10	2.07299e-09	515	514
EML3	0.273409	2.78684e-10	2.08082e-09	515	515
GRRP1	0.273247	2.85791e-10	2.13228e-09	515	515
BICD1	0.273154	2.89918e-10	2.16147e-09	515	515
ZNF276	0.273116	2.91652e-10	2.17358e-09	515	515
ERCC5	0.273112	2.91812e-10	2.17396e-09	515	515
GPR17	0.273089	2.92878e-10	2.18109e-09	515	496
LOC91450	0.272963	2.98634e-10	2.22148e-09	515	505
ZIK1	0.272921	3.00574e-10	2.23507e-09	515	515
ZNF549	0.27289	3.02053e-10	2.24523e-09	515	515
GRIK4	0.272827	3.05013e-10	2.26639e-09	515	478
FLT4	0.272752	3.08555e-10	2.29186e-09	515	515
GALNTL1	0.272736	3.09306e-10	2.29659e-09	515	514
KIAA0355	0.272695	3.1128e-10	2.30867e-09	515	515
ADAMTS17	0.272588	3.16494e-10	2.34647e-09	515	515
DCLRE1B	0.272358	3.27899e-10	2.42742e-09	515	515
DOT1L	0.272333	3.29171e-10	2.43594e-09	515	515
DUSP26	0.27229	3.31375e-10	2.45134e-09	515	504
DLG2	0.272174	3.37385e-10	2.49122e-09	515	515
SLC6A20	0.272174	3.37389e-10	2.49122e-09	515	509
FAR2	0.272155	3.38369e-10	2.49753e-09	515	515
SON	0.272109	3.40754e-10	2.51421e-09	515	515
ZNF700	0.272061	3.4328e-10	2.53191e-09	515	515
C6orf155	0.272011	3.45958e-10	2.55072e-09	515	508
GPR64	0.271974	3.47936e-10	2.56291e-09	515	515
GSN	0.271965	3.48415e-10	2.56505e-09	515	515
HPGDS	0.271962	3.48568e-10	2.56523e-09	515	515
CYTSA	0.271955	3.4895e-10	2.5671e-09	515	515
MAP3K12	0.271831	3.55719e-10	2.61401e-09	515	515
C1orf173	0.271784	3.58267e-10	2.63177e-09	515	481
BNIP2	0.271686	3.63742e-10	2.66796e-09	515	515
MYH9	0.271685	3.6377e-10	2.66796e-09	515	515
HDAC7	0.271684	3.63861e-10	2.66796e-09	515	515
ABCA10	0.271666	3.64846e-10	2.6742e-09	515	511
CYTH3	0.271504	3.74044e-10	2.74061e-09	515	515
NMUR1	0.271492	3.74754e-10	2.74481e-09	515	514
ATXN1L	0.27142	3.78901e-10	2.77417e-09	515	515
LPPR4	0.271228	3.90264e-10	2.85423e-09	515	515
TECTA	0.2712	3.91975e-10	2.86569e-09	515	513
MLLT4	0.271121	3.96777e-10	2.89445e-09	515	515
ITGB8	0.271086	3.98901e-10	2.90888e-09	515	515
SERPINI2	0.271006	4.03843e-10	2.94384e-09	515	376
KCNA5	0.270999	4.04273e-10	2.9459e-09	515	508
PDE4DIP	0.270933	4.08378e-10	2.97473e-09	515	515
IFT122	0.270906	4.10058e-10	2.98479e-09	515	515
ASAM	0.270862	4.12869e-10	3.00307e-09	515	515
TMEM51	0.270788	4.17573e-10	3.03618e-09	515	515
LTBP4	0.270466	4.38715e-10	3.18758e-09	515	515
GXYLT2	0.270455	4.39447e-10	3.19174e-09	515	515
RIMBP3	0.270443	4.40209e-10	3.19514e-09	515	515
CNRIP1	0.270443	4.40236e-10	3.19514e-09	515	515
TRIM21	0.270435	4.40755e-10	3.19775e-09	515	515
MIER2	0.270319	4.48657e-10	3.25154e-09	515	515
TNK2	0.270113	4.63029e-10	3.34712e-09	515	515
IGF2R	0.269951	4.74666e-10	3.4239e-09	515	515
IL27RA	0.269892	4.78986e-10	3.45257e-09	515	515
ATP6V0D2	0.26967	4.95513e-10	3.56655e-09	515	515
STARD5	0.269587	5.01803e-10	3.60793e-09	515	515
ZNF225	0.269447	5.12622e-10	3.68042e-09	515	515
ATP1A3	0.269423	5.14536e-10	3.69018e-09	515	512
FN1	0.269411	5.15444e-10	3.69537e-09	515	515
LTF	0.26936	5.1949e-10	3.72171e-09	515	514
TMEM71	0.269225	5.30308e-10	3.79785e-09	515	515
VPS8	0.269192	5.32972e-10	3.81556e-09	515	515
PARP8	0.269126	5.38346e-10	3.8499e-09	515	515
NFASC	0.269078	5.42361e-10	3.87583e-09	515	515
ARRB2	0.268911	5.56285e-10	3.9725e-09	515	515
MANBA	0.268871	5.59693e-10	3.99541e-09	515	515
TG	0.26873	5.71816e-10	4.07467e-09	515	512
INO80	0.268723	5.7247e-10	4.07788e-09	515	515
HLA-J	0.268701	5.74382e-10	4.09004e-09	515	514
NAGA	0.268685	5.75777e-10	4.09851e-09	515	515
[truncated: 17,990 more rows]

## Sheet: Table S5
Supplementary Table 5. Co-expression genes of FNBP1 in STAD
Query	Statistic	P-value	FDR (BH)	Event_SD	Event_TD
FNBP1	1	1e-103	1e-99	415	415
ASB2	0.823491	1.02734e-103	1.03889e-99	415	415
PRKCB	0.809676	1.24458e-97	8.39058e-94	415	415
CCDC69	0.809147	2.07944e-97	1.05142e-93	415	415
SYNE1	0.805668	5.8506e-96	2.36657e-92	415	415
MEF2C	0.776995	4.89364e-85	1.64956e-81	415	415
EVL	0.772808	1.4079e-83	4.06783e-80	415	415
PLEKHO1	0.767916	6.51908e-82	1.64811e-78	415	415
ZEB1	0.767486	9.09218e-82	1.86053e-78	415	415
RASGRP2	0.767471	9.19914e-82	1.86053e-78	415	415
SLC9A9	0.766445	2.02774e-81	3.72828e-78	415	415
SETBP1	0.764799	7.14816e-81	1.20476e-77	415	415
POU6F1	0.758494	8.11137e-79	1.20183e-75	415	415
GYPC	0.75846	8.31919e-79	1.20183e-75	415	415
MAP3K3	0.756355	3.9098e-78	5.12082e-75	415	415
TXLNB	0.756306	4.05108e-78	5.12082e-75	415	415
MPDZ	0.753948	2.24892e-77	2.67555e-74	415	415
GNAO1	0.753362	3.43411e-77	3.8586e-74	415	415
CLIP3	0.752833	5.02534e-77	5.34934e-74	415	415
ATP8B2	0.752594	5.96792e-77	6.03506e-74	415	415
TNS1	0.752498	6.39063e-77	6.15479e-74	415	415
CFL2	0.749387	5.86531e-76	5.39208e-73	415	415
IFFO1	0.748661	9.79549e-76	8.61365e-73	415	415
SYNPO2	0.748518	1.08339e-75	9.12978e-73	415	415
ANK2	0.748444	1.14083e-75	9.2293e-73	415	415
SYT11	0.748372	1.20022e-75	9.33632e-73	415	415
NFASC	0.747333	2.49092e-75	1.86588e-72	415	415
WIPF1	0.74701	3.12242e-75	2.25539e-72	415	415
RNF150	0.746715	3.8357e-75	2.67507e-72	415	415
ZNF135	0.745999	6.31826e-75	4.25956e-72	415	415
FERMT2	0.745678	7.90053e-75	5.11485e-72	415	415
FHL1	0.745644	8.09271e-75	5.11485e-72	415	415
CNKSR2	0.745266	1.05174e-74	6.44588e-72	415	352
LIX1L	0.7451	1.18044e-74	7.02186e-72	415	415
JAM2	0.742803	5.74882e-74	3.322e-71	415	415
GNB4	0.742596	6.62841e-74	3.72388e-71	415	415
ABI3BP	0.741015	1.94989e-73	1.06585e-70	415	415
DNAJB5	0.740324	3.11594e-73	1.65842e-70	415	415
RGAG4	0.739711	4.72079e-73	2.44815e-70	415	415
ITPR1	0.738802	8.71357e-73	4.4058e-70	415	415
MAP6	0.738497	1.07019e-72	5.27915e-70	415	415
MYLK	0.737814	1.69234e-72	8.14942e-70	415	415
CAND2	0.736346	4.50997e-72	2.12126e-69	415	415
PDZD4	0.735491	7.95858e-72	3.65823e-69	415	415
ZNF671	0.735252	9.32521e-72	4.19116e-69	415	415
APBB1	0.734225	1.83797e-71	8.08105e-69	415	415
ADAMTSL3	0.733042	4.00041e-71	1.72145e-68	415	415
MAPK10	0.732667	5.11739e-71	2.15623e-68	415	415
C7orf58	0.731991	7.95702e-71	3.2843e-68	415	415
KCNMA1	0.731804	8.99107e-71	3.63689e-68	415	415
FILIP1	0.731097	1.42493e-70	5.65083e-68	415	415
SPARCL1	0.731002	1.5151e-70	5.89288e-68	415	415
MRVI1	0.730192	2.5624e-70	9.77823e-68	415	415
LRRK2	0.729981	2.9377e-70	1.10028e-67	415	415
RASSF2	0.729798	3.30515e-70	1.21539e-67	415	415
ST8SIA1	0.728153	9.53351e-70	3.44313e-67	415	415
PRICKLE2	0.727647	1.31834e-69	4.6778e-67	415	415
ARHGEF6	0.727377	1.56762e-69	5.4664e-67	415	415
BVES	0.72501	7.05829e-69	2.41956e-66	415	415
BOC	0.724738	8.38631e-69	2.82688e-66	415	415
ZCCHC24	0.723865	1.45435e-68	4.822e-66	415	415
POPDC2	0.723509	1.81869e-68	5.93276e-66	415	415
DENND5A	0.723397	1.95121e-68	6.26399e-66	415	415
PLCL1	0.722099	4.40021e-68	1.39054e-65	415	415
RGMA	0.721147	7.96181e-68	2.47735e-65	415	415
FAM129A	0.720908	9.24008e-68	2.83152e-65	415	415
GEFT	0.720883	9.38203e-68	2.83211e-65	415	415
PKNOX2	0.720532	1.16682e-67	3.47043e-65	415	414
GPRASP1	0.720381	1.28126e-67	3.75558e-65	415	415
2021-09-06	0.720007	1.61499e-67	4.66618e-65	415	415
FLI1	0.719907	1.71891e-67	4.89646e-65	415	415
LIMS2	0.719629	2.04129e-67	5.73404e-65	415	415
PGM5	0.719299	2.50242e-67	6.93306e-65	415	415
MDFIC	0.718949	3.10382e-67	8.48308e-65	415	415
EML1	0.718558	3.94821e-67	1.0647e-64	415	415
ANGPTL1	0.717659	6.85687e-67	1.82474e-64	415	415
CELF2	0.716965	1.04803e-66	2.75277e-64	415	415
PRKAR2B	0.716896	1.09336e-66	2.83503e-64	415	415
DAAM2	0.716855	1.12103e-66	2.86997e-64	415	415
MSN	0.716649	1.27104e-66	3.21335e-64	415	415
HSPB8	0.716618	1.29575e-66	3.23538e-64	415	415
ZNF835	0.715338	2.82145e-66	6.95901e-64	415	407
NAP1L2	0.714877	3.72942e-66	9.08766e-64	415	404
BHMT2	0.714682	4.19794e-66	1.01075e-63	415	415
ZNF582	0.714161	5.7488e-66	1.36788e-63	415	414
RBPMS2	0.713898	6.73683e-66	1.58433e-63	415	415
C6orf186	0.713778	7.2424e-66	1.68365e-63	415	393
LRCH2	0.713666	7.74909e-66	1.78097e-63	415	415
NR3C1	0.713565	8.23651e-66	1.87172e-63	415	415
ZNF471	0.713491	8.61029e-66	1.93492e-63	415	415
SLC8A1	0.712699	1.38537e-65	3.07903e-63	415	415
PTPLAD2	0.71264	1.43488e-65	3.15439e-63	415	415
ARHGAP20	0.712608	1.46268e-65	3.18094e-63	415	415
SDPR	0.711974	2.13769e-65	4.59944e-63	415	415
LDB3	0.711907	2.22529e-65	4.73752e-63	415	415
JAM3	0.710417	5.4057e-65	1.13886e-62	415	415
AKT3	0.710276	5.8789e-65	1.22578e-62	415	415
PAR5	0.709955	7.11155e-65	1.46766e-62	415	407
FXYD6	0.709144	1.14896e-64	2.34725e-62	415	415
RNF180	0.709009	1.24398e-64	2.49827e-62	415	415
RIC3	0.709004	1.24759e-64	2.49827e-62	415	404
LMOD1	0.708371	1.81192e-64	3.59275e-62	415	415
KANK2	0.708194	2.01129e-64	3.94936e-62	415	415
AFF3	0.707157	3.69623e-64	7.18811e-62	415	415
RECK	0.707035	3.97018e-64	7.63069e-62	415	415
ATP2B4	0.707022	3.99927e-64	7.63069e-62	415	415
TCF4	0.70695	4.17115e-64	7.88426e-62	415	415
ADHFE1	0.706317	6.03961e-64	1.13103e-61	415	414
HSPB6	0.706293	6.12462e-64	1.13476e-61	415	415
MAP3K12	0.70628	6.17176e-64	1.13476e-61	415	415
PYGM	0.705241	1.12983e-63	2.05864e-61	415	415
RFTN1	0.704463	1.77402e-63	3.20353e-61	415	415
IPW	0.704227	2.03346e-63	3.63953e-61	415	415
MYOCD	0.703889	2.47287e-63	4.38718e-61	415	415
FLNA	0.703531	3.04002e-63	5.32294e-61	415	415
AOC3	0.703524	3.05296e-63	5.32294e-61	415	415
ZCCHC18	0.70315	3.78651e-63	6.54548e-61	415	413
BEND5	0.703008	4.10892e-63	6.98439e-61	415	412
QKI	0.703008	4.10948e-63	6.98439e-61	415	415
FBXL7	0.702947	4.2549e-63	7.17128e-61	415	415
GNG2	0.702489	5.53699e-63	9.255e-61	415	415
SORCS1	0.701962	7.49007e-63	1.24169e-60	415	367
KIAA2022	0.701561	9.42298e-63	1.54943e-60	415	400
FGF2	0.701143	1.19686e-62	1.95213e-60	415	415
PGR	0.701054	1.25927e-62	2.0375e-60	415	415
ATP1B2	0.700787	1.46622e-62	2.35351e-60	415	415
MSRB3	0.700756	1.49279e-62	2.36466e-60	415	415
CADM3	0.700751	1.49655e-62	2.36466e-60	415	395
ZNF677	0.700652	1.58333e-62	2.48239e-60	415	410
PDE7B	0.700466	1.76061e-62	2.73911e-60	415	415
TMEM100	0.699748	2.6477e-62	4.08776e-60	415	412
C1orf95	0.699632	2.8287e-62	4.33412e-60	415	396
CNR1	0.699485	3.07425e-62	4.67494e-60	415	410
SHE	0.699253	3.50601e-62	5.29172e-60	415	415
LOC728264	0.697473	9.57535e-62	1.43453e-59	415	415
GAB3	0.6971	1.18064e-61	1.75577e-59	415	415
RCAN2	0.696312	1.83683e-61	2.71166e-59	415	415
KLHL5	0.696072	2.10054e-61	3.07206e-59	415	415
ADCY5	0.696063	2.11133e-61	3.07206e-59	415	414
EFHA2	0.696005	2.18066e-61	3.15028e-59	415	415
TLN1	0.695939	2.26293e-61	3.24594e-59	415	415
MYH11	0.695777	2.47704e-61	3.52804e-59	415	415
EVC	0.695482	2.91989e-61	4.1297e-59	415	415
KCNMB1	0.695443	2.98402e-61	4.17281e-59	415	415
USP51	0.695439	2.99163e-61	4.17281e-59	415	414
SNRPN	0.69506	3.69393e-61	5.11711e-59	415	415
CYSLTR1	0.695014	3.79112e-61	5.19724e-59	415	415
PABPC4L	0.695008	3.80317e-61	5.19724e-59	415	415
C20orf194	0.694623	4.71216e-61	6.39621e-59	415	415
CLIC4	0.694576	4.83461e-61	6.51867e-59	415	415
LOC339524	0.694402	5.3267e-61	7.1346e-59	415	415
RCSD1	0.693969	6.7726e-61	9.01156e-59	415	415
NDN	0.693856	7.21125e-61	9.53252e-59	415	415
CALD1	0.693483	8.86517e-61	1.16427e-58	415	415
SCN7A	0.693464	8.95878e-61	1.16898e-58	415	377
LAYN	0.693179	1.04862e-60	1.35951e-58	415	415
ITPKB	0.692916	1.21269e-60	1.56221e-58	415	415
TENC1	0.692793	1.2975e-60	1.66088e-58	415	415
MAP1B	0.692276	1.72597e-60	2.19546e-58	415	415
RHOJ	0.691878	2.1472e-60	2.71419e-58	415	415
SYNM	0.691789	2.25577e-60	2.83373e-58	415	415
STON1	0.691688	2.38389e-60	2.97619e-58	415	415
NEXN	0.691277	2.98695e-60	3.7062e-58	415	415
LOC572558	0.690802	3.87565e-60	4.77958e-58	415	290
ITIH5	0.690614	4.29445e-60	5.26396e-58	415	415
NHSL2	0.690007	5.98293e-60	7.28945e-58	415	415
ZEB2	0.689828	6.59625e-60	7.98858e-58	415	415
CLIC2	0.689537	7.72949e-60	9.30529e-58	415	415
MRGPRF	0.689468	8.02339e-60	9.60196e-58	415	415
ABCC9	0.689109	9.75557e-60	1.16063e-57	415	415
TTC28	0.688978	1.04738e-59	1.23878e-57	415	415
LOC401093	0.688945	1.06595e-59	1.25342e-57	415	415
GRIK5	0.688659	1.24512e-59	1.45564e-57	415	410
ZBTB4	0.688624	1.26937e-59	1.47546e-57	415	415
RBMS3	0.688292	1.51953e-59	1.75614e-57	415	414
GIT2	0.68819	1.60564e-59	1.84512e-57	415	415
RSPO1	0.68777	2.0148e-59	2.30222e-57	415	385
PAPLN	0.687737	2.05175e-59	2.33127e-57	415	415
SPG20	0.687634	2.169e-59	2.45073e-57	415	415
CNRIP1	0.687322	2.56659e-59	2.88385e-57	415	415
PABPC5	0.687285	2.61871e-59	2.92616e-57	415	414
MCC	0.686877	3.26312e-59	3.62618e-57	415	415
GUCY1B3	0.686666	3.65517e-59	4.03966e-57	415	415
DACT3	0.686615	3.7573e-59	4.12997e-57	415	415
NEGR1	0.685965	5.3256e-59	5.82217e-57	415	415
CPXM2	0.685617	6.41786e-59	6.97856e-57	415	415
S1PR3	0.685446	7.03429e-59	7.60795e-57	415	415
ZSCAN18	0.685361	7.36191e-59	7.91993e-57	415	415
NOVA1	0.685154	8.22564e-59	8.8023e-57	415	415
ITGA9	0.685004	8.90966e-59	9.4841e-57	415	415
GIMAP7	0.684911	9.36354e-59	9.91505e-57	415	415
RUNX1T1	0.684156	1.40067e-58	1.47545e-56	415	415
NAP1L3	0.683848	1.65026e-58	1.72935e-56	415	414
A2M	0.683831	1.66528e-58	1.7361e-56	415	415
ANXA6	0.683679	1.80554e-58	1.87267e-56	415	415
CASQ2	0.68312	2.42916e-58	2.50662e-56	415	405
MAP1A	0.682927	2.69213e-58	2.76388e-56	415	415
DZIP1	0.682662	3.09777e-58	3.16426e-56	415	415
ATP1A2	0.682609	3.18459e-58	3.2366e-56	415	405
ZNF853	0.682387	3.58183e-58	3.62212e-56	415	415
DPYSL3	0.682325	3.70254e-58	3.72557e-56	415	415
SALL2	0.681863	4.7246e-58	4.73045e-56	415	415
C9orf4	0.681846	4.76751e-58	4.74989e-56	415	283
TNFSF12	0.681314	6.31181e-58	6.25767e-56	415	415
PAR-SN	0.680999	7.45029e-58	7.35035e-56	415	414
ABCD2	0.680596	9.2077e-58	9.04008e-56	415	407
DIXDC1	0.68053	9.53081e-58	9.31211e-56	415	415
RORA	0.680086	1.20292e-57	1.16967e-55	415	415
RERG	0.679998	1.25975e-57	1.21906e-55	415	415
FAM107A	0.679893	1.33107e-57	1.28195e-55	415	415
TUBB6	0.67982	1.38258e-57	1.32525e-55	415	415
DLG2	0.679655	1.50713e-57	1.43781e-55	415	412
CPEB1	0.679581	1.56719e-57	1.4881e-55	415	378
STAT5B	0.679559	1.58513e-57	1.4981e-55	415	415
KCTD10	0.679545	1.59675e-57	1.50206e-55	415	415
EBF1	0.678867	2.27456e-57	2.12977e-55	415	415
GIMAP8	0.678743	2.42669e-57	2.26174e-55	415	415
BEX4	0.678562	2.66728e-57	2.47457e-55	415	415
CNTNAP1	0.678346	2.98457e-57	2.75629e-55	415	415
GHR	0.678088	3.41319e-57	3.13781e-55	415	415
ADAM33	0.677478	4.6849e-57	4.28742e-55	415	414
FAM49A	0.677306	5.12187e-57	4.66621e-55	415	415
LOC399959	0.677212	5.37768e-57	4.87729e-55	415	415
CLIP4	0.677135	5.59639e-57	5.05299e-55	415	415
C14orf132	0.676923	6.24448e-57	5.61309e-55	415	415
MOBKL2A	0.676163	9.25139e-57	8.27917e-55	415	415
ASAM	0.675943	1.03586e-56	9.22918e-55	415	415
PDE2A	0.675646	1.20717e-56	1.07083e-54	415	415
DNAJC18	0.675606	1.23249e-56	1.08852e-54	415	415
PLN	0.675563	1.25998e-56	1.10796e-54	415	414
CDC42EP3	0.67533	1.42092e-56	1.24408e-54	415	415
FOXN3	0.675264	1.46994e-56	1.28144e-54	415	415
ZFPM2	0.675189	1.5271e-56	1.32556e-54	415	415
SFRP1	0.675163	1.54799e-56	1.33795e-54	415	415
MRAS	0.675151	1.55741e-56	1.34037e-54	415	415
GLIPR2	0.67511	1.591e-56	1.36347e-54	415	415
GALNTL1	0.674891	1.78034e-56	1.5193e-54	415	415
VIPR2	0.674755	1.9084e-56	1.62174e-54	415	403
GIMAP6	0.67438	2.31386e-56	1.95807e-54	415	415
LGI2	0.674337	2.36492e-56	1.99294e-54	415	415
PIK3CD	0.67427	2.44702e-56	2.05357e-54	415	415
JAZF1	0.673885	2.98096e-56	2.49132e-54	415	415
SORBS1	0.673684	3.30316e-56	2.74924e-54	415	415
WHAMML1	0.673559	3.5208e-56	2.91132e-54	415	415
ESR1	0.673556	3.52669e-56	2.91132e-54	415	415
GUCY1A3	0.673546	3.5434e-56	2.91322e-54	415	415
NECAB1	0.673509	3.61143e-56	2.95713e-54	415	415
C1R	0.673407	3.80466e-56	3.1028e-54	415	415
TMTC1	0.673308	4.00206e-56	3.25067e-54	415	415
P2RY14	0.673271	4.07709e-56	3.29837e-54	415	415
FMNL3	0.673215	4.19668e-56	3.38159e-54	415	415
ZNF154	0.672632	5.64671e-56	4.53193e-54	415	415
PPP1R12B	0.672564	5.84566e-56	4.67306e-54	415	415
BNC2	0.672486	6.0829e-56	4.84357e-54	415	415
JPH2	0.672385	6.40348e-56	5.07469e-54	415	415
CCL19	0.672379	6.42334e-56	5.07469e-54	415	409
C1S	0.672367	6.46057e-56	5.08424e-54	415	415
ITGA7	0.672223	6.95162e-56	5.44948e-54	415	415
ZFP28	0.672119	7.32846e-56	5.72271e-54	415	415
FOXF1	0.67201	7.74778e-56	6.02688e-54	415	415
PLEKHO2	0.671835	8.46633e-56	6.56059e-54	415	415
TMEM47	0.671739	8.88952e-56	6.86223e-54	415	415
AP1S2	0.671724	8.95409e-56	6.8858e-54	415	415
TMCC2	0.671493	1.00669e-55	7.71223e-54	415	415
NACAD	0.67127	1.12711e-55	8.60216e-54	415	415
MYL9	0.671073	1.24536e-55	9.46896e-54	415	415
GJC1	0.671036	1.26879e-55	9.61098e-54	415	415
CASQ1	0.670746	1.46936e-55	1.10888e-53	415	364
FGL2	0.670626	1.56081e-55	1.17351e-53	415	415
C2orf40	0.670293	1.84622e-55	1.38295e-53	415	384
HVCN1	0.669876	2.27776e-55	1.69991e-53	415	415
PDE1A	0.6698	2.36725e-55	1.76021e-53	415	415
FBLN5	0.669537	2.70108e-55	2.00108e-53	415	415
REEP2	0.669095	3.37341e-55	2.49005e-53	415	414
PLA2G4C	0.668815	3.88108e-55	2.85436e-53	415	415
TUBA1A	0.668636	4.24517e-55	3.11082e-53	415	415
LOC283856	0.668356	4.88422e-55	3.56619e-53	415	320
POU2F2	0.6683	5.02283e-55	3.6542e-53	415	415
PRIMA1	0.668114	5.51248e-55	3.99606e-53	415	403
CMYA5	0.6681	5.55084e-55	4.00949e-53	415	415
ACTA2	0.668057	5.67181e-55	4.08229e-53	415	415
GLI3	0.668003	5.82697e-55	4.1791e-53	415	415
ZNF781	0.667851	6.28853e-55	4.49419e-53	415	414
S1PR1	0.667524	7.40211e-55	5.2714e-53	415	415
LTBP1	0.667292	8.31007e-55	5.89723e-53	415	415
ADAM19	0.667201	8.69441e-55	6.14841e-53	415	415
NBLA00301	0.667144	8.94582e-55	6.30416e-53	415	398
PEG3	0.666823	1.04961e-54	7.37095e-53	415	415
IGF1	0.666711	1.1097e-54	7.76598e-53	415	415
GAS7	0.665986	1.59048e-54	1.10922e-52	415	415
RASSF8	0.665624	1.90289e-54	1.32254e-52	415	415
RGS9	0.665592	1.93285e-54	1.33877e-52	415	413
NKAPL	0.665134	2.42461e-54	1.67364e-52	415	409
ACTG2	0.6647	3.00405e-54	2.06656e-52	415	415
HSPB7	0.664646	3.08484e-54	2.11495e-52	415	414
FGF10	0.664463	3.37638e-54	2.307e-52	415	346
DCLK1	0.664405	3.47431e-54	2.36592e-52	415	415
FILIP1L	0.664203	3.83836e-54	2.60506e-52	415	415
FAM55C	0.663981	4.28001e-54	2.89509e-52	415	415
ELMO1	0.663974	4.2951e-54	2.89561e-52	415	415
GPR162	0.66376	4.7714e-54	3.20603e-52	415	415
PKD2	0.663227	6.19933e-54	4.1517e-52	415	415
PBX3	0.663153	6.42844e-54	4.29093e-52	415	415
PDLIM3	0.662996	6.94188e-54	4.60936e-52	415	415
PLP1	0.662994	6.95107e-54	4.60936e-52	415	373
LGI4	0.662622	8.3394e-54	5.5119e-52	415	415
TUB	0.662513	8.79396e-54	5.79341e-52	415	415
INMT	0.662479	8.94442e-54	5.8734e-52	415	415
CNN1	0.662268	9.91604e-54	6.49035e-52	415	415
SNORD116-28	0.662196	1.02717e-53	6.70142e-52	415	400
TRAF1	0.661731	1.28861e-53	8.38008e-52	415	415
SCN4B	0.661593	1.37849e-53	8.93587e-52	415	415
ARMCX1	0.661548	1.4086e-53	9.10192e-52	415	415
TLL1	0.661489	1.4501e-53	9.3402e-52	415	415
NMUR1	0.661137	1.72125e-53	1.10515e-51	415	415
TSHZ3	0.660764	2.06328e-53	1.32056e-51	415	415
SGTB	0.660176	2.74521e-53	1.75148e-51	415	415
GFRA1	0.659994	2.99719e-53	1.90623e-51	415	412
MFAP4	0.659675	3.49901e-53	2.21842e-51	415	415
CD1D	0.65917	4.46492e-53	2.82197e-51	415	414
ANKS1B	0.659075	4.67522e-53	2.94568e-51	415	407
GIMAP5	0.659063	4.70336e-53	2.95421e-51	415	415
RNF165	0.658841	5.235e-53	3.27795e-51	415	404
RAI2	0.658568	5.96994e-53	3.7266e-51	415	415
FRZB	0.658551	6.01803e-53	3.74507e-51	415	415
SCRG1	0.65851	6.13878e-53	3.80849e-51	415	387
SLC22A17	0.658136	7.34912e-53	4.54544e-51	415	415
DMD	0.6581	7.47727e-53	4.6106e-51	415	415
HEG1	0.657944	8.06305e-53	4.95669e-51	415	415
GFRA2	0.657903	8.22164e-53	5.03887e-51	415	408
EPM2A	0.657879	8.31671e-53	5.08174e-51	415	415
ARHGAP15	0.657188	1.15891e-52	7.05992e-51	415	415
FGFR1	0.656921	1.3166e-52	7.99649e-51	415	415
CNTN2	0.656809	1.38954e-52	8.41422e-51	415	388
KCNB1	0.656391	1.69709e-52	1.02459e-50	415	368
C20orf200	0.655951	2.09353e-52	1.25886e-50	415	369
DDR2	0.655947	2.09757e-52	1.25886e-50	415	415
SV2B	0.655833	2.21455e-52	1.32513e-50	415	412
GIMAP1	0.655789	2.26132e-52	1.34912e-50	415	415
COL19A1	0.655712	2.34598e-52	1.39551e-50	415	391
EPHA3	0.655668	2.39559e-52	1.42085e-50	415	415
ZNF542	0.655225	2.95785e-52	1.74919e-50	415	415
GGTA1	0.655205	2.987e-52	1.76129e-50	415	415
PRKG1	0.65491	3.43623e-52	2.02028e-50	415	415
ZNF382	0.654652	3.88463e-52	2.27729e-50	415	414
ZNF626	0.65457	4.03821e-52	2.36049e-50	415	415
GSTM5	0.654325	4.53665e-52	2.6442e-50	415	415
DCLK2	0.654301	4.58685e-52	2.66578e-50	415	415
PDE1B	0.653896	5.55775e-52	3.22079e-50	415	415
TSPAN18	0.653878	5.60551e-52	3.23918e-50	415	415
MAN1C1	0.653786	5.85557e-52	3.37404e-50	415	415
PTPRM	0.653779	5.87526e-52	3.37577e-50	415	415
GAPT	0.653751	5.95251e-52	3.41047e-50	415	414
SLIT2	0.653397	7.03735e-52	4.02064e-50	415	412
CYP1B1	0.653332	7.25762e-52	4.1348e-50	415	415
TCF7L1	0.65329	7.40174e-52	4.20506e-50	415	415
ANGPTL7	0.653048	8.29754e-52	4.70078e-50	415	391
CRHBP	0.652769	9.46245e-52	5.34576e-50	415	393
ADD2	0.652754	9.53285e-52	5.37052e-50	415	407
ENTPD1	0.652411	1.12018e-51	6.29322e-50	415	415
TAGLN	0.652347	1.15472e-51	6.4693e-50	415	415
C10orf72	0.651941	1.39737e-51	7.80711e-50	415	415
FAM124A	0.65132	1.86996e-51	1.04187e-49	415	415
TTC7B	0.651193	1.9849e-51	1.10287e-49	415	415
ADARB1	0.651091	2.08178e-51	1.15354e-49	415	415
KIAA0922	0.651027	2.14483e-51	1.18522e-49	415	415
PCDH9	0.650886	2.29149e-51	1.26282e-49	415	409
WHAMML2	0.650614	2.60187e-51	1.42997e-49	415	412
KCNQ5	0.650523	2.71567e-51	1.48847e-49	415	405
ZBTB16	0.650373	2.91249e-51	1.59203e-49	415	414
TRPC1	0.650289	3.02957e-51	1.65156e-49	415	415
BHLHE22	0.650262	3.06672e-51	1.66732e-49	415	415
PNMAL2	0.649718	3.95404e-51	2.14398e-49	415	415
KIAA1644	0.649611	4.15531e-51	2.24709e-49	415	414
TCEAL7	0.649566	4.24355e-51	2.28869e-49	415	415
ZIK1	0.649512	4.35192e-51	2.34089e-49	415	414
DLG4	0.649209	5.00914e-51	2.68726e-49	415	415
ZFP82	0.648676	6.41734e-51	3.43361e-49	415	415
GNG7	0.648637	6.53464e-51	3.48715e-49	415	415
CACNB2	0.648563	6.76379e-51	3.59994e-49	415	415
PTN	0.648193	8.02961e-51	4.26244e-49	415	415
KCNN3	0.648153	8.17809e-51	4.32989e-49	415	415
PTRF	0.648082	8.45122e-51	4.46282e-49	415	415
SYPL2	0.648019	8.70013e-51	4.58229e-49	415	414
LRRC33	0.647906	9.17002e-51	4.81724e-49	415	415
P2RY8	0.64778	9.71728e-51	5.0915e-49	415	415
ADAMTS8	0.64762	1.04652e-50	5.46923e-49	415	413
TMEM35	0.647346	1.18775e-50	6.1913e-49	415	399
ABCA8	0.647268	1.23151e-50	6.40291e-49	415	407
NRXN3	0.647031	1.37378e-50	7.12428e-49	415	415
CLEC10A	0.646902	1.45773e-50	7.5403e-49	415	412
NGFR	0.646862	1.48521e-50	7.66286e-49	415	414
C8orf46	0.646603	1.6731e-50	8.61029e-49	415	380
CHRDL1	0.646546	1.71781e-50	8.81794e-49	415	397
PALLD	0.646522	1.73645e-50	8.89104e-49	415	415
RYR3	0.646452	1.79318e-50	9.15833e-49	415	415
NCAM1	0.646343	1.88557e-50	9.60598e-49	415	413
IL16	0.646329	1.89792e-50	9.64459e-49	415	415
KATNAL1	0.646037	2.17032e-50	1.10012e-48	415	415
XKR4	0.645904	2.30715e-50	1.16655e-48	415	326
ZDHHC15	0.645737	2.49149e-50	1.25662e-48	415	414
CD37	0.645705	2.52835e-50	1.27204e-48	415	415
FEZ1	0.645412	2.89098e-50	1.45087e-48	415	415
PALM2-AKAP2	0.645386	2.92669e-50	1.46516e-48	415	415
DTNA	0.645333	2.99859e-50	1.49744e-48	415	415
ZNF454	0.645145	3.26855e-50	1.62824e-48	415	411
MYO5A	0.644968	3.54401e-50	1.76112e-48	415	415
AKAP2	0.644825	3.7832e-50	1.87538e-48	415	415
NIPSNAP3B	0.644519	4.35154e-50	2.15183e-48	415	415
GLIPR1	0.644459	4.4714e-50	2.20571e-48	415	415
RGL1	0.644288	4.83579e-50	2.37965e-48	415	415
PSD	0.644184	5.06953e-50	2.48862e-48	415	415
UTRN	0.644145	5.16073e-50	2.52726e-48	415	415
NRXN1	0.644123	5.2147e-50	2.54752e-48	415	377
NLGN1	0.644115	5.23323e-50	2.55041e-48	415	389
ARHGEF17	0.644032	5.43559e-50	2.64266e-48	415	415
C8orf85	0.644023	5.45639e-50	2.64642e-48	415	386
FLRT2	0.64388	5.8251e-50	2.81849e-48	415	415
CBX7	0.6438	6.04108e-50	2.91601e-48	415	415
AMOTL1	0.64362	6.5555e-50	3.15678e-48	415	415
SCN2B	0.643575	6.69115e-50	3.21446e-48	415	382
C15orf59	0.643532	6.82508e-50	3.27102e-48	415	412
EVC2	0.643407	7.224e-50	3.45403e-48	415	415
GPM6A	0.643387	7.2902e-50	3.47746e-48	415	375
KCNA5	0.643199	7.94156e-50	3.77925e-48	415	415
ABCA6	0.643163	8.07239e-50	3.83249e-48	415	414
PTGDS	0.642984	8.75772e-50	4.14812e-48	415	415
ROR2	0.642961	8.84717e-50	4.1807e-48	415	415
SMARCD3	0.642841	9.34367e-50	4.40503e-48	415	415
ADRB2	0.642146	1.28068e-49	6.02364e-48	415	414
SVIL	0.642093	1.31133e-49	6.15351e-48	415	415
PDZRN4	0.642047	1.3392e-49	6.26973e-48	415	396
ARHGAP31	0.641709	1.56013e-49	7.28722e-48	415	415
ENOX1	0.641581	1.65319e-49	7.7041e-48	415	414
CMAH	0.641528	1.69352e-49	7.87391e-48	415	415
ADAMTSL1	0.641378	1.81203e-49	8.40558e-48	415	415
FOXP2	0.641121	2.03476e-49	9.41715e-48	415	408
NBEA	0.641076	2.07696e-49	9.57608e-48	415	415
ZNF25	0.641074	2.07857e-49	9.57608e-48	415	415
SGCD	0.641009	2.14048e-49	9.8389e-48	415	415
PLIN4	0.640995	2.15456e-49	9.88116e-48	415	415
MAMDC2	0.640937	2.2116e-49	1.01198e-47	415	413
GPR183	0.640433	2.77449e-49	1.26668e-47	415	415
PIP4K2A	0.640382	2.83933e-49	1.29337e-47	415	415
MGP	0.640145	3.1578e-49	1.43329e-47	415	415
FRMD4A	0.640143	3.16068e-49	1.43329e-47	415	415
FAM65B	0.640042	3.30771e-49	1.49661e-47	415	415
PHF21A	0.63971	3.83941e-49	1.7333e-47	415	415
ZNF385D	0.639582	4.06643e-49	1.83171e-47	415	406
PJA2	0.639388	4.43552e-49	1.99352e-47	415	415
ZNF667	0.639106	5.03318e-49	2.25712e-47	415	412
KLF8	0.638599	6.31622e-49	2.82623e-47	415	415
NXPH3	0.638484	6.64664e-49	2.96751e-47	415	414
JAKMIP2	0.638403	6.89277e-49	3.07062e-47	415	409
LHFP	0.638124	7.80706e-49	3.47028e-47	415	415
SLITRK5	0.638107	7.868e-49	3.4897e-47	415	365
IL10RA	0.638071	7.99373e-49	3.53771e-47	415	415
DIRC3	0.638059	8.03508e-49	3.54824e-47	415	377
ANKRD44	0.637766	9.15733e-49	4.03501e-47	415	415
CDO1	0.637545	1.01037e-48	4.44233e-47	415	402
FXYD1	0.637399	1.07833e-48	4.73085e-47	415	409
PPP1R16B	0.637148	1.20588e-48	5.27901e-47	415	415
TGFB1I1	0.636824	1.39262e-48	6.08333e-47	415	415
PPP2R2B	0.636455	1.64044e-48	7.1504e-47	415	410
GPR155	0.636447	1.64568e-48	7.1578e-47	415	415
PRKD1	0.636328	1.73479e-48	7.5292e-47	415	415
KIAA0748	0.636274	1.77723e-48	7.6969e-47	415	415
C7	0.636266	1.78321e-48	7.70628e-47	415	413
PRICKLE1	0.636248	1.79728e-48	7.75051e-47	415	415
AR	0.636242	1.80248e-48	7.75641e-47	415	407
SSC5D	0.636099	1.92047e-48	8.24662e-47	415	415
FAM159A	0.63564	2.35271e-48	1.00812e-46	415	409
OGN	0.635293	2.74249e-48	1.17266e-46	415	415
MAGEE1	0.635271	2.7691e-48	1.18154e-46	415	415
ST6GALNAC6	0.635122	2.95706e-48	1.25909e-46	415	415
WDFY4	0.635072	3.02328e-48	1.28458e-46	415	415
KCND1	0.634903	3.25772e-48	1.38129e-46	415	415
PRUNE2	0.634469	3.94288e-48	1.6683e-46	415	415
PTCH2	0.634424	4.02199e-48	1.69822e-46	415	413
CD79B	0.634346	4.16325e-48	1.7542e-46	415	415
LRFN5	0.634218	4.40463e-48	1.85205e-46	415	408
FAM198A	0.634001	4.84524e-48	2.03309e-46	415	412
GIMAP4	0.633778	5.34331e-48	2.23744e-46	415	415
PRELP	0.63368	5.57917e-48	2.33138e-46	415	415
TLR10	0.633581	5.82507e-48	2.42911e-46	415	410
KIRREL3	0.633541	5.92873e-48	2.46725e-46	415	372
ADPRH	0.633245	6.75194e-48	2.80406e-46	415	415
SGCA	0.632912	7.80967e-48	3.23669e-46	415	408
CRYAB	0.6328	8.20382e-48	3.39309e-46	415	415
PPAPDC3	0.632758	8.35352e-48	3.44796e-46	415	415
LOC728392	0.632704	8.55396e-48	3.5235e-46	415	415
COL14A1	0.632683	8.63482e-48	3.54958e-46	415	415
CHRM2	0.632532	9.22424e-48	3.78418e-46	415	346
IKZF1	0.632358	9.95127e-48	4.07418e-46	415	415
FGF7	0.632345	1.00095e-47	4.08974e-46	415	415
GNAL	0.63221	1.06137e-47	4.32788e-46	415	415
TCEAL2	0.632142	1.09335e-47	4.44929e-46	415	363
NRG2	0.631769	1.28665e-47	5.22542e-46	415	402
BARX1	0.631728	1.30982e-47	5.30884e-46	415	414
C1QTNF7	0.63167	1.34342e-47	5.43415e-46	415	415
GVIN1	0.631454	1.47561e-47	5.95695e-46	415	415
MUSK	0.630983	1.81149e-47	7.2983e-46	415	349
ARHGAP25	0.630969	1.8222e-47	7.32685e-46	415	415
ARMCX2	0.630836	1.93069e-47	7.74767e-46	415	415
OSTM1	0.630599	2.14001e-47	8.56491e-46	415	415
CD22	0.630596	2.14282e-47	8.56491e-46	415	415
CCDC136	0.63045	2.28283e-47	9.10655e-46	415	415
MN1	0.630361	2.37259e-47	9.44597e-46	415	415
PIP5K1C	0.630229	2.51212e-47	9.98185e-46	415	415
PODN	0.630201	2.54332e-47	1.0086e-45	415	415
ADAM23	0.630018	2.75297e-47	1.0896e-45	415	411
MEIS1	0.629811	3.01045e-47	1.18918e-45	415	415
CYBRD1	0.629686	3.17898e-47	1.25331e-45	415	415
CYYR1	0.629664	3.20818e-47	1.26236e-45	415	415
FAM13C	0.629637	3.247e-47	1.27516e-45	415	414
ZNF423	0.629548	3.37313e-47	1.32212e-45	415	415
SYNPO	0.629174	3.96452e-47	1.55092e-45	415	415
BAI3	0.629113	4.07138e-47	1.58965e-45	415	380
SH2D3C	0.629003	4.26943e-47	1.66376e-45	415	415
GPR135	0.628836	4.58717e-47	1.78415e-45	415	415
FZD4	0.628683	4.90021e-47	1.90224e-45	415	415
AKAP6	0.628663	4.94227e-47	1.91489e-45	415	415
CBFA2T3	0.628608	5.06122e-47	1.95723e-45	415	415
ERG	0.628433	5.45741e-47	2.10641e-45	415	415
TDRD10	0.628352	5.65021e-47	2.17668e-45	415	412
ABCA9	0.628124	6.23416e-47	2.39707e-45	415	412
COL4A3	0.627978	6.6377e-47	2.54739e-45	415	406
SVEP1	0.627793	7.18772e-47	2.75325e-45	415	415
CACNA1H	0.627617	7.75082e-47	2.96333e-45	415	415
KCNT2	0.627612	7.76734e-47	2.96405e-45	415	415
CYP2U1	0.627496	8.16501e-47	3.10993e-45	415	415
FLJ42709	0.62731	8.84347e-47	3.36202e-45	415	415
FMNL1	0.626721	1.13805e-46	4.3184e-45	415	415
FNDC5	0.626465	1.26967e-46	4.80883e-45	415	413
PDE1C	0.626446	1.27999e-46	4.83885e-45	415	413
SYT15	0.626303	1.36069e-46	5.13431e-45	415	415
PTGIS	0.626084	1.49413e-46	5.62732e-45	415	415
SNAP91	0.626076	1.49878e-46	5.63437e-45	415	324
EPHA7	0.62578	1.70083e-46	6.38207e-45	415	406
FBXL22	0.625476	1.93565e-46	7.24972e-45	415	415
HAND2	0.625349	2.04323e-46	7.63852e-45	415	408
SPEG	0.625234	2.14653e-46	8.0099e-45	415	415
PPM1M	0.625102	2.26993e-46	8.45477e-45	415	415
DMGDH	0.624448	2.99738e-46	1.11438e-44	415	401
PKIG	0.623872	3.82534e-46	1.41959e-44	415	415
SFMBT2	0.6237	4.11542e-46	1.52444e-44	415	415
RASL12	0.623683	4.14451e-46	1.53241e-44	415	415
CAMK4	0.623625	4.24735e-46	1.56757e-44	415	410
C21orf34	0.623616	4.26463e-46	1.57108e-44	415	406
EMILIN1	0.623265	4.94494e-46	1.81839e-44	415	415
ZNF568	0.623248	4.98201e-46	1.8287e-44	415	415
KCNJ8	0.623078	5.3521e-46	1.96098e-44	415	415
CSRP1	0.623019	5.48837e-46	2.00727e-44	415	415
ANKDD1A	0.622917	5.72755e-46	2.09097e-44	415	415
TNFAIP8L3	0.622558	6.66409e-46	2.42849e-44	415	415
NCRNA00092	0.622479	6.88999e-46	2.5063e-44	415	410
TM6SF1	0.622465	6.93044e-46	2.51648e-44	415	415
RSPO3	0.622411	7.08989e-46	2.56977e-44	415	415
FAM13B	0.62229	7.46078e-46	2.69936e-44	415	415
KCNA1	0.621878	8.87307e-46	3.2046e-44	415	318
SNORD116-4	0.621377	1.09515e-45	3.9482e-44	415	338
SLIT3	0.621154	1.20247e-45	4.3274e-44	415	415
LSAMP	0.621006	1.27977e-45	4.5974e-44	415	415
INPP5B	0.620939	1.31618e-45	4.71981e-44	415	415
P2RY12	0.620513	1.573e-45	5.63079e-44	415	391
COLEC12	0.620352	1.68251e-45	6.01215e-44	415	415
DUSP26	0.620283	1.73166e-45	6.17687e-44	415	389
TNXB	0.620001	1.94812e-45	6.93674e-44	415	415
SNORD116-20	0.619954	1.98679e-45	7.06201e-44	415	341
KLHL4	0.619737	2.17515e-45	7.71796e-44	415	412
MMRN2	0.619704	2.20487e-45	7.80971e-44	415	415
SOX10	0.619593	2.31007e-45	8.16804e-44	415	404
CPE	0.619565	2.33647e-45	8.24696e-44	415	415
DES	0.61906	2.88337e-45	1.01596e-43	415	414
LPP	0.61903	2.91964e-45	1.02695e-43	415	415
DCHS1	0.61889	3.09466e-45	1.08662e-43	415	415
MEOX1	0.618605	3.48473e-45	1.22147e-43	415	415
FLNC	0.618354	3.86799e-45	1.35346e-43	415	415
RAB23	0.618328	3.90858e-45	1.3653e-43	415	415
RIMKLB	0.618252	4.0349e-45	1.407e-43	415	415
PPM1K	0.617861	4.74461e-45	1.65163e-43	415	415
ST3GAL3	0.61778	4.90555e-45	1.70472e-43	415	415
MAP7D3	0.61757	5.35194e-45	1.85665e-43	415	415
NUDT10	0.617485	5.543e-45	1.91964e-43	415	399
SYDE1	0.617307	5.96773e-45	2.0632e-43	415	415
CD1C	0.617282	6.03017e-45	2.08123e-43	415	410
CHRDL2	0.617154	6.35837e-45	2.19077e-43	415	413
NLRC3	0.617059	6.61263e-45	2.2745e-43	415	415
DPT	0.617031	6.68911e-45	2.2969e-43	415	415
SERPING1	0.616936	6.95751e-45	2.38501e-43	415	415
LAMA4	0.616806	7.33883e-45	2.51147e-43	415	415
CXCL12	0.616479	8.40091e-45	2.87008e-43	415	415
DOCK11	0.616441	8.53175e-45	2.90986e-43	415	415
BCL2	0.616349	8.86156e-45	3.01726e-43	415	415
ARHGAP30	0.616318	8.97658e-45	3.05128e-43	415	415
FAT4	0.616293	9.0676e-45	3.07705e-43	415	415
HTR7	0.615576	1.21819e-44	4.12695e-43	415	407
DTX3	0.615539	1.23685e-44	4.18316e-43	415	415
THBS4	0.615469	1.27284e-44	4.29768e-43	415	407
C3orf18	0.615279	1.37603e-44	4.63836e-43	415	415
MCAM	0.614883	1.61885e-44	5.44779e-43	415	415
DMPK	0.614801	1.6742e-44	5.62468e-43	415	415
ZSCAN23	0.614553	1.85311e-44	6.21543e-43	415	395
DARC	0.614462	1.92354e-44	6.44101e-43	415	415
CCDC50	0.614399	1.97393e-44	6.5988e-43	415	415
GREM2	0.613984	2.33887e-44	7.80587e-43	415	406
RBP5	0.613942	2.37915e-44	7.92725e-43	415	415
PDZRN3	0.613533	2.81169e-44	9.35304e-43	415	415
LMO1	0.613291	3.10332e-44	1.03062e-42	415	239
LYL1	0.613238	3.17145e-44	1.05152e-42	415	415
LY9	0.613227	3.18575e-44	1.05453e-42	415	415
RNF217	0.612857	3.70408e-44	1.2241e-42	415	415
MS4A1	0.612669	3.99786e-44	1.31903e-42	415	409
GPR133	0.612418	4.42717e-44	1.4583e-42	415	414
GPR88	0.612209	4.81939e-44	1.58491e-42	415	395
DTX1	0.612166	4.9047e-44	1.61035e-42	415	415
SELP	0.612101	5.03543e-44	1.65059e-42	415	412
PNMAL1	0.612033	5.17602e-44	1.69393e-42	415	415
DLC1	0.611946	5.36283e-44	1.75223e-42	415	415
ARSB	0.611928	5.40169e-44	1.76208e-42	415	415
CLECL1	0.611843	5.59021e-44	1.82064e-42	415	401
FLT3	0.61173	5.85379e-44	1.90342e-42	415	397
C10orf128	0.611699	5.92823e-44	1.92453e-42	415	410
ABCA1	0.611579	6.22149e-44	2.0165e-42	415	415
CCDC46	0.611327	6.89021e-44	2.22967e-42	415	415
CCDC80	0.611302	6.96046e-44	2.24819e-42	415	415
RTN1	0.611299	6.96967e-44	2.24819e-42	415	414
CBX6	0.611231	7.16413e-44	2.30724e-42	415	415
JPH4	0.610782	8.58857e-44	2.76159e-42	415	411
KIAA0408	0.610761	8.66237e-44	2.7809e-42	415	253
ADH1B	0.610615	9.19058e-44	2.94579e-42	415	406
PRDM8	0.61049	9.66643e-44	3.09341e-42	415	415
AGTR1	0.610347	1.02403e-43	3.27188e-42	415	390
HDGFRP3	0.610229	1.07385e-43	3.42564e-42	415	415
NPR1	0.610214	1.08029e-43	3.44078e-42	415	415
RNLS	0.609926	1.21318e-43	3.85795e-42	415	415
IQSEC1	0.609889	1.23135e-43	3.90959e-42	415	415
FCRLA	0.6098	1.2763e-43	4.04595e-42	415	404
ANGPT1	0.609501	1.43957e-43	4.55639e-42	415	415
ADAMTS1	0.609137	1.66617e-43	5.26536e-42	415	415
BTK	0.609122	1.67642e-43	5.28948e-42	415	414
CXCR5	0.609074	1.709e-43	5.3839e-42	415	415
LDOC1	0.608861	1.86153e-43	5.85527e-42	415	415
ZBTB20	0.608389	2.24903e-43	7.06313e-42	415	415
NRP2	0.608315	2.31719e-43	7.26592e-42	415	415
CHODL	0.608047	2.57892e-43	8.07411e-42	415	382
PALM	0.608017	2.61059e-43	8.16063e-42	415	415
DOCK10	0.607882	2.75505e-43	8.59891e-42	415	415
NPAS3	0.607823	2.82052e-43	8.78968e-42	415	413
PPAP2B	0.607731	2.92714e-43	9.1079e-42	415	415
MEF2A	0.607498	3.21202e-43	9.97898e-42	415	415
PTGER3	0.607272	3.51537e-43	1.09046e-41	415	414
ZNF354C	0.607246	3.55259e-43	1.10032e-41	415	411
LOC653653	0.607204	3.61151e-43	1.11686e-41	415	415
ZBTB47	0.607192	3.62989e-43	1.12083e-41	415	415
KCNE4	0.606778	4.28032e-43	1.31966e-41	415	415
ARL10	0.60663	4.53943e-43	1.39741e-41	415	414
LOC90586	0.606566	4.65655e-43	1.43129e-41	415	366
SMOC2	0.60633	5.11608e-43	1.57015e-41	415	415
ITGB3	0.606273	5.23367e-43	1.6038e-41	415	415
EMCN	0.606078	5.65387e-43	1.72995e-41	415	415
ZNF167	0.605688	6.60195e-43	2.01698e-41	415	415
TPM2	0.605629	6.75923e-43	2.06192e-41	415	415
FAM127C	0.605597	6.84309e-43	2.08436e-41	415	415
CLEC17A	0.605293	7.72118e-43	2.34828e-41	415	377
ZFHX4	0.605265	7.80757e-43	2.37099e-41	415	415
PCDH10	0.605185	8.05723e-43	2.44314e-41	415	366
LMO3	0.605038	8.54188e-43	2.58235e-41	415	410
SCUBE2	0.604783	9.44859e-43	2.85221e-41	415	415
MID2	0.604588	1.02042e-42	3.0757e-41	415	415
GRIK3	0.604517	1.04957e-42	3.15886e-41	415	391
SH3BP5	0.604492	1.05988e-42	3.18516e-41	415	415
SNX29	0.60422	1.18032e-42	3.54183e-41	415	415
PHLDB2	0.604203	1.1879e-42	3.55931e-41	415	415
FAM70A	0.604071	1.25143e-42	3.73912e-41	415	415
C5orf41	0.604071	1.25161e-42	3.73912e-41	415	415
CXorf36	0.603984	1.2953e-42	3.85824e-41	415	415
CCR7	0.603868	1.35587e-42	4.03271e-41	415	415
KLF12	0.603727	1.43354e-42	4.25748e-41	415	415
NFATC4	0.603588	1.51378e-42	4.48917e-41	415	415
KIAA0495	0.603477	1.58135e-42	4.6827e-41	415	415
CHRD	0.603003	1.90594e-42	5.63561e-41	415	415
TOR1AIP1	0.602998	1.90949e-42	5.63787e-41	415	415
EID3	0.60286	2.01579e-42	5.94306e-41	415	415
IL1R1	0.602778	2.0817e-42	6.12618e-41	415	415
BACH2	0.602775	2.08396e-42	6.12618e-41	415	414
EFEMP1	0.602768	2.09033e-42	6.13599e-41	415	415
OLFML3	0.602643	2.19545e-42	6.43523e-41	415	415
LRRC8C	0.602621	2.21383e-42	6.47968e-41	415	415
STOM	0.60261	2.2238e-42	6.49947e-41	415	415
PARVG	0.602549	2.27778e-42	6.64763e-41	415	415
NRIP2	0.602356	2.45668e-42	7.15941e-41	415	415
C22orf23	0.601729	3.14019e-42	9.13817e-41	415	415
NRXN2	0.601599	3.30442e-42	9.60227e-41	415	415
BCHE	0.601401	3.57078e-42	1.03614e-40	415	410
EPHA6	0.601373	3.60966e-42	1.04592e-40	415	294
VIM	0.601207	3.85134e-42	1.11435e-40	415	415
EHD3	0.601117	3.98957e-42	1.1527e-40	415	415
SCHIP1	0.600909	4.32725e-42	1.2467e-40	415	415
HCFC2	0.600861	4.40783e-42	1.26811e-40	415	415
CACNA1C	0.600729	4.6407e-42	1.33321e-40	415	415
KIT	0.600693	4.70744e-42	1.35047e-40	415	415
RELN	0.600658	4.7714e-42	1.36688e-40	415	401
TMOD1	0.60051	5.05437e-42	1.44589e-40	415	415
C9orf47	0.600501	5.07295e-42	1.44916e-40	415	396
FLT3LG	0.600417	5.2401e-42	1.4948e-40	415	415
REM1	0.600261	5.56999e-42	1.58666e-40	415	415
KIAA1045	0.6002	5.70361e-42	1.62244e-40	415	400
SAMD4A	0.600107	5.91243e-42	1.67948e-40	415	415
NLGN2	0.600093	5.94462e-42	1.68625e-40	415	415
ARRDC5	0.600011	6.1383e-42	1.73875e-40	415	408
CRISPLD2	0.599933	6.32783e-42	1.78994e-40	415	415
MOXD1	0.599864	6.49787e-42	1.83547e-40	415	415
PCP4L1	0.599638	7.09573e-42	2.00155e-40	415	390
MYCT1	0.599575	7.27185e-42	2.04837e-40	415	415
MACF1	0.599491	7.51308e-42	2.11338e-40	415	415
CYLD	0.599478	7.5495e-42	2.12067e-40	415	415
CH25H	0.599317	8.03738e-42	2.25459e-40	415	415
LOC100126784	0.599306	8.07103e-42	2.26089e-40	415	415
SLC35F1	0.598773	9.92242e-42	2.77567e-40	415	414
EFS	0.597627	1.54513e-41	4.31633e-40	415	415
COL8A2	0.597543	1.5961e-41	4.45257e-40	415	415
PPP1R12A	0.597472	1.64003e-41	4.56883e-40	415	415
TEK	0.597437	1.66225e-41	4.62435e-40	415	415
CD28	0.597416	1.67601e-41	4.65622e-40	415	415
AMPH	0.597208	1.81574e-41	5.03751e-40	415	415
C8orf42	0.597108	1.88719e-41	5.22854e-40	415	415
PCDHGB7	0.596992	1.97281e-41	5.4583e-40	415	415
MAGI2	0.596973	1.98786e-41	5.49241e-40	415	415
CLEC1A	0.596587	2.30539e-41	6.36106e-40	415	415
TSPYL2	0.596474	2.40813e-41	6.63549e-40	415	415
FMN2	0.596334	2.54035e-41	6.99027e-40	415	379
PKIA	0.596197	2.67806e-41	7.35922e-40	415	415
RAB9B	0.595993	2.89576e-41	7.94664e-40	415	402
ZNF660	0.595934	2.96227e-41	8.11815e-40	415	408
PCDHGB6	0.595704	3.23493e-41	8.85338e-40	415	414
JAK3	0.59554	3.44474e-41	9.41486e-40	415	415
ASTN1	0.595528	3.46011e-41	9.4441e-40	415	341
RGS5	0.595519	3.47199e-41	9.46375e-40	415	415
ANKRD35	0.595423	3.60212e-41	9.80524e-40	415	414
VIP	0.595359	3.69237e-41	1.00374e-39	415	370
FAT3	0.595045	4.16246e-41	1.13001e-39	415	408
GLP2R	0.594862	4.46343e-41	1.21009e-39	415	333
C20orf160	0.594836	4.50946e-41	1.22093e-39	415	415
GPBAR1	0.594797	4.57598e-41	1.23729e-39	415	415
RADIL	0.594711	4.72897e-41	1.27695e-39	415	415
RBM24	0.594697	4.7537e-41	1.28191e-39	415	414
EBF3	0.59468	4.78483e-41	1.28859e-39	415	415
C1QTNF2	0.594403	5.31869e-41	1.43046e-39	415	415
PLD4	0.594398	5.32849e-41	1.43119e-39	415	414
MAPK4	0.594367	5.39223e-41	1.44639e-39	415	379
NPTX1	0.594143	5.87217e-41	1.57304e-39	415	409
IL11RA	0.594046	6.0927e-41	1.62996e-39	415	415
RGS7BP	0.59383	6.61486e-41	1.76731e-39	415	411
MAF	0.593825	6.62956e-41	1.7689e-39	415	415
GPR124	0.593761	6.79221e-41	1.80991e-39	415	415
ZNF521	0.59368	7.00553e-41	1.8643e-39	415	415
HSPB2	0.593556	7.3414e-41	1.95111e-39	415	415
TECTA	0.593484	7.54539e-41	2.0027e-39	415	404
NPR2	0.593428	7.70829e-41	2.04325e-39	415	415
ELOVL4	0.592866	9.5412e-41	2.52579e-39	415	415
MYOZ2	0.592792	9.81286e-41	2.59431e-39	415	277
DOCK2	0.592779	9.86288e-41	2.60414e-39	415	415
MDGA1	0.592737	1.0019e-40	2.64189e-39	415	415
MAB21L1	0.592627	1.04475e-40	2.75132e-39	415	366
GABARAPL1	0.592433	1.12433e-40	2.95702e-39	415	415
FBLN1	0.592372	1.15048e-40	3.02187e-39	415	415
MMRN1	0.592352	1.15911e-40	3.04059e-39	415	414
ZNF569	0.592313	1.17662e-40	3.08253e-39	415	415
KLF17	0.591975	1.33679e-40	3.49763e-39	415	372
SDC3	0.591907	1.3719e-40	3.58485e-39	415	415
NCKAP1L	0.591635	1.52022e-40	3.96727e-39	415	415
C3orf70	0.591627	1.52466e-40	3.97117e-39	415	415
PDE3A	0.591626	1.52564e-40	3.97117e-39	415	415
C5orf4	0.59144	1.63626e-40	4.25364e-39	415	415
NPAS4	0.591334	1.70347e-40	4.42267e-39	415	351
SH3BGRL	0.590959	1.96196e-40	5.08726e-39	415	415
NAPSB	0.590811	2.07434e-40	5.37176e-39	415	415
TOX2	0.590733	2.13598e-40	5.52431e-39	415	415
KCNIP1	0.590655	2.19969e-40	5.68183e-39	415	374
MLNR	0.590572	2.26941e-40	5.85443e-39	415	290
YPEL4	0.590534	2.30185e-40	5.93056e-39	415	413
RASAL3	0.590494	2.33724e-40	6.01409e-39	415	415
TRIM61	0.590293	2.5202e-40	6.47662e-39	415	366
BCL6	0.590287	2.52614e-40	6.48364e-39	415	415
SMAD9	0.590124	2.6856e-40	6.88418e-39	415	415
F8	0.590016	2.79649e-40	7.15936e-39	415	415
HIC1	0.589828	3.00162e-40	7.67481e-39	415	415
CSF2RB	0.589728	3.11615e-40	7.95759e-39	415	415
MAGEH1	0.589483	3.41634e-40	8.71318e-39	415	415
TCF21	0.58933	3.61743e-40	9.21443e-39	415	415
CSRP2	0.589276	3.69182e-40	9.39207e-39	415	415
ZNF831	0.589238	3.74367e-40	9.51202e-39	415	415
MYEF2	0.589093	3.95378e-40	1.00333e-38	415	414
CRISPLD1	0.588973	4.13529e-40	1.04807e-38	415	415
HTR2A	0.588871	4.29524e-40	1.08725e-38	415	400
LAMA2	0.588622	4.71458e-40	1.1919e-38	415	415
HCLS1	0.588607	4.74152e-40	1.19722e-38	415	415
NR2F1	0.58847	4.9907e-40	1.25856e-38	415	415
VCAM1	0.588293	5.33068e-40	1.34263e-38	415	415
C18orf1	0.588184	5.55262e-40	1.39679e-38	415	415
FCRL3	0.587998	5.95155e-40	1.49528e-38	415	405
TACR1	0.587976	5.99974e-40	1.50552e-38	415	405
PLXNA4	0.587776	6.46349e-40	1.61988e-38	415	415
PTPN5	0.587682	6.69477e-40	1.67576e-38	415	394
SLC2A4	0.587535	7.0701e-40	1.76753e-38	415	415
MYOT	0.587462	7.26691e-40	1.81448e-38	415	377
TNFRSF13B	0.587452	7.29378e-40	1.81895e-38	415	396
TRPC4	0.587342	7.59911e-40	1.89276e-38	415	414
KL	0.587294	7.73342e-40	1.92384e-38	415	415
DSEL	0.587169	8.10285e-40	2.01327e-38	415	415
MEOX2	0.58714	8.19188e-40	2.03289e-38	415	411
NTRK3	0.587134	8.20888e-40	2.03461e-38	415	387
ARHGAP22	0.587125	8.23613e-40	2.03887e-38	415	415
RHOQ	0.587087	8.35419e-40	2.06557e-38	415	415
PPAP2A	0.587082	8.37005e-40	2.06696e-38	415	415
SYNGR1	0.586894	8.97567e-40	2.21382e-38	415	415
TLR9	0.586725	9.55442e-40	2.35369e-38	415	415
LRRC4C	0.586605	9.99103e-40	2.45825e-38	415	398
ZNF570	0.586526	1.02879e-39	2.52823e-38	415	415
LRRN4CL	0.586206	1.15822e-39	2.84203e-38	415	415
MBNL1	0.586204	1.15929e-39	2.84203e-38	415	415
RAB8B	0.58617	1.17416e-39	2.87498e-38	415	415
CHRNA3	0.586043	1.23046e-39	3.00919e-38	415	414
C4orf39	0.585932	1.28216e-39	3.13185e-38	415	390
ZDBF2	0.585781	1.35573e-39	3.30755e-38	415	415
ZNF483	0.585619	1.43934e-39	3.50731e-38	415	414
KLHL6	0.585465	1.52363e-39	3.70823e-38	415	415
LOC283070	0.585287	1.62771e-39	3.95679e-38	415	415
CAP2	0.585124	1.72858e-39	4.19694e-38	415	415
ARHGAP10	0.58508	1.75644e-39	4.25946e-38	415	415
SSBP2	0.585065	1.76619e-39	4.27798e-38	415	415
RBPMS	0.584929	1.85713e-39	4.49287e-38	415	415
TAGAP	0.584908	1.87162e-39	4.52252e-38	415	415
MAP9	0.584847	1.91471e-39	4.62113e-38	415	415
FIGN	0.584822	1.93237e-39	4.6582e-38	415	414
RAB31	0.584784	1.95951e-39	4.718e-38	415	415
KLF9	0.584754	1.98121e-39	4.76456e-38	415	415
C15orf51	0.584703	2.01906e-39	4.84983e-38	415	381
PKD1	0.584395	2.26151e-39	5.42576e-38	415	415
PTGFR	0.584317	2.32707e-39	5.57643e-38	415	415
FYCO1	0.583988	2.6271e-39	6.28795e-38	415	415
WWC3	0.583973	2.64168e-39	6.31536e-38	415	415
C1QTNF4	0.583844	2.76947e-39	6.61305e-38	415	400
NTN1	0.583809	2.80517e-39	6.69041e-38	415	415
BMPER	0.583512	3.12896e-39	7.45385e-38	415	406
SLC45A1	0.583459	3.19082e-39	7.59227e-38	415	415
C17orf87	0.583316	3.36235e-39	7.99102e-38	415	415
C1orf190	0.583065	3.6861e-39	8.75016e-38	415	410
ADCY2	0.582989	3.79074e-39	8.98802e-38	415	410
ZMAT1	0.58296	3.83123e-39	9.06746e-38	415	415
ADCYAP1	0.582958	3.83322e-39	9.06746e-38	415	387
EVI2B	0.582954	3.83869e-39	9.0698e-38	415	415
HDX	0.582846	3.99448e-39	9.42689e-38	415	415
ZNF662	0.582644	4.30038e-39	1.0137e-37	415	414
TRAF3IP3	0.582555	4.44391e-39	1.04631e-37	415	415
NCS1	0.582433	4.64558e-39	1.09252e-37	415	415
OLFML1	0.582328	4.82727e-39	1.13393e-37	415	415
MAP4K1	0.582198	5.0629e-39	1.1879e-37	415	415
ZNF625	0.581942	5.55927e-39	1.30285e-37	415	414
ITK	0.581771	5.91793e-39	1.3853e-37	415	415
ITGAL	0.581742	5.98049e-39	1.39806e-37	415	415
GSPT2	0.581736	5.99312e-39	1.39806e-37	415	415
SMYD1	0.58171	6.0508e-39	1.40988e-37	415	310
CLDN5	0.581579	6.34545e-39	1.47683e-37	415	415
BMP3	0.581315	6.98673e-39	1.62421e-37	415	375
FSTL1	0.581022	7.77377e-39	1.8051e-37	415	415
USHBP1	0.580964	7.93866e-39	1.84128e-37	415	414
AKAP12	0.580799	8.43006e-39	1.95301e-37	415	415
CECR1	0.580597	9.07386e-39	2.09976e-37	415	415
IGFBP7	0.580524	9.31742e-39	2.15365e-37	415	415
KIAA1529	0.580468	9.51016e-39	2.1957e-37	415	414
CR1	0.580245	1.03092e-38	2.37746e-37	415	413
TAL1	0.580226	1.03826e-38	2.39166e-37	415	415
RDX	0.580186	1.05322e-38	2.42337e-37	415	415
FCRL1	0.580141	1.07064e-38	2.46064e-37	415	372
TCEAL5	0.58002	1.11871e-38	2.56822e-37	415	300
NEFH	0.579928	1.1566e-38	2.65218e-37	415	414
PREX1	0.579882	1.17626e-38	2.69422e-37	415	415
ASPA	0.579868	1.18199e-38	2.70428e-37	415	397
CCL14	0.579676	1.26749e-38	2.8966e-37	415	414
C16orf54	0.579548	1.32763e-38	3.03062e-37	415	415
PHKG1	0.579514	1.34395e-38	3.06442e-37	415	413
PTPRC	0.579356	1.42284e-38	3.24066e-37	415	415
ANKRD53	0.579255	1.47609e-38	3.35814e-37	415	414
COX7A1	0.579124	1.54738e-38	3.51637e-37	415	415
CNTN1	0.57892	1.66579e-38	3.78121e-37	415	386
BLK	0.578904	1.67602e-38	3.80017e-37	415	396
ZNF793	0.578743	1.77623e-38	4.02287e-37	415	415
EVI2A	0.578701	1.80297e-38	4.07887e-37	415	415
CYS1	0.578658	1.83159e-38	4.13899e-37	415	415
EDNRA	0.578581	1.88285e-38	4.25007e-37	415	415
PRTG	0.578331	2.06037e-38	4.6456e-37	415	414
PHACTR1	0.578312	2.07473e-38	4.67276e-37	415	415
SCN11A	0.578303	2.08154e-38	4.68288e-37	415	382
AP4S1	0.578287	2.09368e-38	4.70497e-37	415	415
GPM6B	0.578076	2.25931e-38	5.07153e-37	415	415
MAB21L2	0.578069	2.26475e-38	5.07811e-37	415	406
PMP2	0.57806	2.27231e-38	5.08545e-37	415	311
PARVA	0.578059	2.27305e-38	5.08545e-37	415	415
ECM2	0.577875	2.42881e-38	5.42791e-37	415	415
AXL	0.57776	2.53127e-38	5.65066e-37	415	415
EID1	0.577738	2.55158e-38	5.68972e-37	415	415
CLEC14A	0.577675	2.61013e-38	5.81387e-37	415	415
CYP7B1	0.577589	2.69182e-38	5.98922e-37	415	414
LOC286367	0.577557	2.72355e-38	6.05317e-37	415	413
MXRA7	0.577533	2.74639e-38	6.09722e-37	415	415
PSTPIP1	0.577413	2.86826e-38	6.3608e-37	415	415
PECAM1	0.577308	2.97841e-38	6.59786e-37	415	415
CD48	0.577279	3.00978e-38	6.66005e-37	415	415
GRASP	0.57713	3.17461e-38	7.0171e-37	415	415
ADAMTS10	0.577089	3.22133e-38	7.1126e-37	415	414
ASB5	0.576983	3.34689e-38	7.38177e-37	415	283
HMCN1	0.576802	3.5719e-38	7.86946e-37	415	415
ZNF333	0.57675	3.63841e-38	8.00726e-37	415	415
CNTN4	0.576691	3.71627e-38	8.16975e-37	415	415
FAM117A	0.576642	3.78299e-38	8.30738e-37	415	415
SGCE	0.576295	4.28279e-38	9.39472e-37	415	415
WSCD2	0.576209	4.41697e-38	9.67856e-37	415	398
PCNX	0.576185	4.45492e-38	9.75115e-37	415	415
PCBP3	0.576083	4.62129e-38	1.01044e-36	415	414
C14orf139	0.575743	5.21888e-38	1.13987e-36	415	415
WNK3	0.575632	5.42881e-38	1.18444e-36	415	410
NAV3	0.575543	5.60552e-38	1.22168e-36	415	414
YPEL5	0.575392	5.91502e-38	1.28774e-36	415	415
AOX1	0.575176	6.39006e-38	1.38967e-36	415	413
PTPN13	0.57504	6.70722e-38	1.45707e-36	415	415
LPHN2	0.575	6.80203e-38	1.47608e-36	415	415
TSC22D3	0.574942	6.9442e-38	1.50532e-36	415	415
KCTD8	0.574812	7.27478e-38	1.57529e-36	415	286
FAM124B	0.574745	7.44955e-38	1.61141e-36	415	414
CORO2B	0.57472	7.51691e-38	1.62425e-36	415	415
SOBP	0.57442	8.36455e-38	1.80547e-36	415	415
LOC144571	0.574353	8.56528e-38	1.84683e-36	415	415
TECPR2	0.574331	8.63177e-38	1.85919e-36	415	415
LOC401463	0.574323	8.65657e-38	1.86254e-36	415	346
ARHGEF15	0.574315	8.68057e-38	1.86572e-36	415	415
TACR2	0.574256	8.86465e-38	1.90326e-36	415	415
SMTN	0.574197	9.05261e-38	1.94156e-36	415	415
RAMP3	0.574022	9.63573e-38	2.06443e-36	415	415
FAM110B	0.573933	9.94544e-38	2.12853e-36	415	415
P2RY10	0.573814	1.03739e-37	2.2179e-36	415	414
DPY19L2	0.573549	1.13971e-37	2.43406e-36	415	414
C1orf70	0.573536	1.14481e-37	2.44239e-36	415	400
ARID5A	0.573411	1.19675e-37	2.55051e-36	415	415
SH3RF3	0.573407	1.19859e-37	2.55173e-36	415	415
EZH1	0.573243	1.27026e-37	2.70146e-36	415	415
TMEM108	0.573234	1.27441e-37	2.70745e-36	415	414
TACC1	0.573223	1.27908e-37	2.71452e-36	415	415
PDE8B	0.573162	1.30708e-37	2.77104e-36	415	415
SASH3	0.573035	1.36759e-37	2.89629e-36	415	415
GSN	0.573028	1.37066e-37	2.89975e-36	415	415
SELL	0.57302	1.37444e-37	2.9047e-36	415	415
TMEM88	0.572937	1.41579e-37	2.98897e-36	415	415
CILP	0.572868	1.45058e-37	3.05923e-36	415	414
HOOK3	0.572711	1.53372e-37	3.22784e-36	415	415
TNFSF8	0.572606	1.59155e-37	3.34607e-36	415	414
ZNF43	0.572564	1.61512e-37	3.3921e-36	415	415
TSPAN2	0.572508	1.64748e-37	3.45595e-36	415	415
ARHGAP24	0.572506	1.64895e-37	3.45595e-36	415	415
LDB2	0.572453	1.68002e-37	3.5138e-36	415	415
CDH23	0.572389	1.71836e-37	3.59026e-36	415	413
ILK	0.572368	1.73139e-37	3.61377e-36	415	415
ADCYAP1R1	0.572353	1.7405e-37	3.62903e-36	415	214
CR2	0.572314	1.76451e-37	3.6753e-36	415	407
C6orf174	0.571988	1.97952e-37	4.1189e-36	415	415
PPP1R3C	0.571904	2.03922e-37	4.23878e-36	415	415
CNR2	0.571794	2.12026e-37	4.4027e-36	415	389
GGT5	0.571374	2.45781e-37	5.09838e-36	415	415
CAMK1D	0.571027	2.77702e-37	5.75464e-36	415	415
ZFYVE20	0.571012	2.79172e-37	5.77917e-36	415	415
HOXA4	0.570998	2.80567e-37	5.80211e-36	415	415
SLC6A16	0.570922	2.88217e-37	5.95422e-36	415	412
USP20	0.570887	2.91773e-37	6.02153e-36	415	415
MCART6	0.570604	3.22209e-37	6.64289e-36	415	415
GPR17	0.570591	3.2369e-37	6.66663e-36	415	404
CGNL1	0.570562	3.26995e-37	6.72784e-36	415	415
HSPA12B	0.570549	3.28528e-37	6.75253e-36	415	415
SEMA3G	0.570476	3.37027e-37	6.92018e-36	415	415
2021-09-04	0.570466	3.38225e-37	6.93773e-36	415	415
IKZF4	0.570277	3.61395e-37	7.40548e-36	415	415
FGD2	0.570247	3.65269e-37	7.4773e-36	415	415
TCEA2	0.57012	3.81841e-37	7.80863e-36	415	415
C14orf64	0.569933	4.07814e-37	8.33134e-36	415	412
FAM78A	0.569902	4.12231e-37	8.41308e-36	415	415
APOD	0.569622	4.54593e-37	9.26829e-36	415	415
RBM9	0.569615	4.55754e-37	9.28261e-36	415	415
STX1B	0.569577	4.61873e-37	9.39777e-36	415	415
LRRN2	0.569495	4.7524e-37	9.66003e-36	415	414
TAC1	0.56923	5.21382e-37	1.05873e-35	415	248
CMTM5	0.56899	5.67015e-37	1.14909e-35	415	229
SCN1B	0.568893	5.86532e-37	1.18745e-35	415	415
NLGN3	0.568872	5.90963e-37	1.19522e-35	415	415
STMN2	0.568835	5.98557e-37	1.20937e-35	415	398
C17orf103	0.568724	6.2224e-37	1.25597e-35	415	415
ACAP1	0.568701	6.27328e-37	1.26498e-35	415	415
CNGA3	0.568568	6.57029e-37	1.32355e-35	415	372
CALCOCO1	0.56838	7.01472e-37	1.41167e-35	415	415
ZNF418	0.568375	7.02793e-37	1.41292e-35	415	413
MPEG1	0.568339	7.11562e-37	1.42913e-35	415	415
GRRP1	0.568226	7.40334e-37	1.48544e-35	415	415
PIK3R6	0.567997	8.01556e-37	1.6051e-35	415	415
LOC440461	0.567922	8.22825e-37	1.64606e-35	415	377
LOC644538	0.567841	8.46263e-37	1.69127e-35	415	415
KANK3	0.567832	8.49071e-37	1.69521e-35	415	415
PARP15	0.567789	8.61908e-37	1.71914e-35	415	415
LOC100128164	0.567684	8.93983e-37	1.78136e-35	415	392
RBMS1	0.567632	9.10238e-37	1.81018e-35	415	415
GZMK	0.567535	9.41312e-37	1.86831e-35	415	412
TMEM59L	0.567502	9.52318e-37	1.8883e-35	415	390
ST8SIA4	0.567361	9.9988e-37	1.97872e-35	415	415
ITM2A	0.567125	1.0853e-36	2.14358e-35	415	415
LSP1	0.567043	1.1166e-36	2.20325e-35	415	415
LGI1	0.566978	1.1424e-36	2.25195e-35	415	276
BTLA	0.566898	1.17435e-36	2.31268e-35	415	410
LBH	0.56685	1.19389e-36	2.34888e-35	415	415
PYGO1	0.566421	1.38555e-36	2.7233e-35	415	411
OMD	0.566322	1.43359e-36	2.81498e-35	415	413
FCER1A	0.566211	1.48991e-36	2.92274e-35	415	392
BEND6	0.566035	1.58347e-36	3.10327e-35	415	412
LIFR	0.565906	1.65547e-36	3.24022e-35	415	415
IGFBP5	0.565904	1.65656e-36	3.24022e-35	415	415
SPN	0.565852	1.68643e-36	3.29546e-35	415	415
UBE2E2	0.565702	1.77608e-36	3.46729e-35	415	415
GNG11	0.565637	1.81646e-36	3.5427e-35	415	415
C16orf45	0.565547	1.874e-36	3.6514e-35	415	415
PTGIR	0.565403	1.96936e-36	3.83352e-35	415	415
RAB39B	0.565356	2.00158e-36	3.89249e-35	415	413
DOK6	0.565265	2.06548e-36	4.0129e-35	415	414
ARHGAP9	0.565231	2.08955e-36	4.05576e-35	415	415
GRIN2A	0.565209	2.10607e-36	4.08392e-35	415	408
TNC	0.564956	2.29787e-36	4.45157e-35	415	415
PDE4B	0.564922	2.32438e-36	4.49861e-35	415	415
SOD3	0.564499	2.68855e-36	5.19846e-35	415	415
SLAMF6	0.564444	2.74033e-36	5.29351e-35	415	415
NTNG1	0.564396	2.78637e-36	5.37732e-35	415	351
ACTN2	0.564267	2.91237e-36	5.61514e-35	415	360
STAP1	0.564206	2.97426e-36	5.72899e-35	415	409
FCHSD2	0.564194	2.98665e-36	5.74411e-35	415	415
PREX2	0.564192	2.98779e-36	5.74411e-35	415	414
PIK3CG	0.564176	3.005e-36	5.77172e-35	415	415
GPR20	0.56411	3.07379e-36	5.89824e-35	415	411
CLEC2B	0.564064	3.1226e-36	5.98622e-35	415	415
RASD2	0.564009	3.18187e-36	6.09407e-35	415	415
EHD2	0.56396	3.23654e-36	6.19291e-35	415	415
FAM129C	0.563885	3.32098e-36	6.34847e-35	415	392
GPRASP2	0.56387	3.33779e-36	6.37459e-35	415	415
S1PR2	0.563668	3.57709e-36	6.82516e-35	415	415
SORCS2	0.5636	3.66177e-36	6.98015e-35	415	415
PI16	0.563323	4.02672e-36	7.66858e-35	415	403
ATP6V1G2	0.563182	4.22579e-36	8.04013e-35	415	414
DOCK8	0.563174	4.23618e-36	8.05233e-35	415	415
CX3CR1	0.563043	4.43069e-36	8.41415e-35	415	415
MPPED2	0.56297	4.54406e-36	8.62135e-35	415	413
IPCEF1	0.562903	4.64902e-36	8.81223e-35	415	415
ZNF71	0.562488	5.35638e-36	1.01435e-34	415	415
ICA1L	0.562295	5.72283e-36	1.08273e-34	415	415
ADORA2A	0.562249	5.81291e-36	1.09875e-34	415	415
HECTD2	0.562088	6.13995e-36	1.15948e-34	415	415
PRKAA2	0.562027	6.2708e-36	1.18309e-34	415	411
GPIHBP1	0.561966	6.40229e-36	1.20677e-34	415	409
SIGLEC6	0.56193	6.48128e-36	1.22052e-34	415	402
ABL1	0.561705	6.99732e-36	1.31647e-34	415	415
STAB1	0.561403	7.75407e-36	1.45749e-34	415	415
PLCXD3	0.561388	7.79604e-36	1.46306e-34	415	402
PCDHB4	0.561387	7.79816e-36	1.46306e-34	415	415
TMEM130	0.561248	8.17611e-36	1.53255e-34	415	405
CAV1	0.561165	8.40802e-36	1.57456e-34	415	415
GLRB	0.561149	8.45484e-36	1.58083e-34	415	413
CARTPT	0.561148	8.45714e-36	1.58083e-34	415	255
ITGB1BP2	0.561047	8.75303e-36	1.63463e-34	415	407
PPP1R12C	0.561009	8.86767e-36	1.65451e-34	415	415
DCN	0.560837	9.40026e-36	1.75226e-34	415	415
MORN5	0.560796	9.53391e-36	1.77554e-34	415	252
WAS	0.560778	9.59221e-36	1.78475e-34	415	415
PBXIP1	0.560733	9.73775e-36	1.81017e-34	415	415
KIAA1614	0.560694	9.86847e-36	1.83141e-34	415	415
PIK3R5	0.560694	9.87012e-36	1.83141e-34	415	415
SWAP70	0.560636	1.00664e-35	1.86611e-34	415	415
LY86	0.560585	1.02421e-35	1.89694e-34	415	415
EBF4	0.56049	1.05773e-35	1.95724e-34	415	415
CFP	0.560424	1.08158e-35	1.99955e-34	415	415
LOC100233209	0.560252	1.14631e-35	2.11727e-34	415	414
FCER2	0.560146	1.18847e-35	2.19315e-34	415	391
SMO	0.560128	1.19591e-35	2.20389e-34	415	415
LOC100188949	0.560126	1.19647e-35	2.20389e-34	415	413
PHYHD1	0.559941	1.27376e-35	2.34411e-34	415	415
MYO9B	0.559866	1.30683e-35	2.40279e-34	415	415
TTLL11	0.55958	1.43933e-35	2.64387e-34	415	415
CORO6	0.559578	1.44057e-35	2.64387e-34	415	414
RHOH	0.559519	1.46936e-35	2.69427e-34	415	415
COL6A2	0.559504	1.477e-35	2.70582e-34	415	415
MUSTN1	0.559446	1.50639e-35	2.75717e-34	415	410
KCNK3	0.559375	1.54256e-35	2.82082e-34	415	415
COL4A4	0.559318	1.57297e-35	2.87383e-34	415	415
FIBIN	0.559221	1.62529e-35	2.96675e-34	415	415
ELN	0.55916	1.65902e-35	3.02558e-34	415	415
ZNF540	0.559086	1.70096e-35	3.09928e-34	415	415
KIRREL	0.559056	1.71816e-35	3.1278e-34	415	415
CD1E	0.558931	1.79264e-35	3.26045e-34	415	406
GEM	0.558865	1.83247e-35	3.32989e-34	415	415
NIPAL4	0.558793	1.8779e-35	3.40938e-34	415	409
C16orf86	0.558527	2.05383e-35	3.72545e-34	415	414
EFEMP2	0.558382	2.15711e-35	3.90929e-34	415	415
SGEF	0.558346	2.18296e-35	3.95259e-34	415	415
PHOX2A	0.55833	2.19524e-35	3.97126e-34	415	227
INPP4A	0.558304	2.21435e-35	4.00226e-34	415	415
MYOZ3	0.558157	2.32645e-35	4.20111e-34	415	407
TRO	0.558133	2.34581e-35	4.23228e-34	415	414
TSPAN11	0.557986	2.46397e-35	4.44151e-34	415	415
LRRC70	0.557768	2.6516e-35	4.77547e-34	415	415
ROBO1	0.557711	2.70355e-35	4.86472e-34	415	415
C12orf53	0.557698	2.71534e-35	4.88157e-34	415	414
CXorf21	0.557686	2.72574e-35	4.89592e-34	415	415
PLAC9	0.557661	2.74864e-35	4.93267e-34	415	415
ANKRD6	0.557597	2.80887e-35	5.03629e-34	415	415
SRPX	0.557583	2.82233e-35	5.05595e-34	415	415
NRK	0.557541	2.86209e-35	5.12264e-34	415	404
ATOH8	0.557244	3.16199e-35	5.65441e-34	415	415
SYNC	0.557232	3.17432e-35	5.67144e-34	415	415
NLGN4X	0.557191	3.21844e-35	5.74518e-34	415	415
TWIST2	0.557158	3.25423e-35	5.79909e-34	415	414
SPON1	0.557158	3.25437e-35	5.79909e-34	415	415
C3	0.557023	3.40538e-35	6.06283e-34	415	415
COLQ	0.557018	3.41085e-35	6.06723e-34	415	415
CHST8	0.556871	3.58356e-35	6.36885e-34	415	334
CADM2	0.556673	3.82881e-35	6.79874e-34	415	337
CYFIP2	0.556563	3.97335e-35	7.0492e-34	415	415
HEYL	0.556468	4.10093e-35	7.26917e-34	415	415
EOMES	0.556313	4.31942e-35	7.64976e-34	415	414
USP44	0.556267	4.38698e-35	7.76262e-34	415	404
C10orf140	0.556222	4.45355e-35	7.87352e-34	415	414
KCNA3	0.556142	4.57343e-35	8.0784e-34	415	414
TMEM91	0.556004	4.79001e-35	8.45358e-34	415	415
SLC16A7	0.555996	4.80323e-35	8.46951e-34	415	414
SCARA3	0.555955	4.86931e-35	8.57856e-34	415	415
CCR4	0.555826	5.08355e-35	8.9482e-34	415	413
ITGA1	0.555774	5.17151e-35	9.0872e-34	415	415
GDF10	0.555533	5.6046e-35	9.83113e-34	415	369
RBM43	0.555523	5.62358e-35	9.85588e-34	415	415
LAX1	0.555417	5.82723e-35	1.0204e-33	415	415
KAT2B	0.55537	5.91763e-35	1.03533e-33	415	415
KIAA1949	0.555195	6.27303e-35	1.09656e-33	415	415
PNOC	0.55514	6.38947e-35	1.11595e-33	415	399
CARD8	0.554937	6.83624e-35	1.19295e-33	415	415
STX11	0.554775	7.21531e-35	1.25801e-33	415	415
WDR17	0.554693	7.41594e-35	1.29188e-33	415	404
VEGFC	0.554386	8.2132e-35	1.42954e-33	415	415
GMFG	0.554079	9.09399e-35	1.58012e-33	415	415
LINGO3	0.55402	9.2753e-35	1.61024e-33	415	340
GLI1	0.553957	9.47018e-35	1.64266e-33	415	415
POMC	0.553886	9.6944e-35	1.68011e-33	415	413
CHST15	0.553863	9.76847e-35	1.6915e-33	415	415
TLR7	0.553744	1.01644e-34	1.75855e-33	415	415
FOXF2	0.553516	1.0962e-34	1.89492e-33	415	415
RAPGEF1	0.55342	1.13167e-34	1.9529e-33	415	415
WNT9A	0.553325	1.16776e-34	2.01347e-33	415	412
VPREB3	0.553234	1.2034e-34	2.07315e-33	415	413
SLITRK3	0.55317	1.2291e-34	2.11563e-33	415	321
CRTAC1	0.552987	1.3057e-34	2.24556e-33	415	362
HLF	0.552981	1.30863e-34	2.24869e-33	415	415
FCRL2	0.552926	1.33249e-34	2.28774e-33	415	395
SULT1C4	0.552865	1.35952e-34	2.33217e-33	415	413
CTSO	0.552839	1.3712e-34	2.35021e-33	415	415
HSPA2	0.552693	1.4392e-34	2.46468e-33	415	415
CD69	0.552683	1.44395e-34	2.47073e-33	415	414
CLEC9A	0.552031	1.79079e-34	3.06161e-33	415	351
PACS1	0.551949	1.83954e-34	3.14229e-33	415	415
ATP8B4	0.551894	1.87336e-34	3.19736e-33	415	415
SSPN	0.551845	1.90402e-34	3.24695e-33	415	415
CRTC3	0.551834	1.91104e-34	3.25617e-33	415	415
BEND4	0.551709	1.99117e-34	3.38985e-33	415	390
CEP68	0.551675	2.01329e-34	3.42462e-33	415	415
PLCG2	0.551296	2.28121e-34	3.8771e-33	415	415
SLC18A3	0.551077	2.45116e-34	4.16245e-33	415	215
PTGS1	0.551061	2.46442e-34	4.18145e-33	415	415
LCN10	0.55075	2.7291e-34	4.62278e-33	415	396
SUSD5	0.550467	2.99511e-34	5.06914e-33	415	413
CTSF	0.550299	3.1643e-34	5.351e-33	415	415
KCNA2	0.550207	3.26084e-34	5.50964e-33	415	367
ST3GAL5	0.549941	3.55855e-34	6.00765e-33	415	415
GRIA1	0.549885	3.62355e-34	6.11228e-33	415	351
PLSCR4	0.549881	3.62898e-34	6.11634e-33	415	415
LOC134466	0.549831	3.68837e-34	6.21126e-33	415	409
DGKI	0.549622	3.95015e-34	6.64656e-33	415	409
FAM190B	0.54961	3.96506e-34	6.66319e-33	415	415
CFH	0.549609	3.96661e-34	6.66319e-33	415	415
SIGLECP3	0.549528	4.07348e-34	6.83702e-33	415	403
ADCY4	0.549451	4.17718e-34	7.00526e-33	415	415
TBC1D10C	0.549429	4.20738e-34	7.05006e-33	415	415
TRIM9	0.549156	4.5998e-34	7.70124e-33	415	411
FAIM3	0.549131	4.63674e-34	7.75667e-33	415	415
DHH	0.549076	4.72031e-34	7.88994e-33	415	406
S1PR4	0.548847	5.08737e-34	8.49645e-33	415	415
NEFM	0.548552	5.60056e-34	9.34581e-33	415	388
CD19	0.548548	5.60744e-34	9.34959e-33	415	402
KLRG1	0.548538	5.62654e-34	9.37371e-33	415	415
ZYG11B	0.548483	5.72886e-34	9.53632e-33	415	415
C6orf204	0.548361	5.96063e-34	9.91395e-33	415	415
P2RX7	0.548239	6.2011e-34	1.03054e-32	415	414
ANKRD29	0.548196	6.28974e-34	1.04442e-32	415	413
MYOC	0.548156	6.37104e-34	1.05705e-32	415	332
SH2D1A	0.548141	6.40321e-34	1.06152e-32	415	415
ZNF366	0.548136	6.41401e-34	1.06244e-32	415	415
ARL4D	0.548003	6.69726e-34	1.10845e-32	415	415
TSPYL5	0.547981	6.74494e-34	1.11542e-32	415	415
TCEAL3	0.547706	7.37687e-34	1.2187e-32	415	415
MYO1G	0.547704	7.3815e-34	1.2187e-32	415	415
PCDHGA3	0.547678	7.44346e-34	1.22793e-32	415	405
SLC5A7	0.547495	7.89943e-34	1.30209e-32	415	295
CD52	0.547453	8.0076e-34	1.31884e-32	415	415
NHLRC4	0.547399	8.15006e-34	1.34121e-32	415	413
CYTH4	0.547272	8.49179e-34	1.39518e-32	415	415
FRMD6	0.547177	8.75685e-34	1.43756e-32	415	415
PLXDC2	0.547145	8.84953e-34	1.4516e-32	415	415
LOC154822	0.547047	9.13493e-34	1.4972e-32	415	359
ENPP2	0.546963	9.38632e-34	1.53715e-32	415	415
PCDHGA12	0.546661	1.03522e-33	1.69396e-32	415	413
PCDHGA2	0.546528	1.0807e-33	1.76695e-32	415	413
MAMLD1	0.546516	1.085e-33	1.77254e-32	415	415
ZNF70	0.546506	1.08862e-33	1.77703e-32	415	415
FYN	0.546399	1.12679e-33	1.83785e-32	415	415
CDH19	0.546319	1.15633e-33	1.88452e-32	415	354
CD99L2	0.546257	1.17995e-33	1.92145e-32	415	415
MECP2	0.546149	1.2217e-33	1.98784e-32	415	415
SNX18	0.545959	1.29907e-33	2.11203e-32	415	415
HERC1	0.545884	1.33108e-33	2.16234e-32	415	415
PRKACB	0.545623	1.44777e-33	2.35002e-32	415	415
PPP1R14A	0.545591	1.46292e-33	2.37269e-32	415	415
EBI3	0.545582	1.46729e-33	2.37788e-32	415	414
SPOCK2	0.545565	1.47511e-33	2.38865e-32	415	415
OPRL1	0.545486	1.51347e-33	2.4488e-32	415	415
WWTR1	0.54539	1.56083e-33	2.5234e-32	415	415
WASF3	0.545237	1.64002e-33	2.64931e-32	415	415
CXCR4	0.545158	1.68189e-33	2.71478e-32	415	415
NCRNA00181	0.545139	1.6926e-33	2.7299e-32	415	414
ADRB3	0.545114	1.70605e-33	2.74939e-32	415	348
GXYLT2	0.544912	1.82062e-33	2.93169e-32	415	414
PHLDB1	0.544825	1.87234e-33	3.01258e-32	415	415
CD34	0.544631	1.99335e-33	3.20218e-32	415	415
PALMD	0.544607	2.00827e-33	3.22359e-32	415	415
PRCD	0.544568	2.03399e-33	3.26229e-32	415	414
MYO9A	0.544523	2.06358e-33	3.30712e-32	415	415
FYB	0.544464	2.10269e-33	3.36714e-32	415	415
ADD1	0.544273	2.23632e-33	3.57829e-32	415	415
EMP3	0.543847	2.56356e-33	4.09643e-32	415	415
C10orf105	0.543846	2.56419e-33	4.09643e-32	415	401
AMICA1	0.543604	2.77188e-33	4.42473e-32	415	415
MAFB	0.543587	2.78667e-33	4.44483e-32	415	415
DPP6	0.543538	2.8308e-33	4.51166e-32	415	358
LRMP	0.543442	2.91869e-33	4.64807e-32	415	415
LMO2	0.543303	3.05245e-33	4.85727e-32	415	415
FAM19A4	0.543142	3.21342e-33	5.1094e-32	415	259
C5orf20	0.543114	3.24196e-33	5.15072e-32	415	405
TMEM204	0.543057	3.30152e-33	5.24124e-32	415	415
CALHM2	0.543008	3.35449e-33	5.32115e-32	415	415
PTCHD1	0.542957	3.40897e-33	5.40332e-32	415	397
PRKCH	0.542803	3.58093e-33	5.67143e-32	415	415
SLC24A4	0.542685	3.71941e-33	5.88615e-32	415	405
NAP1L5	0.542295	4.21182e-33	6.6602e-32	415	415
CD79A	0.542207	4.33187e-33	6.84469e-32	415	414
ITGA5	0.54209	4.49663e-33	7.09948e-32	415	415
RUNDC2A	0.542065	4.53347e-33	7.15206e-32	415	415
PRPH2	0.541907	4.76752e-33	7.50959e-32	415	415
CMKLR1	0.541827	4.89009e-33	7.69665e-32	415	415
SIK3	0.541772	4.97674e-33	7.82694e-32	415	415
CD27	0.541688	5.11064e-33	8.03129e-32	415	415
NOS1	0.54117	6.02759e-33	9.46491e-32	415	325
DCAF12L2	0.540656	7.09543e-33	1.11244e-31	415	275
SNRK	0.540648	7.11467e-33	1.11459e-31	415	415
THSD7A	0.540632	7.14954e-33	1.11919e-31	415	415
KIF17	0.540615	7.18847e-33	1.12441e-31	415	415
SLAMF1	0.540375	7.75759e-33	1.2125e-31	415	415
CC2D2A	0.540369	7.77351e-33	1.21405e-31	415	415
ANGPTL2	0.540246	8.08154e-33	1.26118e-31	415	415
ZNF518B	0.540163	8.29544e-33	1.29356e-31	415	415
C16orf62	0.540026	8.66364e-33	1.34994e-31	415	415
C10orf26	0.539984	8.78167e-33	1.36728e-31	415	415
CASP12	0.539745	9.47012e-33	1.47333e-31	415	347
LRRC4	0.539702	9.60082e-33	1.49252e-31	415	415
ADAP2	0.539642	9.78467e-33	1.51993e-31	415	415
PPM1F	0.539569	1.00116e-32	1.55398e-31	415	415
FOXD3	0.539506	1.02127e-32	1.58398e-31	415	353
ODZ1	0.539443	1.04185e-32	1.61468e-31	415	411
THSD7B	0.539339	1.07686e-32	1.66765e-31	415	380
ZNF208	0.53931	1.08653e-32	1.68134e-31	415	414
MITF	0.539209	1.12203e-32	1.73494e-31	415	415
TPO	0.539168	1.13659e-32	1.75612e-31	415	353
PLCD4	0.53912	1.15394e-32	1.7802e-31	415	415
TNN	0.539115	1.15557e-32	1.78136e-31	415	409
FAM20A	0.539067	1.17326e-32	1.80725e-31	415	415
FAM181B	0.539049	1.18015e-32	1.81647e-31	415	367
C1orf183	0.539028	1.18771e-32	1.82673e-31	415	415
FKBP5	0.538836	1.26218e-32	1.93978e-31	415	415
CLEC4F	0.538744	1.29935e-32	1.99539e-31	415	340
NCALD	0.538665	1.33193e-32	2.04388e-31	415	415
CD72	0.53846	1.42078e-32	2.17814e-31	415	415
C3orf64	0.538458	1.42158e-32	2.17814e-31	415	415
PPP1R1A	0.538453	1.4238e-32	2.17989e-31	415	380
C9orf91	0.538401	1.44766e-32	2.21474e-31	415	415
PDZD2	0.538207	1.53879e-32	2.35238e-31	415	415
GPC6	0.538201	1.54136e-32	2.35454e-31	415	415
KLHDC1	0.538126	1.57852e-32	2.40948e-31	415	415
PTPRCAP	0.53789	1.70024e-32	2.59331e-31	415	415
NID1	0.537853	1.72011e-32	2.62164e-31	415	415
SOX17	0.537775	1.76267e-32	2.68449e-31	415	415
MAP7D1	0.537369	2.00234e-32	3.04721e-31	415	415
PARK2	0.537304	2.04385e-32	3.10803e-31	415	414
PCDH18	0.537291	2.05206e-32	3.11817e-31	415	415
ZFYVE1	0.537266	2.06826e-32	3.14043e-31	415	415
ZNF385B	0.537175	2.12809e-32	3.22886e-31	415	412
FHOD3	0.537098	2.17976e-32	3.30477e-31	415	415
PIRT	0.536981	2.26132e-32	3.42586e-31	415	359
ST6GALNAC5	0.536555	2.5846e-32	3.91269e-31	415	415
CSPG4	0.536446	2.67397e-32	4.04495e-31	415	415
SAMD11	0.536413	2.70145e-32	4.08347e-31	415	415
LCN6	0.536071	3.00682e-32	4.54167e-31	415	191
CHIC1	0.535938	3.13455e-32	4.72753e-31	415	415
ASXL3	0.535922	3.14972e-32	4.74688e-31	415	402
CDON	0.535837	3.23508e-32	4.87189e-31	415	415
TSPAN4	0.535751	3.32253e-32	4.99615e-31	415	415
ETS1	0.535748	3.32552e-32	4.99692e-31	415	415
GZMM	0.535606	3.47607e-32	5.21927e-31	415	411
C4A	0.535574	3.51126e-32	5.26505e-31	415	415
CHST10	0.535344	3.7728e-32	5.65221e-31	415	415
BAALC	0.535298	3.8266e-32	5.72857e-31	415	412
TCP11L1	0.535256	3.87707e-32	5.79983e-31	415	415
KIF5C	0.535072	4.10668e-32	6.13877e-31	415	415
NCF1B	0.534756	4.5303e-32	6.76201e-31	415	412
SLC12A4	0.534693	4.62046e-32	6.8915e-31	415	415
TNFRSF13C	0.534499	4.90732e-32	7.30859e-31	415	413
LIX1	0.534468	4.95533e-32	7.37466e-31	415	343
STAC	0.534367	5.11335e-32	7.60423e-31	415	408
EFHD1	0.534337	5.16149e-32	7.67018e-31	415	415
KIAA1755	0.534327	5.17773e-32	7.68866e-31	415	415
ITIH3	0.534319	5.19056e-32	7.70206e-31	415	393
STARD8	0.534287	5.24235e-32	7.77321e-31	415	415
CD200R1	0.53424	5.31863e-32	7.88053e-31	415	415
CSGALNACT2	0.534116	5.52803e-32	8.1848e-31	415	415
RIMS1	0.534064	5.6181e-32	8.31207e-31	415	374
AVPR2	0.534006	5.72049e-32	8.4512e-31	415	411
SNX20	0.533977	5.77251e-32	8.52182e-31	415	415
CCDC36	0.533743	6.20545e-32	9.15149e-31	415	414
PEA15	0.533742	6.20808e-32	9.15149e-31	415	415
SCARA5	0.533735	6.22159e-32	9.16472e-31	415	402
CCR2	0.533655	6.37848e-32	9.389e-31	415	414
LOC344595	0.533578	6.53148e-32	9.60721e-31	415	415
EPB41L3	0.533505	6.68207e-32	9.82157e-31	415	415
TMEM132C	0.533464	6.76745e-32	9.93985e-31	415	360
ISLR2	0.533098	7.57992e-32	1.11251e-30	415	414
KLHL38	0.53289	8.0823e-32	1.18453e-30	415	402
CCL21	0.532755	8.42711e-32	1.23327e-30	415	411
RILPL1	0.532751	8.43775e-32	1.23394e-30	415	415
PTH1R	0.532742	8.46036e-32	1.23635e-30	415	401
TMEM150C	0.532589	8.86919e-32	1.29516e-30	415	415
TIE1	0.532502	9.1124e-32	1.32971e-30	415	415
ANKRD13A	0.532216	9.95237e-32	1.45124e-30	415	415
BICC1	0.532066	1.04239e-31	1.5189e-30	415	415
PHF1	0.532007	1.06169e-31	1.54591e-30	415	415
C16orf89	0.531898	1.09779e-31	1.59733e-30	415	404
TTLL7	0.531774	1.14068e-31	1.65854e-30	415	415
TRPS1	0.531609	1.19988e-31	1.74273e-30	415	415
NUDT11	0.531608	1.20031e-31	1.74273e-30	415	408
RNF122	0.531589	1.20738e-31	1.75174e-30	415	415
C8orf48	0.53158	1.21086e-31	1.75553e-30	415	412
KLHL14	0.53148	1.24874e-31	1.80786e-30	415	387
VASH1	0.531464	1.25477e-31	1.81529e-30	415	415
ATXN1	0.531373	1.29042e-31	1.86445e-30	415	415
C17orf60	0.531373	1.2906e-31	1.86445e-30	415	414
KIAA0125	0.531005	1.44523e-31	2.08636e-30	415	408
ZNF132	0.530969	1.46095e-31	2.10755e-30	415	415
CCDC102A	0.530884	1.49965e-31	2.15874e-30	415	415
PRRT1	0.53066	1.60664e-31	2.31112e-30	415	415
GREM1	0.530473	1.70147e-31	2.44406e-30	415	415
TMEM71	0.53042	1.72934e-31	2.48232e-30	415	415
SIT1	0.530385	1.74798e-31	2.50729e-30	415	415
MAP1LC3C	0.530366	1.75798e-31	2.51986e-30	415	357
DYSF	0.530193	1.85421e-31	2.65591e-30	415	415
TMEM119	0.530148	1.87943e-31	2.69012e-30	415	415
CLEC3B	0.530032	1.94753e-31	2.78562e-30	415	415
LILRA4	0.529905	2.02519e-31	2.89466e-30	415	378
2021-03-02	0.529662	2.18102e-31	3.1152e-30	415	415
ZNF362	0.529639	2.19673e-31	3.13541e-30	415	415
SSH1	0.529606	2.21871e-31	3.16455e-30	415	415
C20orf166	0.529423	2.34644e-31	3.34438e-30	415	105
STAT4	0.529193	2.5175e-31	3.58566e-30	415	415
ZNF727	0.529089	2.59839e-31	3.69827e-30	415	373
FIGF	0.529052	2.62785e-31	3.73758e-30	415	399
EID2B	0.52901	2.66247e-31	3.78149e-30	415	415
SLFN12L	0.528985	2.68213e-31	3.80675e-30	415	415
PNCK	0.528878	2.77143e-31	3.93073e-30	415	386
MAPT	0.528584	3.03125e-31	4.29621e-30	415	414
GPR174	0.528488	3.12111e-31	4.42048e-30	415	403
SNX1	0.528471	3.13797e-31	4.44124e-30	415	415
KCNK2	0.528282	3.32336e-31	4.70035e-30	415	383
ZNF583	0.528218	3.3888e-31	4.78955e-30	415	415
BIN2	0.528191	3.41706e-31	4.82611e-30	415	415
ANKRD34A	0.527881	3.75475e-31	5.29566e-30	415	415
IL3RA	0.527692	3.9774e-31	5.60578e-30	415	415
PDK4	0.527622	4.06217e-31	5.72127e-30	415	415
NTNG2	0.527588	4.10444e-31	5.77677e-30	415	414
NCOA1	0.527542	4.16206e-31	5.8538e-30	415	415
SNAP25	0.527326	4.4449e-31	6.24726e-30	415	405
GRAP2	0.527313	4.46238e-31	6.26747e-30	415	415
DISC1	0.527019	4.87891e-31	6.84775e-30	415	415
YPEL1	0.526894	5.06735e-31	7.10729e-30	415	415
LEPR	0.526839	5.15293e-31	7.22231e-30	415	415
REEP1	0.526764	5.27023e-31	7.38161e-30	415	415
TRAT1	0.526723	5.33621e-31	7.46885e-30	415	414
CD180	0.526562	5.60292e-31	7.83672e-30	415	415
PHC1	0.52642	5.84924e-31	8.17559e-30	415	415
RNASE6	0.526349	5.9771e-31	8.34854e-30	415	415
RORB	0.526331	6.00952e-31	8.38803e-30	415	397
WSCD1	0.526262	6.13478e-31	8.55696e-30	415	415
TGFB1	0.526218	6.21712e-31	8.66584e-30	415	415
IL34	0.52615	6.34609e-31	8.8395e-30	415	415
C13orf30	0.526116	6.41251e-31	8.92587e-30	415	374
ANKRD55	0.526048	6.54515e-31	9.10425e-30	415	385
CHST7	0.525978	6.68555e-31	9.29314e-30	415	415
TIMP3	0.525976	6.69051e-31	9.29365e-30	415	415
MAST4	0.5259	6.84558e-31	9.50253e-30	415	415
KERA	0.525746	7.17162e-31	9.94829e-30	415	353
TBC1D1	0.525563	7.57901e-31	1.05062e-29	415	415
PLEKHA2	0.525487	7.754e-31	1.07414e-29	415	415
RFPL1S	0.52545	7.84136e-31	1.0855e-29	415	401
KLHDC8B	0.525421	7.91078e-31	1.09436e-29	415	415
SLA	0.525379	8.01177e-31	1.10757e-29	415	415
C6orf168	0.525309	8.18206e-31	1.13034e-29	415	412
TCL1A	0.525119	8.66335e-31	1.19602e-29	415	379
C1RL	0.525041	8.86887e-31	1.22355e-29	415	415
LPAR1	0.525028	8.90513e-31	1.22772e-29	415	415
C22orf26	0.524863	9.35945e-31	1.2886e-29	415	413
ZNF415	0.524753	9.67493e-31	1.33113e-29	415	415
TGFBR1	0.524632	1.00332e-30	1.37855e-29	415	415
CITED2	0.524569	1.02242e-30	1.40383e-29	415	415
2021-09-01	0.524536	1.03273e-30	1.41702e-29	415	415
RAMP2	0.524291	1.11144e-30	1.52192e-29	415	415
BACE1	0.524221	1.1351e-30	1.55328e-29	415	415
CACNA2D3	0.524125	1.16828e-30	1.59652e-29	415	400
MYO1F	0.524096	1.17873e-30	1.60971e-29	415	415
EIF4E3	0.523872	1.26055e-30	1.71796e-29	415	415
TOX	0.523833	1.27551e-30	1.73719e-29	415	415
MFNG	0.523806	1.28567e-30	1.7492e-29	415	415
GPR34	0.523698	1.32817e-30	1.80404e-29	415	415
GPX3	0.523679	1.33561e-30	1.81293e-29	415	415
FABP4	0.523654	1.34571e-30	1.82542e-29	415	405
PTBP2	0.523313	1.49053e-30	2.01916e-29	415	415
SOX5	0.523211	1.53669e-30	2.08029e-29	415	413
ZNF829	0.523179	1.55135e-30	2.09873e-29	415	409
C9orf5	0.523081	1.59764e-30	2.15991e-29	415	415
ACACB	0.523055	1.61039e-30	2.1757e-29	415	415
POM121L9P	0.523041	1.61687e-30	2.18299e-29	415	413
GPLD1	0.522862	1.7061e-30	2.30192e-29	415	408
PCDHB7	0.522837	1.71871e-30	2.31739e-29	415	415
PER1	0.522649	1.81792e-30	2.44953e-29	415	415
RAB33A	0.522581	1.85522e-30	2.49813e-29	415	415
FCGR2B	0.522561	1.86653e-30	2.51168e-29	415	415
VWC2	0.522544	1.87623e-30	2.52138e-29	415	315
TMEM156	0.52249	1.90675e-30	2.5607e-29	415	414
ABI3	0.52246	1.92347e-30	2.58143e-29	415	415
KCTD7	0.52234	1.99373e-30	2.67396e-29	415	415
CDK14	0.522272	2.03506e-30	2.72758e-29	415	415
SCUBE1	0.522261	2.04135e-30	2.73419e-29	415	413
GRID1	0.522168	2.09866e-30	2.80909e-29	415	414
FAM20C	0.522094	2.14584e-30	2.87034e-29	415	415
ITGA4	0.522084	2.15254e-30	2.8774e-29	415	415
SELM	0.522036	2.18336e-30	2.91667e-29	415	415
IRF4	0.522004	2.20444e-30	2.94095e-29	415	415
OGFRL1	0.521976	2.22294e-30	2.96367e-29	415	415
PURG	0.521747	2.37948e-30	3.16612e-29	415	384
NUMBL	0.521631	2.46367e-30	3.27599e-29	415	415
FAM172A	0.521519	2.54723e-30	3.38487e-29	415	415
SERPINF1	0.521445	2.60368e-30	3.45761e-29	415	415
FGD5	0.521349	2.67891e-30	3.55518e-29	415	415
TTYH2	0.52133	2.69442e-30	3.57342e-29	415	415
VAV1	0.521323	2.69996e-30	3.57842e-29	415	415
GLCCI1	0.521112	2.87506e-30	3.80799e-29	415	415
RCBTB2	0.521037	2.9395e-30	3.89079e-29	415	415
HGF	0.521021	2.95336e-30	3.90658e-29	415	415
CAMK1	0.520938	3.02744e-30	4.00196e-29	415	415
FAM18A	0.520802	3.15187e-30	4.16372e-29	415	415
DOK3	0.520745	3.20625e-30	4.23279e-29	415	415
RASIP1	0.520585	3.36197e-30	4.4297e-29	415	415
CSDC2	0.520324	3.63222e-30	4.78266e-29	415	414
DIP2C	0.519921	4.09374e-30	5.37985e-29	415	415
AG2	0.519725	4.33813e-30	5.69731e-29	415	415
FBXO10	0.519672	4.40671e-30	5.78363e-29	415	415
ARHGDIB	0.519644	4.44298e-30	5.82745e-29	415	415
HRNBP3	0.519469	4.67927e-30	6.13339e-29	415	382
FOLR2	0.519437	4.72423e-30	6.18832e-29	415	415
C2orf58	0.519433	4.72994e-30	6.19178e-29	415	357
NPTXR	0.519405	4.76886e-30	6.23869e-29	415	415
ZNF788	0.519384	4.79889e-30	6.27392e-29	415	415
CDK17	0.51931	4.90433e-30	6.40763e-29	415	415
GYPE	0.519151	5.14051e-30	6.70754e-29	415	399
CLSTN3	0.519047	5.30031e-30	6.91159e-29	415	415
INA	0.518967	5.42705e-30	7.0723e-29	415	406
PLEKHG2	0.518941	5.46924e-30	7.12269e-29	415	415
C5orf40	0.518889	5.55481e-30	7.22948e-29	415	337
GPR146	0.518761	5.76782e-30	7.50188e-29	415	415
TMEM200B	0.518722	5.83493e-30	7.58428e-29	415	415
RIN3	0.518701	5.87033e-30	7.6254e-29	415	415
FAM43B	0.518644	5.97074e-30	7.75084e-29	415	398
TXNDC15	0.518615	6.02092e-30	7.81097e-29	415	415
CD36	0.518536	6.16428e-30	7.99183e-29	415	415
FAM184A	0.518529	6.17655e-30	8.0026e-29	415	413
SLC26A10	0.518437	6.34564e-30	8.21643e-29	415	397
PYHIN1	0.518334	6.5419e-30	8.46513e-29	415	411
S100B	0.518026	7.16259e-30	9.26237e-29	415	415
PKHD1L1	0.517791	7.67607e-30	9.92004e-29	415	389
IL6ST	0.517785	7.68908e-30	9.9305e-29	415	415
LOC100192378	0.517771	7.7211e-30	9.96548e-29	415	335
CTNNA3	0.517522	8.30803e-30	1.07162e-28	415	348
IGFBP4	0.517484	8.40116e-30	1.08294e-28	415	415
FGF14	0.517327	8.79672e-30	1.13321e-28	415	412
PCDHA3	0.517242	9.01928e-30	1.1604e-28	415	364
TRIM6	0.517151	9.26325e-30	1.19103e-28	415	415
HPCAL4	0.517051	9.53868e-30	1.22567e-28	415	377
PCA3	0.516646	1.07412e-29	1.37756e-28	415	313
KLHL10	0.516496	1.12247e-29	1.43866e-28	415	328
PRKD3	0.51636	1.16795e-29	1.49589e-28	415	415
CCDC89	0.516358	1.16861e-29	1.49589e-28	415	413
PVRIG	0.516185	1.22933e-29	1.57262e-28	415	415
TMEM170B	0.516019	1.29047e-29	1.64979e-28	415	415
SV2A	0.516016	1.29167e-29	1.65028e-28	415	415
FTO	0.515933	1.32342e-29	1.68979e-28	415	415
MARVELD1	0.515871	1.34758e-29	1.71955e-28	415	415
PGCP	0.51585	1.35577e-29	1.7289e-28	415	415
DDIT4L	0.515759	1.39248e-29	1.77348e-28	415	405
C6orf225	0.515721	1.40802e-29	1.79102e-28	415	415
CD200	0.515699	1.41685e-29	1.80112e-28	415	415
PTPRS	0.51567	1.42923e-29	1.81572e-28	415	415
CCIN	0.515433	1.53126e-29	1.94412e-28	415	387
KCNG1	0.515408	1.54261e-29	1.95729e-28	415	414
LIMD2	0.515376	1.55722e-29	1.9746e-28	415	415
TNFAIP8L2	0.5153	1.59213e-29	2.01759e-28	415	415
MTUS2	0.515204	1.63704e-29	2.07321e-28	415	399
LRRTM1	0.515124	1.67578e-29	2.12094e-28	415	323
ADRA1A	0.514966	1.75492e-29	2.21971e-28	415	375
CCDC88A	0.514935	1.77071e-29	2.23829e-28	415	415
BAI1	0.514859	1.81012e-29	2.28668e-28	415	406
MS4A6A	0.514813	1.83451e-29	2.31604e-28	415	415
LCP1	0.514791	1.84663e-29	2.32989e-28	415	415
C11orf63	0.514635	1.93249e-29	2.4367e-28	415	414
NCF1C	0.514361	2.09244e-29	2.63673e-28	415	412
FAM66C	0.514291	2.13577e-29	2.68966e-28	415	412
2021-03-01	0.514159	2.21928e-29	2.79309e-28	415	415
FCRL6	0.513996	2.3269e-29	2.92671e-28	415	409
GDF6	0.513942	2.36358e-29	2.971e-28	415	380
RXRG	0.513785	2.47381e-29	3.1057e-28	415	318
CACNA2D1	0.513765	2.48831e-29	3.12196e-28	415	414
ZNF347	0.513698	2.53682e-29	3.18086e-28	415	415
PCDHGA6	0.513643	2.57819e-29	3.23073e-28	415	414
USP11	0.513639	2.58047e-29	3.23159e-28	415	415
RASGRP4	0.513584	2.62223e-29	3.28184e-28	415	415
PCDHGC3	0.513543	2.65334e-29	3.31667e-28	415	415
NOTCH2	0.513432	2.74078e-29	3.42386e-28	415	415
GPR26	0.513364	2.79491e-29	3.48932e-28	415	269
RFTN2	0.513324	2.82734e-29	3.52763e-28	415	415
DUSP22	0.513321	2.83042e-29	3.5293e-28	415	415
LPXN	0.513288	2.85706e-29	3.56032e-28	415	415
GNAI2	0.513274	2.86918e-29	3.57322e-28	415	415
GPR18	0.513256	2.88409e-29	3.58958e-28	415	415
GADD45B	0.513187	2.94211e-29	3.6575e-28	415	415
TIMP2	0.513187	2.94228e-29	3.6575e-28	415	415
GBGT1	0.512987	3.11778e-29	3.87091e-28	415	415
COL4A6	0.512965	3.13699e-29	3.89237e-28	415	408
MPP2	0.512959	3.14271e-29	3.89707e-28	415	415
FGD3	0.512874	3.2209e-29	3.99159e-28	415	415
LTC4S	0.51286	3.23412e-29	4.00552e-28	415	413
PLEKHM3	0.512797	3.29407e-29	4.07727e-28	415	415
SLC24A3	0.512771	3.3182e-29	4.10462e-28	415	415
CHRNB4	0.512712	3.37591e-29	4.17346e-28	415	391
CD33	0.51265	3.43627e-29	4.24548e-28	415	415
FBXL5	0.512291	3.81213e-29	4.70698e-28	415	415
TGFB3	0.5122	3.91414e-29	4.82999e-28	415	415
LHX6	0.51219	3.92471e-29	4.84007e-28	415	415
TBCEL	0.512129	3.99517e-29	4.92397e-28	415	415
CDH11	0.51196	4.19476e-29	5.16681e-28	415	415
SHISA3	0.511887	4.28329e-29	5.27212e-28	415	407
ALDH1A3	0.511886	4.28547e-29	5.27212e-28	415	415
CORO1A	0.511881	4.29075e-29	5.27541e-28	415	415
TUBB4	0.511789	4.407e-29	5.41505e-28	415	414
TSPAN32	0.511754	4.45077e-29	5.4655e-28	415	411
NIN	0.511626	4.61803e-29	5.66401e-28	415	415
FGD1	0.511578	4.68268e-29	5.73635e-28	415	415
SIX2	0.511539	4.73581e-29	5.79442e-28	415	411
KCNA6	0.511294	5.0822e-29	6.21073e-28	415	402
C1orf200	0.511032	5.4799e-29	6.69269e-28	415	382
TRIM22	0.510959	5.59657e-29	6.82693e-28	415	415
CSF1	0.510913	5.67067e-29	6.91316e-28	415	415
IL33	0.510884	5.71805e-29	6.96672e-28	415	415
VAMP2	0.510865	5.74996e-29	7.00138e-28	415	415
COPZ2	0.510816	5.83081e-29	7.09555e-28	415	415
TNRC6C	0.510741	5.95824e-29	7.24627e-28	415	415
HCST	0.510729	5.97879e-29	7.26689e-28	415	415
C21orf62	0.510583	6.23506e-29	7.57382e-28	415	393
THBS1	0.510558	6.27874e-29	7.6223e-28	415	415
PRSS23	0.510499	6.38665e-29	7.74865e-28	415	415
GLI2	0.510426	6.52161e-29	7.90765e-28	415	415
PCDHB18	0.510112	7.13702e-29	8.63831e-28	415	410
DPEP2	0.510089	7.18377e-29	8.6897e-28	415	414
MS4A2	0.509971	7.4319e-29	8.98447e-28	415	411
CCDC8	0.509929	7.52103e-29	9.08679e-28	415	415
TPM1	0.509882	7.62207e-29	9.20337e-28	415	415
FCGR2C	0.509829	7.73961e-29	9.33415e-28	415	414
PEBP4	0.509746	7.92532e-29	9.54673e-28	415	264
LOC145820	0.509733	7.95624e-29	9.57827e-28	415	405
METTL7A	0.50965	8.14689e-29	9.80196e-28	415	415
PAK3	0.50962	8.21673e-29	9.8801e-28	415	396
STL	0.509578	8.31539e-29	9.9928e-28	415	330
TBC1D2B	0.509565	8.34619e-29	1.00238e-27	415	415
FAM7A3	0.509453	8.61865e-29	1.03449e-27	415	405
LRRC4B	0.509442	8.64639e-29	1.03721e-27	415	415
EXTL1	0.509302	8.9995e-29	1.07893e-27	415	393
LOC441869	0.509238	9.16548e-29	1.09817e-27	415	415
P2RX1	0.50908	9.58959e-29	1.14695e-27	415	415
TUBG2	0.509042	9.69315e-29	1.15865e-27	415	415
TTBK2	0.508984	9.85442e-29	1.17723e-27	415	415
PTGDR	0.508899	1.00975e-28	1.20484e-27	415	412
CHL1	0.508878	1.01577e-28	1.21132e-27	415	414
HPGDS	0.508784	1.04347e-28	1.24361e-27	415	411
CRY2	0.50878	1.04465e-28	1.24429e-27	415	415
PRDM2	0.50873	1.05977e-28	1.26156e-27	415	415
HIPK4	0.508476	1.13917e-28	1.35528e-27	415	395
GPR65	0.508232	1.22121e-28	1.45203e-27	415	415
KIAA0355	0.50818	1.23954e-28	1.47295e-27	415	415
ZNF843	0.508071	1.27882e-28	1.51873e-27	415	412
ATRNL1	0.507821	1.37317e-28	1.62888e-27	415	399
BASP1	0.507727	1.41036e-28	1.67202e-27	415	415
GAP43	0.507635	1.44778e-28	1.71436e-27	415	399
GFOD1	0.507539	1.48776e-28	1.75965e-27	415	415
LOC202181	0.507421	1.53852e-28	1.81862e-27	415	415
CD40LG	0.507255	1.61277e-28	1.90528e-27	415	412
TSLP	0.507124	1.67383e-28	1.97626e-27	415	408
SESN3	0.507023	1.72238e-28	2.03238e-27	415	415
GREB1	0.506821	1.82408e-28	2.14989e-27	415	414
HSD17B6	0.506802	1.8337e-28	2.15871e-27	415	415
PDLIM4	0.506767	1.85236e-28	2.17941e-27	415	415
HRH2	0.506727	1.87321e-28	2.20265e-27	415	415
WBSCR17	0.506688	1.89441e-28	2.22629e-27	415	412
P2RX2	0.506622	1.92971e-28	2.26645e-27	415	321
ZNF804A	0.506599	1.9424e-28	2.28004e-27	415	414
SMG6	0.506546	1.97225e-28	2.31374e-27	415	415
LARP6	0.506449	2.02684e-28	2.37502e-27	415	415
CCDC85A	0.50626	2.13823e-28	2.50409e-27	415	415
CD53	0.506241	2.15005e-28	2.51648e-27	415	415
ZAP70	0.506161	2.19891e-28	2.57218e-27	415	415
GPR132	0.506112	2.22999e-28	2.60702e-27	415	415
SLC8A3	0.506038	2.27722e-28	2.65917e-27	415	397
KLHDC5	0.506031	2.28162e-28	2.66277e-27	415	415
IGSF11	0.506024	2.28589e-28	2.66621e-27	415	389
ZNF80	0.505892	2.37278e-28	2.76438e-27	415	380
NRP1	0.50587	2.38799e-28	2.78049e-27	415	415
TSHZ2	0.505695	2.50891e-28	2.91961e-27	415	415
WNT9B	0.505677	2.52185e-28	2.93297e-27	415	354
GYG1	0.50562	2.56246e-28	2.97849e-27	415	415
TBC1D9	0.505594	2.58176e-28	2.9992e-27	415	415
LRRC32	0.505538	2.62283e-28	3.04517e-27	415	415
STMN4	0.505491	2.65765e-28	3.08382e-27	415	218
C1orf133	0.505101	2.96717e-28	3.441e-27	415	414
LOC283267	0.505016	3.03884e-28	3.52209e-27	415	415
LZTS1	0.50491	3.1308e-28	3.6266e-27	415	415
ISM1	0.504832	3.20033e-28	3.70502e-27	415	414
THEMIS	0.504639	3.37986e-28	3.91062e-27	415	415
CCR5	0.504547	3.46769e-28	4.00995e-27	415	415
PRDM6	0.504397	3.61784e-28	4.18119e-27	415	414
CRTAP	0.504377	3.6379e-28	4.20197e-27	415	415
CD6	0.504367	3.64867e-28	4.21201e-27	415	415
TRIM55	0.504261	3.75825e-28	4.33603e-27	415	294
LILRB1	0.504111	3.921e-28	4.51864e-27	415	415
SECISBP2L	0.504075	3.96068e-28	4.56177e-27	415	415
MKX	0.504058	3.97947e-28	4.58081e-27	415	413
TMEM200C	0.504021	4.02138e-28	4.62641e-27	415	412
GATA3	0.503879	4.1846e-28	4.81145e-27	415	415
ACTN1	0.503749	4.33975e-28	4.98554e-27	415	415
LTBP3	0.503748	4.34093e-28	4.98554e-27	415	415
KLRK1	0.503692	4.4104e-28	5.06245e-27	415	415
TMEM121	0.503662	4.44718e-28	5.09888e-27	415	415
FAM7A2	0.503389	4.80086e-28	5.49815e-27	415	342
TRAM1L1	0.503342	4.8648e-28	5.56822e-27	415	412
PNRC1	0.503209	5.04993e-28	5.77359e-27	415	415
NFIC	0.503152	5.13176e-28	5.86383e-27	415	415
CNTLN	0.503098	5.20987e-28	5.94636e-27	415	415
RPRM	0.502904	5.5001e-28	6.27409e-27	415	363
FBXO30	0.502838	5.6037e-28	6.38866e-27	415	415
CNN3	0.502679	5.85743e-28	6.67417e-27	415	415
LAMC1	0.50262	5.95528e-28	6.78185e-27	415	415
ZNF331	0.502618	5.95902e-28	6.78229e-27	415	415
SDC2	0.502601	5.98783e-28	6.81124e-27	415	415
MCTP1	0.502511	6.13888e-28	6.97522e-27	415	415
FAM120C	0.502256	6.59345e-28	7.48751e-27	415	415
TNFSF14	0.502141	6.80841e-28	7.72727e-27	415	415
DYNC1I1	0.50212	6.84925e-28	7.76927e-27	415	414
SH2B3	0.50205	6.98408e-28	7.91777e-27	415	415
ITGA8	0.502017	7.04799e-28	7.98574e-27	415	412
GPER	0.501977	7.12727e-28	8.07105e-27	415	415
KRBA2	0.501634	7.84379e-28	8.87749e-27	415	415
RAB37	0.501584	7.95298e-28	8.99603e-27	415	415
NXN	0.501549	8.03194e-28	9.08027e-27	415	415
IQSEC3	0.501362	8.45957e-28	9.55836e-27	415	413
KIAA0427	0.501346	8.49816e-28	9.59661e-27	415	415
FAM162B	0.501207	8.83361e-28	9.96986e-27	415	414
FMO2	0.501165	8.93831e-28	1.00824e-26	415	413
CTSG	0.50095	9.48951e-28	1.06982e-26	415	355
APOBEC3G	0.500863	9.72238e-28	1.09546e-26	415	415
IGFBP6	0.50085	9.75601e-28	1.09864e-26	415	415
PRG4	0.500611	1.04262e-27	1.1728e-26	415	415
ZNF559	0.500568	1.05521e-27	1.1863e-26	415	415
GABBR1	0.500559	1.05774e-27	1.18848e-26	415	415
MEF2D	0.500478	1.08183e-27	1.21488e-26	415	415
PENK	0.500351	1.12088e-27	1.25804e-26	415	355
RGS2	0.500177	1.17627e-27	1.31947e-26	415	415
RBP7	0.499864	1.28283e-27	1.43741e-26	415	415
CD4	0.499446	1.44015e-27	1.61279e-26	415	415
ZNF470	0.499417	1.45187e-27	1.62502e-26	415	415
P2RY13	0.499388	1.46366e-27	1.63731e-26	415	415
GIPC3	0.499245	1.52268e-27	1.70145e-26	415	415
CSF1R	0.49924	1.52465e-27	1.70271e-26	415	415
STOX2	0.499185	1.54831e-27	1.72817e-26	415	414
GRPR	0.499148	1.56414e-27	1.74488e-26	415	401
PLA2G2D	0.499084	1.59218e-27	1.77518e-26	415	411
DCAF5	0.499065	1.60056e-27	1.78355e-26	415	415
TBXA2R	0.499	1.62955e-27	1.81485e-26	415	415
GPX7	0.498953	1.65082e-27	1.83753e-26	415	415
DAZL	0.498695	1.77278e-27	1.97111e-26	415	383
ODZ4	0.498603	1.81842e-27	2.02074e-26	415	414
F13A1	0.4986	1.8197e-27	2.02106e-26	415	415
MYH10	0.49853	1.85533e-27	2.05949e-26	415	415
NISCH	0.498524	1.85836e-27	2.06172e-26	415	415
NTRK1	0.498463	1.88991e-27	2.09558e-26	415	388
NCR3	0.498425	1.90983e-27	2.11651e-26	415	405
C1orf54	0.498252	2.00289e-27	2.21843e-26	415	415
C1orf162	0.498138	2.06684e-27	2.288e-26	415	415
COL15A1	0.497957	2.17263e-27	2.40249e-26	415	415
C5orf36	0.497799	2.26904e-27	2.50636e-26	415	415
MS4A7	0.497786	2.27772e-27	2.51457e-26	415	415
PDLIM7	0.497653	2.36232e-27	2.60654e-26	415	415
DNAJB4	0.497538	2.43847e-27	2.6891e-26	415	415
FOXI2	0.497529	2.44422e-27	2.69397e-26	415	316
MYOM1	0.497338	2.57584e-27	2.83592e-26	415	413
LOC100302640	0.497337	2.57721e-27	2.83592e-26	415	360
TMC8	0.497017	2.81348e-27	3.09085e-26	415	415
DUSP3	0.496851	2.94458e-27	3.23312e-26	415	415
SP140	0.496774	3.00737e-27	3.30028e-26	415	415
TLE4	0.496618	3.13943e-27	3.44332e-26	415	415
HLA-DOA	0.496442	3.29482e-27	3.60985e-26	415	415
GFPT2	0.496384	3.34765e-27	3.66574e-26	415	415
MAP4	0.496285	3.43946e-27	3.76424e-26	415	415
TEAD1	0.496054	3.66349e-27	4.00725e-26	415	415
FAM180B	0.495905	3.81609e-27	4.16966e-26	415	268
C4orf7	0.495829	3.896e-27	4.25243e-26	415	371
SLC25A42	0.495699	4.03786e-27	4.40484e-26	415	415
C5orf53	0.495574	4.17821e-27	4.55549e-26	415	415
CHN1	0.495244	4.57224e-27	4.97169e-26	415	415
OSBPL6	0.495172	4.66229e-27	5.06689e-26	415	415
TXNIP	0.49509	4.7685e-27	5.17953e-26	415	415
GAS1	0.494932	4.97805e-27	5.40424e-26	415	415
FBN1	0.494745	5.23899e-27	5.68447e-26	415	415
ZCCHC5	0.494681	5.33017e-27	5.78031e-26	415	332
LOC374443	0.494558	5.51216e-27	5.97446e-26	415	415
TREML1	0.494506	5.59068e-27	6.05308e-26	415	372
NOG	0.494434	5.70226e-27	6.17058e-26	415	397
LOC375190	0.494315	5.88954e-27	6.36643e-26	415	415
ACSS3	0.494216	6.0496e-27	6.53596e-26	415	413
CDH5	0.494165	6.13446e-27	6.6241e-26	415	415
FBLN7	0.49415	6.16018e-27	6.64833e-26	415	415
CYP21A2	0.494106	6.23436e-27	6.72121e-26	415	376
SHISA9	0.493913	6.56936e-27	7.07484e-26	415	347
FAM69A	0.493897	6.59815e-27	7.10206e-26	415	415
HSPB3	0.493877	6.63454e-27	7.13742e-26	415	229
GDF7	0.493777	6.81665e-27	7.32944e-26	415	341
HDC	0.493623	7.10893e-27	7.63559e-26	415	410
NACC2	0.493547	7.25554e-27	7.78893e-26	415	415
PZP	0.493469	7.41076e-27	7.95134e-26	415	311
COL4A5	0.493402	7.54783e-27	8.08982e-26	415	414
DOK2	0.493281	7.80047e-27	8.35174e-26	415	415
COL21A1	0.493258	7.84783e-27	8.39801e-26	415	412
GP1BA	0.493094	8.20526e-27	8.77585e-26	415	411
KIAA1274	0.493025	8.36073e-27	8.93269e-26	415	415
PCDHGA5	0.492952	8.52798e-27	9.10657e-26	415	412
SSTR2	0.492812	8.85715e-27	9.44809e-26	415	415
A4GALT	0.492692	9.14889e-27	9.75415e-26	415	415
SH3BGR	0.492608	9.35993e-27	9.9739e-26	415	414
LOC284276	0.492574	9.44481e-27	1.0059e-25	415	350
TET1	0.492343	1.00544e-26	1.07026e-25	415	415
ZNF187	0.492323	1.01093e-26	1.07555e-25	415	415
RARB	0.492031	1.09385e-26	1.16193e-25	415	415
LPPR4	0.491978	1.1097e-26	1.17815e-25	415	415
ST6GALNAC3	0.491763	1.17609e-26	1.24601e-25	415	415
NCF1	0.491753	1.17926e-26	1.24872e-25	415	415
GLIS2	0.491695	1.19787e-26	1.26776e-25	415	415
LHCGR	0.491668	1.20662e-26	1.27636e-25	415	223
DYNC2H1	0.491571	1.23846e-26	1.30935e-25	415	415
ZFHX3	0.491404	1.29575e-26	1.36848e-25	415	415
C2orf74	0.49139	1.30042e-26	1.37271e-25	415	415
DAAM1	0.491375	1.30588e-26	1.37775e-25	415	415
SCN3B	0.491346	1.31612e-26	1.38783e-25	415	413
CD96	0.491254	1.34906e-26	1.42034e-25	415	415
HLA-DOB	0.490945	1.46601e-26	1.54267e-25	415	415
AKNA	0.490856	1.5016e-26	1.5793e-25	415	415
RGS4	0.490746	1.54677e-26	1.62596e-25	415	415
LONRF2	0.490493	1.65564e-26	1.7377e-25	415	411
VAMP5	0.490351	1.71989e-26	1.80419e-25	415	415
UNC45B	0.490306	1.74096e-26	1.82534e-25	415	357
HSF5	0.490005	1.88759e-26	1.97703e-25	415	370
ABCB4	0.489837	1.97469e-26	2.06719e-25	415	414
UBASH3A	0.489765	2.01313e-26	2.10634e-25	415	415
C14orf28	0.489762	2.01483e-26	2.10703e-25	415	415
SFRS13B	0.489754	2.01865e-26	2.10993e-25	415	414
RASA4	0.489588	2.11059e-26	2.20489e-25	415	415
RAB12	0.489476	2.17517e-26	2.27001e-25	415	415
ATP10A	0.489471	2.17793e-26	2.27172e-25	415	415
NLRP1	0.489289	2.28676e-26	2.38401e-25	415	415
FHL5	0.489272	2.29745e-26	2.39392e-25	415	414
THBD	0.489159	2.36752e-26	2.46566e-25	415	415
GLT8D2	0.489011	2.46299e-26	2.56245e-25	415	415
GPR27	0.488992	2.47559e-26	2.57423e-25	415	389
RGMB	0.48881	2.59911e-26	2.70088e-25	415	415
DOCK4	0.488809	2.60005e-26	2.70088e-25	415	415
SIPA1	0.488731	2.65473e-26	2.75626e-25	415	415
VAMP1	0.488617	2.73656e-26	2.83976e-25	415	415
SEMA4C	0.488578	2.76543e-26	2.86678e-25	415	415
ARMC4	0.488518	2.81043e-26	2.91193e-25	415	336
C1orf216	0.48822	3.04267e-26	3.15095e-25	415	415
HHIPL1	0.48818	3.07515e-26	3.18295e-25	415	414
ZNF880	0.48803	3.20094e-26	3.31146e-25	415	415
IL6R	0.487787	3.41529e-26	3.5296e-25	415	415
RHOB	0.48776	3.43969e-26	3.553e-25	415	415
GPSM3	0.487693	3.50117e-26	3.61466e-25	415	415
DOK5	0.487601	3.58876e-26	3.70131e-25	415	415
ZAK	0.487587	3.60161e-26	3.71267e-25	415	415
ALPK3	0.487566	3.62224e-26	3.73203e-25	415	415
ASPN	0.487518	3.66909e-26	3.77838e-25	415	415
VIT	0.487472	3.71374e-26	3.82241e-25	415	375
MYADM	0.487412	3.77398e-26	3.88244e-25	415	415
ADCY9	0.487365	3.82068e-26	3.9281e-25	415	415
HMHA1	0.487362	3.82419e-26	3.9281e-25	415	415
MRGPRD	0.487153	4.04255e-26	4.15028e-25	415	191
CCL22	0.487026	4.18167e-26	4.29093e-25	415	415
SENP7	0.487023	4.18424e-26	4.2914e-25	415	415
ELOVL5	0.486935	4.28383e-26	4.3913e-25	415	415
CCR10	0.486723	4.53187e-26	4.64321e-25	415	415
AAK1	0.486632	4.64289e-26	4.75455e-25	415	415
PHOX2B	0.486613	4.66563e-26	4.77543e-25	415	211
C6orf176	0.486539	4.758e-26	4.86505e-25	415	374
ZNF287	0.486389	4.95105e-26	5.05988e-25	415	415
NPPC	0.486338	5.01928e-26	5.12701e-25	415	252
C1orf186	0.486151	5.27458e-26	5.38236e-25	415	397
NEFL	0.486147	5.27986e-26	5.38503e-25	415	358
JMY	0.486077	5.37788e-26	5.48224e-25	415	415
PTPLA	0.486012	5.47138e-26	5.57474e-25	415	415
ZNF610	0.485955	5.55512e-26	5.65722e-25	415	413
LRCH3	0.485882	5.66363e-26	5.76481e-25	415	415
SPOP	0.485769	5.83608e-26	5.93736e-25	415	415
PCDHB5	0.485627	6.05918e-26	6.15814e-25	415	414
EPM2AIP1	0.48557	6.15005e-26	6.24735e-25	415	415
PCDH17	0.485559	6.16874e-26	6.26319e-25	415	415
LY96	0.485556	6.17429e-26	6.26569e-25	415	415
ZBTB46	0.485517	6.2381e-26	6.32726e-25	415	415
C1orf38	0.485513	6.24398e-26	6.33005e-25	415	415
RABEP1	0.4853	6.60509e-26	6.68609e-25	415	415
MPZ	0.485226	6.73592e-26	6.8151e-25	415	415
SIN3B	0.485181	6.81701e-26	6.8937e-25	415	415
VCL	0.485141	6.88873e-26	6.96275e-25	415	415
SLC30A8	0.485128	6.91249e-26	6.98328e-25	415	285
NTN3	0.485	7.15103e-26	7.22065e-25	415	345
KLC1	0.484991	7.16815e-26	7.23433e-25	415	415
DTHD1	0.484979	7.19045e-26	7.25321e-25	415	380
LTBP2	0.484728	7.68208e-26	7.74527e-25	415	415
MED13L	0.484558	8.03445e-26	8.0965e-25	415	415
ZNF546	0.484424	8.32234e-26	8.38244e-25	415	415
C14orf4	0.48405	9.1847e-26	9.24182e-25	415	415
ZNF467	0.483979	9.35644e-26	9.40994e-25	415	415
ECSCR	0.483903	9.54775e-26	9.59758e-25	415	415
ATP8A2	0.483858	9.6612e-26	9.70679e-25	415	395
ZNF665	0.483761	9.90854e-26	9.94542e-25	415	412
LATS2	0.483712	1.0038e-25	1.00704e-24	415	415
PNMA1	0.483685	1.01095e-25	1.01321e-24	415	415
ABCB1	0.48368	1.01231e-25	1.01407e-24	415	415
FRY	0.48364	1.02292e-25	1.02406e-24	415	415
APBB1IP	0.483639	1.0233e-25	1.02406e-24	415	415
PDE6B	0.483527	1.05381e-25	1.05407e-24	415	412
VPS39	0.483347	1.10468e-25	1.10441e-24	415	415
RGS13	0.483331	1.10938e-25	1.10856e-24	415	403
TLR1	0.48332	1.11253e-25	1.11105e-24	415	415
SGK269	0.483319	1.11297e-25	1.11105e-24	415	415
RAB6B	0.483128	1.17014e-25	1.16754e-24	415	415
KLHL29	0.483117	1.17359e-25	1.1704e-24	415	415
DACT1	0.48281	1.27176e-25	1.26768e-24	415	415
ZNF528	0.482704	1.30756e-25	1.30209e-24	415	415
MEIS3P1	0.482616	1.33809e-25	1.33183e-24	415	415
WTIP	0.482598	1.34465e-25	1.33771e-24	415	415
ZNF229	0.482571	1.35415e-25	1.3465e-24	415	415
C13orf36	0.482431	1.40459e-25	1.39597e-24	415	199
LAT2	0.482362	1.43034e-25	1.42086e-24	415	415
PDGFRA	0.482167	1.50501e-25	1.4921e-24	415	415
KHDRBS2	0.482161	1.50738e-25	1.49372e-24	415	264
FMO1	0.48195	1.593e-25	1.57779e-24	415	410
IL18BP	0.481839	1.63992e-25	1.62267e-24	415	415
PRAM1	0.481713	1.69456e-25	1.67592e-24	415	414
GRAP	0.481561	1.7631e-25	1.74199e-24	415	415
psiTPTE22	0.48131	1.88275e-25	1.8575e-24	415	414
TYRP1	0.481196	1.9392e-25	1.91225e-24	415	410
TUSC3	0.481143	1.96623e-25	1.93796e-24	415	414
NNAT	0.481116	1.98032e-25	1.9509e-24	415	415
ASB16	0.480851	2.1217e-25	2.08917e-24	415	414
C21orf91	0.480799	2.15047e-25	2.11646e-24	415	415
HOPX	0.480512	2.31716e-25	2.27719e-24	415	415
FAM101B	0.480478	2.33762e-25	2.29618e-24	415	415
POU3F1	0.480449	2.35585e-25	2.31184e-24	415	407
LRRTM2	0.480344	2.42082e-25	2.3733e-24	415	415
WNT2B	0.480206	2.50923e-25	2.45759e-24	415	415
TMOD2	0.48009	2.58616e-25	2.53171e-24	415	415
TWSG1	0.479907	2.7116e-25	2.65322e-24	415	415
SLMAP	0.479885	2.72701e-25	2.66701e-24	415	415
AVPR1A	0.479861	2.74452e-25	2.68283e-24	415	414
PHF21B	0.479816	2.77673e-25	2.71301e-24	415	290
PRX	0.479708	2.8557e-25	2.78613e-24	415	415
ATCAY	0.479645	2.90256e-25	2.83049e-24	415	325
IL31RA	0.479624	2.91849e-25	2.84464e-24	415	375
FLRT1	0.479459	3.04552e-25	2.96703e-24	415	413
DMRTC1B	0.47937	3.11658e-25	3.03334e-24	415	296
LOC255167	0.479276	3.19417e-25	3.10736e-24	415	335
CTNND2	0.47918	3.27397e-25	3.18306e-24	415	386
SHANK3	0.479179	3.27513e-25	3.18306e-24	415	415
PBX1	0.479154	3.29665e-25	3.20244e-24	415	415
OLFM1	0.479107	3.3366e-25	3.23814e-24	415	415
SLC17A7	0.479019	3.4134e-25	3.31108e-24	415	413
KIAA0430	0.478976	3.4517e-25	3.34663e-24	415	415
PMP22	0.478907	3.51433e-25	3.40409e-24	415	415
LOC254559	0.478801	3.6114e-25	3.49309e-24	415	409
CA5B	0.478795	3.61734e-25	3.49716e-24	415	415
RUNDC2C	0.478762	3.64844e-25	3.52555e-24	415	414
SYT6	0.478658	3.7473e-25	3.61762e-24	415	366
SMPX	0.478576	3.82818e-25	3.69218e-24	415	291
CYP46A1	0.478372	4.03537e-25	3.8883e-24	415	411
RAB30	0.478335	4.07379e-25	3.92345e-24	415	415
PRPH	0.478257	4.15708e-25	4.00176e-24	415	370
ELTD1	0.478183	4.23707e-25	4.07681e-24	415	415
EPHA4	0.478176	4.24453e-25	4.08206e-24	415	415
COL8A1	0.477989	4.45429e-25	4.28175e-24	415	415
PVALB	0.477559	4.97665e-25	4.7816e-24	415	282
ENG	0.477452	5.11524e-25	4.91242e-24	415	415
CA11	0.477359	5.23967e-25	5.02954e-24	415	415
ZMIZ1	0.47735	5.25156e-25	5.03856e-24	415	415
C20orf117	0.477317	5.29586e-25	5.07865e-24	415	415
ANKRD40	0.47725	5.38884e-25	5.16536e-24	415	415
CHST3	0.477206	5.45005e-25	5.22157e-24	415	415
CYTSA	0.477181	5.48422e-25	5.25182e-24	415	415
RLTPR	0.477141	5.54098e-25	5.30366e-24	415	415
CEND1	0.477128	5.56042e-25	5.31975e-24	415	412
VWF	0.477057	5.66185e-25	5.41423e-24	415	415
C14orf37	0.476828	6.00589e-25	5.73779e-24	415	415
ACSM5	0.476733	6.15428e-25	5.87401e-24	415	373
IKZF3	0.476662	6.26671e-25	5.9785e-24	415	415
ALPK2	0.476592	6.38144e-25	6.08508e-24	415	415
C14orf49	0.476479	6.56855e-25	6.26056e-24	415	415
HRC	0.47636	6.77236e-25	6.45177e-24	415	410
PDE9A	0.476198	7.05901e-25	6.72168e-24	415	412
C4orf44	0.476109	7.22248e-25	6.87087e-24	415	406
C22orf39	0.476014	7.40039e-25	7.0368e-24	415	415
CRTAM	0.475994	7.43884e-25	7.07004e-24	415	406
RNF38	0.475872	7.67584e-25	7.29187e-24	415	415
EDA2R	0.4757	8.0202e-25	7.61543e-24	415	414
GNGT2	0.475573	8.28567e-25	7.8638e-24	415	415
NR2F2	0.475352	8.76798e-25	8.31765e-24	415	415
COL4A2	0.475316	8.84764e-25	8.38929e-24	415	415
MBL1P	0.475308	8.86574e-25	8.40251e-24	415	380
TFEC	0.475022	9.53937e-25	9.03671e-24	415	415
CSRNP3	0.474915	9.80376e-25	9.27414e-24	415	406
FAM163A	0.474872	9.91093e-25	9.36676e-24	415	406
FZD7	0.474856	9.9516e-25	9.4008e-24	415	415
PCDHGA11	0.474719	1.03061e-24	9.73117e-24	415	414
LOC100128239	0.47464	1.05151e-24	9.9238e-24	415	380
CALCRL	0.474527	1.08238e-24	1.02104e-23	415	415
RAP1A	0.474467	1.09896e-24	1.0362e-23	415	415
ELK3	0.474194	1.17805e-24	1.11025e-23	415	415
CD81	0.474133	1.1965e-24	1.12712e-23	415	415
VGLL3	0.474128	1.19828e-24	1.12827e-23	415	415
SNCA	0.474105	1.20535e-24	1.1344e-23	415	413
ALK	0.474094	1.20856e-24	1.13689e-23	415	342
CREB3L2	0.474075	1.21449e-24	1.14194e-23	415	415
CYSLTR2	0.473943	1.25593e-24	1.1798e-23	415	407
TRIM23	0.473938	1.25762e-24	1.18084e-23	415	415
FAM171B	0.47387	1.27943e-24	1.20076e-23	415	415
SYNGAP1	0.473853	1.28497e-24	1.2054e-23	415	415
FAM180A	0.473657	1.35065e-24	1.26643e-23	415	412
KCNAB1	0.473619	1.36398e-24	1.27834e-23	415	415
RGL4	0.473544	1.39025e-24	1.30235e-23	415	414
DOCK3	0.473399	1.44225e-24	1.34919e-23	415	415
SRGN	0.473373	1.45191e-24	1.3576e-23	415	415
SEZ6L	0.473332	1.467e-24	1.37044e-23	415	357
LRP1B	0.473318	1.47232e-24	1.37478e-23	415	337
CD302	0.473027	1.5852e-24	1.47949e-23	415	415
F2R	0.473025	1.586e-24	1.47955e-23	415	415
BMPR2	0.472983	1.60293e-24	1.49466e-23	415	415
ELAVL4	0.472956	1.61407e-24	1.50436e-23	415	395
[truncated: 18,227 more rows]

## Sheet: Table S6
Supplementary Table 6. GO-KEGG Enrichment results of top 200 genes correlated to FNBP1 in BRCA
Category	Term	Count	%	PValue	Genes	List Total	Pop Hits	Pop Total	Fold Enrichment	Bonferroni	Benjamini	FDR
GOTERM_BP_DIRECT	GO:0006955~immune response	44	22.7979	1.35207e-30	PTGER4, CIITA, CXCL9, CXCR5, WAS, FASLG, CST7, IL2RG, ETS1, FYB, CTSS, SPN, IL18RAP, CCL5, TNFRSF8, CCR7, CCR5, ICOS, CCR4, TRIM22, CCR2, CD96, SEMA4D, TNFSF14, TNFRSF9, GZMA, IL16, PDCD1LG2, TNFRSF1B, LAX1, ZAP70, CD4, NCR3, CD40LG, CD8A, IL2RA, LTA, IRF8, CD27, HLA-DRA, TLR10, LCP2, IL7R, IL18R1	176	421	16792	9.9715	1.30475e-27	1.3034e-27	1.22768e-27
GOTERM_BP_DIRECT	GO:0050852~T cell receptor signaling pathway	24	12.4352	9.69614e-21	ITK, TRAT1, TXK, THEMIS, WAS, PIK3CD, PTPN22, CD3G, CD3E, CD3D, FOXP3, FYB, ZAP70, CD4, PTPRC, LCK, INPP5D, GRAP2, CD28, HLA-DRA, LCP2, PRKCQ, CD247, CARD11	176	148	16792	15.4717	9.35677e-18	4.67354e-18	4.40205e-18
GOTERM_BP_DIRECT	GO:0031295~T cell costimulation	18	9.32642	3.20671e-18	TNFSF14, CD3G, PDCD1LG2, CD3E, CD3D, SPN, CD4, KLRK1, CD40LG, CD5, LCK, GRAP2, CD28, BTLA, HLA-DRA, CD247, ICOS, CARD11	176	78	16792	22.0175	3.09447e-15	1.03042e-15	9.70564e-16
GOTERM_BP_DIRECT	GO:0042110~T cell activation	14	7.25389	1.10066e-15	ITK, TNFSF14, WAS, PIK3CD, NLRC3, CD3G, SLA2, CD3E, FOXP3, CD2, ZAP70, IRF4, CD8A, CD48	176	47	16792	28.4197	1.07137e-12	2.16569e-13	2.03988e-13
GOTERM_BP_DIRECT	GO:0002250~adaptive immune response	20	10.3627	1.12328e-15	EOMES, ITK, TRAT1, PRKCB, TXK, SH2D1A, CRTAM, THEMIS, PIK3CD, LAX1, CTSS, ZAP70, CD4, KLRK1, CD6, SIT1, BTLA, SLAMF7, JAK3, CD244	176	148	16792	12.8931	1.07137e-12	2.16569e-13	2.03988e-13
GOTERM_BP_DIRECT	GO:0050776~regulation of immune response	21	10.8808	2.58918e-15	CD96, KLRB1, SH2D1A, CRTAM, CD3G, ITGAL, SLA2, CD3E, CD3D, CD200R1, NCR3, KLRK1, CD40LG, SELL, CD8A, SLAMF7, CD226, KLRD1, SLAMF6, CD247, CARD11	176	178	16792	11.2561	2.46414e-12	4.15996e-13	3.9183e-13
GOTERM_BP_DIRECT	GO:0042102~positive regulation of T cell proliferation	14	7.25389	3.68459e-14	SASH3, PDCD1LG2, CD3E, SPN, CD4, PTPRC, CD40LG, CD6, CCL5, CD28, PRKCQ, NCKAP1L, JAK3, CARD11	176	60	16792	22.2621	3.55693e-11	5.0742e-12	4.77944e-12
GOTERM_BP_DIRECT	GO:0006954~inflammatory response	26	13.4715	1.81784e-13	CIITA, CXCL9, TNFAIP3, PIK3CD, CXCR6, ITGAL, IL18RAP, CCL5, CXCR3, TNFRSF8, CCR7, CCR5, CCR4, CCR2, GBP5, PLA2G2D, TNFRSF9, TNFRSF1B, ZAP70, NCR3, CD40LG, IL2RA, XCL2, CD27, TLR10, PRKCQ	176	379	16792	6.54521	1.75382e-10	2.1905e-11	2.06325e-11
GOTERM_BP_DIRECT	GO:0007165~signal transduction	43	22.2798	6.2286e-13	ARHGAP9, ITK, CXCL9, PIK3CD, CSF2RB, FASLG, RASAL3, ARHGAP15, ITGAL, IL2RG, FYB, SPN, KLRK1, SIT1, SPOCK2, INPP5D, TAGAP, TNFRSF8, LPXN, IL12RB1, CLIC2, SLAMF1, CD53, TNFSF14, PRKCB, TRAT1, TRAF1, ARHGAP25, APBB1IP, CD4, ARHGAP30, IL2RB, RAPGEF1, LTA, XCL2, CD48, CD226, CD69, ZNF831, IL7R, CARD11, CD244, IL18R1	176	1161	16792	3.53367	6.01036e-10	6.67152e-11	6.28396e-11
GOTERM_BP_DIRECT	GO:0007166~cell surface receptor signaling pathway	21	10.8808	9.00107e-12	CD53, KLRB1, CD3G, CD3E, CD3D, SPN, CD2, CD4, IL18RAP, PTPRC, CD8A, IL2RA, CXCR3, CD28, CD27, KLRD1, CD37, CD247, CCR5, IL7R, BIRC3	176	274	16792	7.31238	8.68599e-09	8.67704e-10	8.17298e-10
GOTERM_BP_DIRECT	GO:0030217~T cell differentiation	10	5.18135	1.39817e-11	ZAP70, CD4, PTPRC, LCK, TBX21, PIK3CD, PTPN22, IL7R, CD3D, GPR18	176	30	16792	31.803	1.34923e-08	1.22531e-09	1.15413e-09
GOTERM_BP_DIRECT	GO:0032729~positive regulation of interferon-gamma production	11	5.69948	3.44128e-11	SASH3, KLRK1, TXK, LTA, IRF8, SLAMF6, CD226, CD3E, IL12RB1, IL18R1, CCR2	176	46	16792	22.8152	3.32084e-08	2.7645e-09	2.6039e-09
GOTERM_BP_DIRECT	GO:0045060~negative thymic T cell selection	6	3.10881	5.09887e-08	SPN, ZAP70, CD28, CCR7, DOCK2, CD3E	176	11	16792	52.0413	4.92028e-05	3.78101e-06	3.56136e-06
GOTERM_BP_DIRECT	GO:0006935~chemotaxis	12	6.21762	5.92953e-08	SPN, CXCL9, CCL5, CXCR3, CXCR5, CCR7, NCKAP1L, CXCR6, CCR5, DOCK2, CCR4, CCR2	176	122	16792	9.3845	5.72183e-05	4.0829e-06	3.84572e-06
GOTERM_BP_DIRECT	GO:0045086~positive regulation of interleukin-2 biosynthetic process	6	3.10881	8.66723e-08	CD4, IRF4, CD28, PRKCQ, CD3E, CARD11	176	12	16792	47.7045	8.36353e-05	5.57014e-06	5.24657e-06
GOTERM_BP_DIRECT	GO:0032496~response to lipopolysaccharide	13	6.73575	1.49118e-07	PTGER4, CD96, CXCL9, IL10RA, TNFRSF9, FASLG, PTPN22, CSF2RB, CD6, LTA, CD27, TNFRSF8, CCR7	176	164	16792	7.56292	0.000143889	8.98436e-06	8.46245e-06
GOTERM_BP_DIRECT	GO:0007169~transmembrane receptor protein tyrosine kinase signaling pathway	10	5.18135	7.0317e-07	ITK, ZAP70, CD4, TRAT1, LCK, CD8A, TXK, RAPGEF1, LCP2, CD3E	176	96	16792	9.93845	0.000678329	3.86209e-05	3.63773e-05
GOTERM_BP_DIRECT	GO:0070098~chemokine-mediated signaling pathway	9	4.66321	7.21137e-07	CXCL9, CCL5, CXCR3, CXCR5, XCL2, CXCR6, CCR5, CCR4, CCR2	176	71	16792	12.0941	0.000695655	3.86209e-05	3.63773e-05
GOTERM_BP_DIRECT	GO:0045954~positive regulation of natural killer cell mediated cytotoxicity	6	3.10881	8.91235e-07	NCR3, KLRK1, SH2D1A, CRTAM, SLAMF6, CD226	176	18	16792	31.803	0.000859672	4.52184e-05	4.25916e-05
GOTERM_BP_DIRECT	GO:0030101~natural killer cell activation	6	3.10881	1.58568e-06	CD2, KLRK1, IL21R, PIK3CD, SLAMF7, IL18R1	176	20	16792	28.6227	0.00152901	7.27901e-05	6.85617e-05
GOTERM_BP_DIRECT	GO:0032753~positive regulation of interleukin-4 production	6	3.10881	1.58568e-06	SASH3, CD40LG, CD28, PRKCQ, CD3E, FOXP3	176	20	16792	28.6227	0.00152901	7.27901e-05	6.85617e-05
GOTERM_BP_DIRECT	GO:0043547~positive regulation of GTPase activity	21	10.8808	1.85848e-06	ARHGAP9, SEMA4D, DOCK8, CSF2RB, ARHGAP15, IL2RG, RASAL3, ARHGAP25, FGD2, ACAP1, ARHGAP30, IL2RA, CCL5, TAGAP, IL2RB, RAPGEF1, XCL2, NCKAP1L, RGL4, DOCK2, JAK3	176	565	16792	3.54618	0.00179182	8.1435e-05	7.67044e-05
GOTERM_BP_DIRECT	GO:0006968~cellular defense response	8	4.14508	3.59348e-06	SPN, ITK, CXCL9, TRAT1, SH2D1A, PRF1, CCR5, CCR2	176	62	16792	12.3109	0.00346171	0.000150614	0.000141864
GOTERM_BP_DIRECT	GO:0001816~cytokine production	6	3.10881	5.20918e-06	ITK, CD4, TXK, PIK3CD, CD226, FOXP3	176	25	16792	22.8982	0.00501426	0.000209235	0.000197081
GOTERM_BP_DIRECT	GO:0043029~T cell homeostasis	6	3.10881	7.78275e-06	GPR174, TNFSF14, SIT1, NCKAP1L, JAK3, FOXP3	176	27	16792	21.202	0.00748225	0.000300103	0.00028267
GOTERM_BP_DIRECT	GO:0050853~B cell receptor signaling pathway	7	3.62694	2.00611e-05	ZAP70, PTPRC, KLHL6, PRKCB, LCK, PIK3CD, NCKAP1L	176	54	16792	12.3678	0.019173	0.000743805	0.000700597
GOTERM_BP_DIRECT	GO:0033209~tumor necrosis factor-mediated signaling pathway	9	4.66321	3.27376e-05	CD40LG, TNFSF14, TNFRSF9, LTA, CD27, TNFRSF8, FASLG, TNFRSF1B, BIRC3	176	118	16792	7.27696	0.0310985	0.00116885	0.00110095
GOTERM_BP_DIRECT	GO:0070233~negative regulation of T cell apoptotic process	4	2.07254	3.77643e-05	CCL5, DOCK8, CD27, PRKCQ	176	7	16792	54.5195	0.0357872	0.00130017	0.00122464
GOTERM_BP_DIRECT	GO:0050900~leukocyte migration	9	4.66321	4.1599e-05	CD2, SPN, SELL, LCK, INPP5D, SIRPG, CD48, ITGAL, CD244	176	122	16792	7.03838	0.0393488	0.00138281	0.00130248
GOTERM_BP_DIRECT	GO:0032720~negative regulation of tumor necrosis factor production	6	3.10881	4.41045e-05	TNFAIP3, NLRC3, PTPN22, FOXP3, GPR18, SLAMF1	176	38	16792	15.0646	0.0416688	0.00141723	0.0013349
GOTERM_BP_DIRECT	GO:0050850~positive regulation of calcium-mediated signaling	5	2.59067	4.847e-05	ZAP70, CD4, TRAT1, CD8A, CD3E	176	20	16792	23.8523	0.0456976	0.00150726	0.0014197
GOTERM_BP_DIRECT	GO:1902715~positive regulation of interferon-gamma secretion	4	2.07254	5.99596e-05	CD2, PTPN22, CD244, SLAMF1	176	8	16792	47.7045	0.0562205	0.00180628	0.00170135
GOTERM_BP_DIRECT	GO:0008037~cell recognition	5	2.59067	7.19982e-05	NCR3, CD5, CRTAM, CD226, TIGIT	176	22	16792	21.6839	0.067122	0.00210322	0.00198104
GOTERM_BP_DIRECT	GO:0046641~positive regulation of alpha-beta T cell proliferation	4	2.07254	8.92499e-05	ZAP70, CD28, CD3E, CCR2	176	9	16792	42.404	0.082525	0.0025305	0.0023835
GOTERM_BP_DIRECT	GO:0097190~apoptotic signaling pathway	7	3.62694	9.61148e-05	SPN, CD5, CD28, TNFRSF8, FASLG, CD3E, TNFRSF1B	176	71	16792	9.40653	0.0885835	0.00264728	0.00249349
GOTERM_BP_DIRECT	GO:0001771~immunological synapse formation	4	2.07254	0.000126523	CD6, DOCK8, PRF1, DOCK2	176	10	16792	38.1636	0.114942	0.003388	0.00319119
GOTERM_BP_DIRECT	GO:0007157~heterophilic cell-cell adhesion via plasma membrane cell adhesion molecules	6	3.10881	0.000168302	NCR3, CD6, CRTAM, CD226, TIGIT, ITGAL	176	50	16792	11.4491	0.14992	0.00437952	0.00412511
GOTERM_BP_DIRECT	GO:0050868~negative regulation of T cell activation	4	2.07254	0.000172637	PTPN22, TIGIT, LAX1, JAK3	176	11	16792	34.6942	0.153469	0.00437952	0.00412511
GOTERM_BP_DIRECT	GO:0032715~negative regulation of interleukin-6 production	5	2.59067	0.00019193	TNFAIP3, NLRC3, NCKAP1L, FOXP3, SLAMF1	176	28	16792	17.0373	0.169087	0.00462551	0.00435681
GOTERM_BP_DIRECT	GO:0050690~regulation of defense response to virus by virus	5	2.59067	0.00019193	CD4, LCK, CD28, CD247, DOCK2	176	28	16792	17.0373	0.169087	0.00462551	0.00435681
GOTERM_BP_DIRECT	GO:0006461~protein complex assembly	8	4.14508	0.000212686	WIPF1, IL2RB, WAS, LPXN, CD3G, NCKAP1L, TRAF1, CD3E	176	116	16792	6.57994	0.185568	0.00500072	0.00471022
GOTERM_BP_DIRECT	GO:0042113~B cell activation	5	2.59067	0.000220837	ZAP70, PRKCB, CXCR5, PIK3CD, LAX1	176	29	16792	16.4498	0.19195	0.00506874	0.00477429
GOTERM_BP_DIRECT	GO:0048872~homeostasis of number of cells	4	2.07254	0.000294675	RASSF2, CCR7, IL7R, CCR4	176	13	16792	29.3566	0.247537	0.00650102	0.00612336
GOTERM_BP_DIRECT	GO:0006915~apoptotic process	17	8.80829	0.000296727	TNFAIP8, TNFSF14, PRKCB, TNFRSF9, GZMA, PRF1, TNFAIP3, FASLG, TRAF1, CD2, IL2RA, RASSF5, STK17B, CXCR3, INPP5D, LTA, BIRC3	176	567	16792	2.86059	0.249026	0.00650102	0.00612336
GOTERM_BP_DIRECT	GO:0045579~positive regulation of B cell differentiation	4	2.07254	0.000372172	ZAP70, INPP5D, CD27, NCKAP1L	176	14	16792	27.2597	0.301775	0.00797276	0.00750961
GOTERM_BP_DIRECT	GO:0045087~innate immune response	14	7.25389	0.000585099	ITK, SH2D1A, PIK3CD, LY9, ZAP70, KLRK1, CD6, LCK, TLR10, KLRD1, SLAMF6, JAK3, CD244, SLAMF1	176	430	16792	3.10634	0.431518	0.0122616	0.0115493
GOTERM_BP_DIRECT	GO:0038110~interleukin-2-mediated signaling pathway	3	1.5544	0.000639109	IL2RA, IL2RB, IL2RG	176	4	16792	71.5568	0.460406	0.0131085	0.012347
GOTERM_BP_DIRECT	GO:0002407~dendritic cell chemotaxis	4	2.07254	0.000679453	CCL5, CCR7, CCR5, CCR2	176	17	16792	22.4492	0.481023	0.0136457	0.012853
GOTERM_BP_DIRECT	GO:0038083~peptidyl-tyrosine autophosphorylation	5	2.59067	0.000777246	ITK, ZAP70, LCK, TXK, JAK3	176	40	16792	11.9261	0.527791	0.0152911	0.0144028
GOTERM_BP_DIRECT	GO:0050870~positive regulation of T cell activation	4	2.07254	0.000809121	LCK, SIRPG, PRKCQ, CCR2	176	18	16792	21.202	0.542106	0.0155999	0.0146936
GOTERM_BP_DIRECT	GO:0050729~positive regulation of inflammatory response	6	3.10881	0.000984038	PTGER4, CCL5, XCL2, TLR10, ETS1, CCR2	176	73	16792	7.84184	0.613284	0.0186003	0.0175197
GOTERM_BP_DIRECT	GO:0072540~T-helper 17 cell lineage commitment	3	1.5544	0.00105788	IRF4, SLAMF6, LY9	176	5	16792	57.2455	0.639906	0.0196114	0.0184722
GOTERM_BP_DIRECT	GO:0035556~intracellular signal transduction	13	6.73575	0.00108209	MAP4K1, ITK, PRKCB, SIRPG, LAX1, FYB, ZAP70, RASSF5, STK17B, INPP5D, LCP2, PRKCQ, JAK3	176	403	16792	3.07771	0.648233	0.0196818	0.0185385
GOTERM_BP_DIRECT	GO:0045860~positive regulation of protein kinase activity	5	2.59067	0.00143349	CD4, RASSF2, PTPRC, LCP2, CCR7	176	47	16792	10.1499	0.749503	0.0255904	0.0241038
GOTERM_BP_DIRECT	GO:0032733~positive regulation of interleukin-10 production	4	2.07254	0.00169016	SASH3, CD40LG, CD28, TIGIT	176	23	16792	16.5929	0.804538	0.029624	0.0279031
GOTERM_BP_DIRECT	GO:0050869~negative regulation of B cell activation	3	1.5544	0.00219121	TBC1D10C, TNFAIP3, SLA2	176	7	16792	40.8896	0.879589	0.0370584	0.0349056
GOTERM_BP_DIRECT	GO:0002860~positive regulation of natural killer cell mediated cytotoxicity directed against tumor cell target	3	1.5544	0.00219121	NCR3, CRTAM, CD226	176	7	16792	40.8896	0.879589	0.0370584	0.0349056
GOTERM_BP_DIRECT	GO:0050863~regulation of T cell activation	3	1.5544	0.00290163	CD4, SIT1, CCL5	176	8	16792	35.7784	0.939441	0.0462838	0.0435951
GOTERM_BP_DIRECT	GO:0050862~positive regulation of T cell receptor signaling pathway	3	1.5544	0.00290163	TRAT1, LCK, CCR7	176	8	16792	35.7784	0.939441	0.0462838	0.0435951
GOTERM_BP_DIRECT	GO:0045059~positive thymic T cell selection	3	1.5544	0.00290163	ZAP70, DOCK2, CD3D	176	8	16792	35.7784	0.939441	0.0462838	0.0435951
GOTERM_BP_DIRECT	GO:0071346~cellular response to interferon-gamma	5	2.59067	0.00292874	GBP5, CIITA, CCL5, XCL2, IL12RB1	176	57	16792	8.36922	0.94101	0.0462838	0.0435951
GOTERM_BP_DIRECT	GO:0010820~positive regulation of T cell chemotaxis	3	1.5544	0.00459983	TNFSF14, CCL5, CCR2	176	10	16792	28.6227	0.988311	0.0715199	0.0673652
GOTERM_BP_DIRECT	GO:0042535~positive regulation of tumor necrosis factor biosynthetic process	3	1.5544	0.00558365	SPN, TNFRSF8, CCR2	176	11	16792	26.0207	0.995498	0.0854387	0.0804755
GOTERM_BP_DIRECT	GO:0060333~interferon-gamma-mediated signaling pathway	5	2.59067	0.00643813	CIITA, IRF4, HLA-DRA, IRF8, TRIM22	176	71	16792	6.71895	0.998036	0.0917939	0.0864615
GOTERM_BP_DIRECT	GO:0071222~cellular response to lipopolysaccharide	6	3.10881	0.00659379	KLRK1, GFI1, IRF8, TNFAIP3, CCR5, TNFRSF1B	176	113	16792	5.06597	0.998312	0.0917939	0.0864615
GOTERM_BP_DIRECT	GO:0050777~negative regulation of immune response	3	1.5544	0.0066547	INPP5D, IL2RA, FOXP3	176	12	16792	23.8523	0.998409	0.0917939	0.0864615
GOTERM_BP_DIRECT	GO:0032693~negative regulation of interleukin-10 production	3	1.5544	0.0066547	PDCD1LG2, JAK3, FOXP3	176	12	16792	23.8523	0.998409	0.0917939	0.0864615
GOTERM_BP_DIRECT	GO:0032695~negative regulation of interleukin-12 production	3	1.5544	0.0066547	TIGIT, JAK3, SLAMF1	176	12	16792	23.8523	0.998409	0.0917939	0.0864615
GOTERM_BP_DIRECT	GO:0001779~natural killer cell differentiation	3	1.5544	0.0066547	PIK3CD, SLAMF6, SLAMF1	176	12	16792	23.8523	0.998409	0.0917939	0.0864615
GOTERM_BP_DIRECT	GO:0042130~negative regulation of T cell proliferation	4	2.07254	0.00666553	SPN, PLA2G2D, IL2RA, FOXP3	176	37	16792	10.3145	0.998425	0.0917939	0.0864615
GOTERM_BP_DIRECT	GO:0030168~platelet activation	6	3.10881	0.00709142	GNG2, CD40LG, PRKCB, LCK, LCP2, PRKCQ	176	115	16792	4.97787	0.998959	0.0962835	0.0906902
GOTERM_BP_DIRECT	GO:0030890~positive regulation of B cell proliferation	4	2.07254	0.00772192	SASH3, PTPRC, NCKAP1L, CARD11	176	39	16792	9.78555	0.999436	0.103149	0.0971568
GOTERM_BP_DIRECT	GO:0032740~positive regulation of interleukin-17 production	3	1.5544	0.00781106	PRKCQ, SLAMF6, LY9	176	13	16792	22.0175	0.999483	0.103149	0.0971568
GOTERM_BP_DIRECT	GO:0007155~cell adhesion	12	6.21762	0.00879873	CD2, CD96, CD4, SELL, SEMA4D, CXCR3, SIRPG, LPXN, SLAMF7, CD226, ITGAL, SLAMF1	176	459	16792	2.49436	0.999802	0.114621	0.107963
GOTERM_BP_DIRECT	GO:0014066~regulation of phosphatidylinositol 3-kinase signaling	5	2.59067	0.00893688	PPP1R16B, TRAT1, LCK, CD28, PIK3CD	176	78	16792	6.11597	0.999827	0.114803	0.108134
GOTERM_BP_DIRECT	GO:0035589~G-protein coupled purinergic nucleotide receptor signaling pathway	3	1.5544	0.00905088	P2RY8, P2RY10, GPR171	176	14	16792	20.4448	0.999845	0.114803	0.108134
GOTERM_BP_DIRECT	GO:0050728~negative regulation of inflammatory response	5	2.59067	0.00933862	PTGER4, IL2RA, TNFAIP3, TNFRSF1B, ETS1	176	79	16792	6.03855	0.999883	0.116915	0.110123
GOTERM_BP_DIRECT	GO:0045582~positive regulation of T cell differentiation	3	1.5544	0.0103723	ZAP70, IL2RA, CD27	176	15	16792	19.0818	0.999957	0.128191	0.120744
GOTERM_BP_DIRECT	GO:0051092~positive regulation of NF-kappaB transcription factor activity	6	3.10881	0.0128009	CD40LG, PRKCB, PRKCQ, TRAF1, CARD11, TRIM22	176	133	16792	4.30417	0.999996	0.152091	0.143255
GOTERM_BP_DIRECT	GO:0051056~regulation of small GTPase mediated signal transduction	6	3.10881	0.013188	ARHGAP9, ARHGAP30, TAGAP, ARHGAP15, ARHGAP25, FGD2	176	134	16792	4.27205	0.999997	0.152091	0.143255
GOTERM_BP_DIRECT	GO:0007204~positive regulation of cytosolic calcium ion concentration	6	3.10881	0.013188	PTGER4, CXCR3, CCR7, CCR5, CCR4, CCR2	176	134	16792	4.27205	0.999997	0.152091	0.143255
GOTERM_BP_DIRECT	GO:0016032~viral process	9	4.66321	0.0132427	CD200R1, LCK, GFI1, IL2RB, HLA-DRA, IL16, CD247, IL2RG, CCR2	176	299	16792	2.87185	0.999997	0.152091	0.143255
GOTERM_BP_DIRECT	GO:1901741~positive regulation of myoblast fusion	3	1.5544	0.0132527	CD53, CXCL9, TNFSF14	176	17	16792	16.8369	0.999997	0.152091	0.143255
GOTERM_BP_DIRECT	GO:0048535~lymph node development	3	1.5544	0.0132527	LTA, CXCR5, IL7R	176	17	16792	16.8369	0.999997	0.152091	0.143255
GOTERM_BP_DIRECT	GO:0007267~cell-cell signaling	8	4.14508	0.0172311	CXCL9, CCL5, GRAP2, SH2D1A, SIRPG, LTA, FASLG, CCR5	176	254	16792	3.00501	1	0.195421	0.184069
GOTERM_BP_DIRECT	GO:0000165~MAPK cascade	8	4.14508	0.0202965	CCL5, IL2RA, IL2RB, CSF2RB, CCR5, IL2RG, RASAL3, JAK3	176	262	16792	2.91325	1	0.222098	0.209196
GOTERM_BP_DIRECT	GO:0038111~interleukin-7-mediated signaling pathway	2	1.03627	0.0207353	IL7R, IL2RG	176	2	16792	95.4091	1	0.222098	0.209196
GOTERM_BP_DIRECT	GO:0002669~positive regulation of T cell anergy	2	1.03627	0.0207353	CD3E, FOXP3	176	2	16792	95.4091	1	0.222098	0.209196
GOTERM_BP_DIRECT	GO:2000349~negative regulation of CD40 signaling pathway	2	1.03627	0.0207353	TNFAIP3, SLAMF1	176	2	16792	95.4091	1	0.222098	0.209196
GOTERM_BP_DIRECT	GO:2000473~positive regulation of hematopoietic stem cell migration	2	1.03627	0.0207353	PTPRC, CCR2	176	2	16792	95.4091	1	0.222098	0.209196
GOTERM_BP_DIRECT	GO:0006468~protein phosphorylation	11	5.69948	0.021393	MAP4K1, ZAP70, RASSF2, PRKCB, LCK, STK17B, TXK, PIK3CD, RUNX3, JAK3, FYB	176	456	16792	2.30154	1	0.22616	0.213022
GOTERM_BP_DIRECT	GO:0006959~humoral immune response	4	2.07254	0.0215837	SH2D1A, LTA, CD28, POU2F2	176	57	16792	6.69537	1	0.22616	0.213022
GOTERM_BP_DIRECT	GO:0042981~regulation of apoptotic process	7	3.62694	0.0243122	TNFRSF9, RASSF5, CD3E, TNFRSF1B, ETS1, CARD11, BIRC3	176	213	16792	3.13551	1	0.25201	0.237371
GOTERM_BP_DIRECT	GO:0045648~positive regulation of erythrocyte differentiation	3	1.5544	0.0256469	INPP5D, NCKAP1L, ETS1	176	24	16792	11.9261	1	0.260249	0.24513
GOTERM_BP_DIRECT	GO:0030866~cortical actin cytoskeleton organization	3	1.5544	0.0256469	FMNL1, PLEK, NCKAP1L	176	24	16792	11.9261	1	0.260249	0.24513
GOTERM_BP_DIRECT	GO:0043123~positive regulation of I-kappaB kinase/NF-kappaB signaling	6	3.10881	0.0267707	PRKCB, CCR7, FASLG, CARD11, TRIM22, BIRC3	176	161	16792	3.55562	1	0.268822	0.253206
GOTERM_BP_DIRECT	GO:0007159~leukocyte cell-cell adhesion	3	1.5544	0.0276891	CD40LG, CCL5, ITGAL	176	25	16792	11.4491	1	0.27237	0.256548
GOTERM_BP_DIRECT	GO:0032735~positive regulation of interleukin-12 production	3	1.5544	0.0276891	CD40LG, IRF8, CCR7	176	25	16792	11.4491	1	0.27237	0.256548
GOTERM_BP_DIRECT	GO:0035025~positive regulation of Rho protein signal transduction	3	1.5544	0.0297944	P2RY8, P2RY10, GPR18	176	26	16792	11.0087	1	0.273652	0.257755
GOTERM_BP_DIRECT	GO:0060326~cell chemotaxis	4	2.07254	0.0303463	CXCL9, BIN2, CCL5, PRKCQ	176	65	16792	5.87133	1	0.273652	0.257755
GOTERM_BP_DIRECT	GO:0046330~positive regulation of JNK cascade	4	2.07254	0.0303463	RASSF2, CD27, CCR7, SLAMF1	176	65	16792	5.87133	1	0.273652	0.257755
GOTERM_BP_DIRECT	GO:0002685~regulation of leukocyte migration	2	1.03627	0.030942	CXCR3, PTPN22	176	3	16792	63.6061	1	0.273652	0.257755
GOTERM_BP_DIRECT	GO:0001787~natural killer cell proliferation	2	1.03627	0.030942	SLAMF6, SLAMF1	176	3	16792	63.6061	1	0.273652	0.257755
GOTERM_BP_DIRECT	GO:0002277~myeloid dendritic cell activation involved in immune response	2	1.03627	0.030942	DOCK2, SLAMF1	176	3	16792	63.6061	1	0.273652	0.257755
GOTERM_BP_DIRECT	GO:0050849~negative regulation of calcium-mediated signaling	2	1.03627	0.030942	PLEK, SLA2	176	3	16792	63.6061	1	0.273652	0.257755
GOTERM_BP_DIRECT	GO:0002291~T cell activation via T cell receptor contact with antigen bound to MHC molecule on antigen presenting cell	2	1.03627	0.030942	APBB1IP, ITGAL	176	3	16792	63.6061	1	0.273652	0.257755
GOTERM_BP_DIRECT	GO:0071663~positive regulation of granzyme B production	2	1.03627	0.030942	PTPN22, CD244	176	3	16792	63.6061	1	0.273652	0.257755
GOTERM_BP_DIRECT	GO:0070433~negative regulation of nucleotide-binding oligomerization domain containing 2 signaling pathway	2	1.03627	0.030942	TNFAIP3, PTPN22	176	3	16792	63.6061	1	0.273652	0.257755
GOTERM_BP_DIRECT	GO:0002361~CD4-positive, CD25-positive, alpha-beta regulatory T cell differentiation	2	1.03627	0.030942	PLA2G2D, FOXP3	176	3	16792	63.6061	1	0.273652	0.257755
GOTERM_BP_DIRECT	GO:0030593~neutrophil chemotaxis	4	2.07254	0.0315546	CCL5, XCL2, PIK3CD, NCKAP1L	176	66	16792	5.78237	1	0.276533	0.260469
GOTERM_BP_DIRECT	GO:0042104~positive regulation of activated T cell proliferation	3	1.5544	0.0319614	IL2RA, IL12RB1, SLAMF1	176	27	16792	10.601	1	0.277574	0.26145
GOTERM_BP_DIRECT	GO:0006952~defense response	4	2.07254	0.0327879	CXCL9, SP140, WAS, CD48	176	67	16792	5.69607	1	0.28221	0.265816
GOTERM_BP_DIRECT	GO:0051482~positive regulation of cytosolic calcium ion concentration involved in phospholipase C-activating G-protein coupled signaling pathway	3	1.5544	0.0341884	P2RY8, P2RY10, GPR18	176	28	16792	10.2224	1	0.289102	0.272308
GOTERM_BP_DIRECT	GO:0032689~negative regulation of interferon-gamma production	3	1.5544	0.0341884	CD96, PDCD1LG2, FOXP3	176	28	16792	10.2224	1	0.289102	0.272308
GOTERM_BP_DIRECT	GO:0032088~negative regulation of NF-kappaB transcription factor activity	4	2.07254	0.037969	GFI1, TNFAIP3, NLRC3, FOXP3	176	71	16792	5.37516	1	0.318279	0.29979
GOTERM_BP_DIRECT	GO:0010803~regulation of tumor necrosis factor-mediated signaling pathway	3	1.5544	0.0388171	TNFAIP3, TRAF1, BIRC3	176	30	16792	9.54091	1	0.32167	0.302984
GOTERM_BP_DIRECT	GO:0043372~positive regulation of CD4-positive, alpha-beta T cell differentiation	2	1.03627	0.041043	SASH3, NCKAP1L	176	4	16792	47.7045	1	0.32167	0.302984
GOTERM_BP_DIRECT	GO:0002677~negative regulation of chronic inflammatory response	2	1.03627	0.041043	TNFAIP3, FOXP3	176	4	16792	47.7045	1	0.32167	0.302984
GOTERM_BP_DIRECT	GO:0035771~interleukin-4-mediated signaling pathway	2	1.03627	0.041043	IL2RG, JAK3	176	4	16792	47.7045	1	0.32167	0.302984
GOTERM_BP_DIRECT	GO:0002725~negative regulation of T cell cytokine production	2	1.03627	0.041043	FOXP3, SLAMF1	176	4	16792	47.7045	1	0.32167	0.302984
GOTERM_BP_DIRECT	GO:0030260~entry into host cell	2	1.03627	0.041043	CD4, CCR5	176	4	16792	47.7045	1	0.32167	0.302984
GOTERM_BP_DIRECT	GO:0048305~immunoglobulin secretion	2	1.03627	0.041043	CD40LG, LAX1	176	4	16792	47.7045	1	0.32167	0.302984
GOTERM_BP_DIRECT	GO:0034121~regulation of toll-like receptor signaling pathway	2	1.03627	0.041043	GFI1, BIRC3	176	4	16792	47.7045	1	0.32167	0.302984
GOTERM_BP_DIRECT	GO:0042100~B cell proliferation	3	1.5544	0.0436689	PTPRC, CD40LG, IL7R	176	32	16792	8.9446	1	0.333432	0.314062
GOTERM_BP_DIRECT	GO:0046677~response to antibiotic	3	1.5544	0.0436689	CIITA, ETS1, CCR4	176	32	16792	8.9446	1	0.333432	0.314062
GOTERM_BP_DIRECT	GO:0031663~lipopolysaccharide-mediated signaling pathway	3	1.5544	0.0436689	CD6, CCL5, PTPN22	176	32	16792	8.9446	1	0.333432	0.314062
GOTERM_BP_DIRECT	GO:0038096~Fc-gamma receptor signaling pathway involved in phagocytosis	5	2.59067	0.0439272	WIPF1, WAS, CD3G, NCKAP1L, CD247	176	127	16792	3.75626	1	0.333432	0.314062
GOTERM_BP_DIRECT	GO:0042127~regulation of cell proliferation	6	3.10881	0.0451418	ITK, CXCL9, LCK, TXK, CD27, TNFRSF1B	176	185	16792	3.09435	1	0.339974	0.320225
GOTERM_BP_DIRECT	GO:0019221~cytokine-mediated signaling pathway	5	2.59067	0.0482644	IL10RA, IL2RB, STAT4, IL12RB1, CCR2	176	131	16792	3.64157	1	0.360674	0.339722
GOTERM_BP_DIRECT	GO:0008588~release of cytoplasmic sequestered NF-kappaB	2	1.03627	0.0510393	TNFSF14, CD27	176	5	16792	38.1636	1	0.369939	0.348448
GOTERM_BP_DIRECT	GO:2000566~positive regulation of CD8-positive, alpha-beta T cell proliferation	2	1.03627	0.0510393	PTPN22, CD244	176	5	16792	38.1636	1	0.369939	0.348448
GOTERM_BP_DIRECT	GO:2001236~regulation of extrinsic apoptotic signaling pathway	2	1.03627	0.0510393	ACSL5, TRAF1	176	5	16792	38.1636	1	0.369939	0.348448
GOTERM_BP_DIRECT	GO:0001915~negative regulation of T cell mediated cytotoxicity	2	1.03627	0.0510393	PTPRC, IL7R	176	5	16792	38.1636	1	0.369939	0.348448
GOTERM_BP_DIRECT	GO:0007162~negative regulation of cell adhesion	3	1.5544	0.0567023	SPN, SEMA4D, LPXN	176	37	16792	7.73587	1	0.407918	0.384222
GOTERM_BP_DIRECT	GO:0008360~regulation of cell shape	5	2.59067	0.0588576	FMNL1, SEMA4D, WIPF1, ARHGAP15, FGD2	176	140	16792	3.40747	1	0.416584	0.392384
GOTERM_BP_DIRECT	GO:0008625~extrinsic apoptotic signaling pathway via death domain receptors	3	1.5544	0.0594534	TNFRSF9, CD27, FASLG	176	38	16792	7.5323	1	0.416584	0.392384
GOTERM_BP_DIRECT	GO:0050851~antigen receptor-mediated signaling pathway	2	1.03627	0.0609319	SLA2, LAX1	176	6	16792	31.803	1	0.416584	0.392384
GOTERM_BP_DIRECT	GO:0001768~establishment of T cell polarity	2	1.03627	0.0609319	CCR7, DOCK2	176	6	16792	31.803	1	0.416584	0.392384
GOTERM_BP_DIRECT	GO:0030816~positive regulation of cAMP metabolic process	2	1.03627	0.0609319	CXCL9, CXCR3	176	6	16792	31.803	1	0.416584	0.392384
GOTERM_BP_DIRECT	GO:2000318~positive regulation of T-helper 17 type immune response	2	1.03627	0.0609319	PRKCQ, IL12RB1	176	6	16792	31.803	1	0.416584	0.392384
GOTERM_BP_DIRECT	GO:0090330~regulation of platelet aggregation	2	1.03627	0.0609319	ZAP70, PRKCQ	176	6	16792	31.803	1	0.416584	0.392384
GOTERM_BP_DIRECT	GO:0051209~release of sequestered calcium ion into cytosol	3	1.5544	0.067973	PTPRC, LCK, CCR7	176	41	16792	6.98115	1	0.46145	0.434644
GOTERM_BP_DIRECT	GO:0032609~interferon-gamma production	2	1.03627	0.070722	EOMES, ITK	176	7	16792	27.2597	1	0.47462	0.447048
GOTERM_BP_DIRECT	GO:0097191~extrinsic apoptotic signaling pathway	3	1.5544	0.0708975	CD27, FASLG, TNFRSF1B	176	42	16792	6.81494	1	0.47462	0.447048
GOTERM_BP_DIRECT	GO:0045785~positive regulation of cell adhesion	3	1.5544	0.0738625	APBB1IP, CCL5, CCR7	176	43	16792	6.65645	1	0.491058	0.462532
GOTERM_BP_DIRECT	GO:0046854~phosphatidylinositol phosphorylation	4	2.07254	0.0751073	TRAT1, LCK, CD28, PIK3CD	176	94	16792	4.05996	1	0.495914	0.467106
GOTERM_BP_DIRECT	GO:0010818~T cell chemotaxis	2	1.03627	0.0804107	CXCR3, PIK3CD	176	8	16792	23.8523	1	0.500102	0.471051
GOTERM_BP_DIRECT	GO:0002262~myeloid cell homeostasis	2	1.03627	0.0804107	NCKAP1L, FOXP3	176	8	16792	23.8523	1	0.500102	0.471051
GOTERM_BP_DIRECT	GO:0019064~fusion of virus membrane with host plasma membrane	2	1.03627	0.0804107	CD4, CCR5	176	8	16792	23.8523	1	0.500102	0.471051
GOTERM_BP_DIRECT	GO:0002827~positive regulation of T-helper 1 type immune response	2	1.03627	0.0804107	IL12RB1, CCR2	176	8	16792	23.8523	1	0.500102	0.471051
GOTERM_BP_DIRECT	GO:0045580~regulation of T cell differentiation	2	1.03627	0.0804107	CD2, CARD11	176	8	16792	23.8523	1	0.500102	0.471051
GOTERM_BP_DIRECT	GO:0045576~mast cell activation	2	1.03627	0.0804107	LCP2, CD48	176	8	16792	23.8523	1	0.500102	0.471051
GOTERM_BP_DIRECT	GO:0001766~membrane raft polarization	2	1.03627	0.0804107	CD2, DOCK2	176	8	16792	23.8523	1	0.500102	0.471051
GOTERM_BP_DIRECT	GO:0048304~positive regulation of isotype switching to IgG isotypes	2	1.03627	0.0804107	TBX21, CD28	176	8	16792	23.8523	1	0.500102	0.471051
GOTERM_BP_DIRECT	GO:0002456~T cell mediated immunity	2	1.03627	0.0804107	CD8A, FOXP3	176	8	16792	23.8523	1	0.500102	0.471051
GOTERM_BP_DIRECT	GO:0007186~G-protein coupled receptor signaling pathway	15	7.77202	0.0870102	CXCL9, CXCR5, CXCR6, CD3E, GPR174, GNG2, CCL5, CXCR3, GPR171, XCL2, CCR7, CCR5, CCR4, GPR18, CCR2	176	899	16792	1.59192	1	0.537678	0.506444
GOTERM_BP_DIRECT	GO:0006909~phagocytosis	3	1.5544	0.0892534	IRF8, ITGAL, SLAMF1	176	48	16792	5.96307	1	0.542243	0.510743
GOTERM_BP_DIRECT	GO:1900017~positive regulation of cytokine production involved in inflammatory response	2	1.03627	0.0899989	GBP5, CD6	176	9	16792	21.202	1	0.542243	0.510743
GOTERM_BP_DIRECT	GO:0046007~negative regulation of activated T cell proliferation	2	1.03627	0.0899989	PDCD1LG2, FOXP3	176	9	16792	21.202	1	0.542243	0.510743
GOTERM_BP_DIRECT	GO:0007167~enzyme linked receptor protein signaling pathway	2	1.03627	0.0899989	CD4, JAK3	176	9	16792	21.202	1	0.542243	0.510743
GOTERM_BP_DIRECT	GO:0051607~defense response to virus	5	2.59067	0.0940107	CXCL9, PTPRC, CD8A, PRF1, TRIM22	176	165	16792	2.89118	1	0.562518	0.52984
GOTERM_BP_DIRECT	GO:0043065~positive regulation of apoptotic process	7	3.62694	0.094531	RASSF2, INPP5D, GZMA, LTA, TNFRSF8, FASLG, FGD2	176	300	16792	2.22621	1	0.562518	0.52984
GOTERM_BP_DIRECT	GO:0048015~phosphatidylinositol-mediated signaling	4	2.07254	0.0989981	TRAT1, LCK, CD28, PIK3CD	176	106	16792	3.60034	1	0.585486	0.551474
GOTERM_CC_DIRECT	GO:0009897~external side of plasma membrane	34	17.6166	1.48576e-29	CXCL9, CXCR5, FASLG, CD3E, IL2RG, SPN, KLRK1, CXCR3, CCR7, IL12RB1, CCR5, ICOS, CCR4, SLAMF1, FCRL6, TNFRSF9, CD2, CD4, CD200R1, PTPRC, CD40LG, SELL, CD5, CD8A, IL2RA, IL2RB, CD28, CD27, CD48, CD226, KLRD1, CD69, IL7R, CD244	188	213	18224	15.4734	2.02063e-27	2.02063e-27	1.87205e-27
GOTERM_CC_DIRECT	GO:0042101~T cell receptor complex	11	5.69948	4.11007e-16	APBB1IP, ZAP70, CD4, CD6, TRAT1, CD8A, CD3G, CD247, CD3E, CD3D, CARD11	188	18	18224	59.2388	6.03961e-14	2.79485e-14	2.58934e-14
GOTERM_CC_DIRECT	GO:0005887~integral component of plasma membrane	51	26.4249	3.68861e-15	CD3G, LRMP, FASLG, CD3E, SPN, SIT1, GPR171, TNFRSF8, CD37, CCR5, CCR4, CCR2, CD53, CD96, TNFRSF1B, NCR3, CD8A, TLR10, CD226, CD48, PTGER4, HVCN1, CXCR5, CSF2RB, CXCR6, IL2RG, P2RY8, KLRK1, CXCR3, NCKAP1L, ICOS, TIGIT, P2RY10, SEMA4D, TRAT1, TNFRSF9, CRTAM, NKG7, CD2, PTPRC, CD40LG, SELL, CD6, CD5, IL2RB, CD28, CD27, HLA-DRA, CD69, EVI2B, GPR18	188	1415	18224	3.49381	4.98268e-13	1.67217e-13	1.54922e-13
GOTERM_CC_DIRECT	GO:0005886~plasma membrane	87	45.0777	1.18825e-12	SIRPG, PRF1, PIK3CD, CD3G, FASLG, CD3E, SLA2, ITGAL, CD3D, GPR174, SPN, IL18RAP, SIT1, TBC1D10C, CCR7, CCR5, CCR4, CCR2, CD53, PPP1R16B, CD96, PRKCB, FCRL3, IL16, PDCD1LG2, IPCEF1, TNFRSF1B, LAX1, ZAP70, CD200R1, NCR3, CD8A, LCK, SLC9A9, LTA, TLR10, CD226, CD48, PRKCQ, CARD11, PTGER4, KLRB1, HVCN1, CXCR5, KCNA3, CSF2RB, CXCR6, IL2RG, LY9, FYB, P2RY8, KLRK1, GNG2, CXCR3, INPP5D, BTLA, LPXN, SLAMF7…	188	4121	18224	2.04646	1.61605e-10	4.04003e-11	3.74297e-11
GOTERM_CC_DIRECT	GO:0001772~immunological synapse	10	5.18135	4.37146e-11	CD53, ZAP70, CD6, LCK, GZMA, CD28, PRKCQ, CD37, CD3E, CARD11	188	34	18224	28.5106	5.94518e-09	1.18904e-09	1.10161e-09
GOTERM_CC_DIRECT	GO:0045121~membrane raft	12	6.21762	9.45331e-06	ZAP70, CD4, PTPRC, LCK, INPP5D, KCNA3, CD48, CD226, TNFRSF1B, LAX1, CARD11, BIRC3	188	206	18224	5.64677	0.00128483	0.000203472	0.000188511
GOTERM_CC_DIRECT	GO:0042105~alpha-beta T cell receptor complex	4	2.07254	1.04728e-05	CD3G, CD247, CD3E, CD3D	188	5	18224	77.5489	0.0014233	0.000203472	0.000188511
GOTERM_CC_DIRECT	GO:0016021~integral component of membrane	80	41.4508	2.93086e-05	ABCD2, TRAF3IP3, SIRPG, PRF1, CD3G, LRMP, FASLG, GIMAP5, CD3E, ITGAL, CD3D, GPR174, SPN, IL18RAP, SIT1, GPR171, CD37, CCR7, CCR5, CCR4, SLFN12L, CCR2, CD53, CD96, FCRL6, FCRL3, TMC8, ACSL5, GAB3, PDCD1LG2, TNFRSF1B, LAX1, CD200R1, CD8A, SLC9A9, TLR10, CD226, CD48, WDFY4, PTGER4, KLRB1, HVCN1, CXCR5, CSF2RB, CXCR6, IL2RG, LY9, P2RY8, KLRK1, CXCR3, IL21R, BTLA, SLAMF7, SLAMF6, TIGIT, SLAMF1, C16ORF…	188	5163	18224	1.50201	0.00397809	0.000498246	0.00046161
GOTERM_CC_DIRECT	GO:0009986~cell surface	16	8.29016	0.000487858	CD53, CIITA, ITGAL, LY9, SPN, CD2, KLRK1, PTPRC, CD40LG, CD28, HLA-DRA, CD226, CCR7, TIGIT, CCR5, SLAMF1	188	542	18224	2.86158	0.0642107	0.00737208	0.00683001
GOTERM_CC_DIRECT	GO:0016020~membrane	38	19.6891	0.00160316	AKNA, DOCK8, PLEK, SIRPG, PRF1, LRMP, CD3G, RASAL3, ARHGAP15, ITGAL, IL2RG, SPN, GNG2, TBC1D10C, LPXN, CD37, NCKAP1L, JAK3, MAP4K1, GBP5, ACSL5, LAX1, CD4, FMNL1, ACAP1, PTPRC, CD40LG, SELL, CD6, IRF4, CD5, IL2RB, LTA, TLR10, CD48, CD247, DOCK2, IL7R	188	2200	18224	1.67435	0.196039	0.021803	0.0201998
GOTERM_CC_DIRECT	GO:0005911~cell-cell junction	8	4.14508	0.00201885	CD2, CD53, ITK, ZAP70, THEMIS, WAS, LCP2, CD3E	188	172	18224	4.50866	0.240307	0.0249603	0.023125
GOTERM_CC_DIRECT	GO:0031234~extrinsic component of cytoplasmic side of plasma membrane	5	2.59067	0.00524413	ITK, ZAP70, LCK, TXK, JAK3	188	68	18224	7.12766	0.510846	0.0594334	0.0550633
GOTERM_CC_DIRECT	GO:0016023~cytoplasmic, membrane-bounded vesicle	6	3.10881	0.0139702	ARHGAP30, WIPF1, PRF1, FASLG, RGL4, SLA2	188	138	18224	4.21462	0.852413	0.146149	0.135403
GOTERM_CC_DIRECT	GO:0012505~endomembrane system	5	2.59067	0.0299564	TBC1D10C, PDCD1LG2, DOCK2, JAK3, WDFY4	188	114	18224	4.25159	0.984019	0.291005	0.269608
GOTERM_CC_DIRECT	GO:0005622~intracellular	22	11.399	0.0326012	PTGER4, MAP4K1, ITK, TRAT1, PRKCB, DOCK8, SIRPG, PIK3CD, CSF2RB, IL2RG, TIFAB, CD40LG, IL2RA, RASSF5, IL2RB, RAPGEF1, CCR7, PRKCQ, RGL4, DOCK2, CLIC2, TRIM22	188	1332	18224	1.60105	0.988976	0.295584	0.27385
GOTERM_CC_DIRECT	GO:0005829~cytosol	44	22.7979	0.0560509	ARHGAP9, ITK, ABCD2, WIPF1, DOCK8, PLEK, WAS, TNFAIP3, PIK3CD, GIMAP4, RASAL3, ARHGAP15, FYB, FGD2, INPP5D, GRAP2, TAGAP, TBC1D10C, NCKAP1L, UBASH3A, JAK3, TRIM22, CCR2, PRKCB, SH2D1A, IL16, TRAF1, IPCEF1, ARHGAP25, APBB1IP, ZAP70, FMNL1, ARHGAP30, IRF4, LCK, RAPGEF1, CD28, IRF8, PRKCQ, LCP2, PTPN7, DOCK2, CARD11, BIRC3	188	3315	18224	1.28663	0.999608	0.476433	0.441401
GOTERM_CC_DIRECT	GO:0009898~cytoplasmic side of plasma membrane	3	1.5544	0.0690279	CD2, PTPN22, PTPN7	188	42	18224	6.92401	0.99994	0.552223	0.511619
GOTERM_MF_DIRECT	GO:0004872~receptor activity	19	9.84456	8.55311e-12	SEMA4D, IL10RA, TNFRSF9, CRTAM, CSF2RB, CD2, CD200R1, CD4, NCR3, KLRK1, IL18RAP, CD5, CXCR3, CD48, CD226, TIGIT, CD244, IL18R1, SLAMF1	173	217	16881	8.5437	2.12118e-09	2.12117e-09	1.96722e-09
GOTERM_MF_DIRECT	GO:0004888~transmembrane signaling receptor activity	15	7.77202	4.09822e-08	SEMA4D, KLRB1, CD3G, CD3E, CD3D, SPN, CD4, CD5, CD27, TNFRSF8, TLR10, KLRD1, CD69, CD247, SLAMF1	173	214	16881	6.83958	1.01635e-05	5.0818e-06	4.71296e-06
GOTERM_MF_DIRECT	GO:0005102~receptor binding	14	7.25389	6.86576e-05	ITK, TNFSF14, SEMA4D, TXK, CRTAM, TMC8, FASLG, FYB, CD2, ZAP70, NCR3, LTA, TIGIT, JAK3	173	353	16881	3.86995	0.0168835	0.0056757	0.00526375
GOTERM_MF_DIRECT	GO:0005515~protein binding	115	59.5855	0.000101057	TRAF3IP3, WIPF1, GFI1, SIRPG, PRF1, GIMAP5, IKZF1, SLA2, ETS1, GIMAP7, RASSF2, SIT1, RASSF5, GRAP2, TBC1D10C, FAM65B, UBASH3A, TRIM22, PPP1R16B, GBP5, PRKCB, THEMIS, RUNX3, LAX1, FOXP3, ACAP1, BIN2, CD8A, SLC9A9, CD226, PRKCQ, CARD11, TXK, SP140, CSF2RB, KLRK1, INPP5D, LPXN, SLAMF6, NCKAP1L, SLAMF1, TNFSF14, SH2D1A, NKG7, FLI1, PTPRC, SELL, CD28, CD27, KLRD1, IL7R, ARHGAP9, ITK, CIITA, CXCL9, TNF…	173	8785	16881	1.27734	0.024752	0.00626555	0.00581079
GOTERM_MF_DIRECT	GO:0005164~tumor necrosis factor receptor binding	5	2.59067	0.000202581	CD40LG, TNFSF14, LTA, FASLG, TRAF1	173	29	16881	16.8238	0.0490038	0.00821587	0.00761955
GOTERM_MF_DIRECT	GO:0016493~C-C chemokine receptor activity	4	2.07254	0.000213732	CCR7, CCR5, CCR4, CCR2	173	12	16881	32.526	0.0516306	0.00821587	0.00761955
GOTERM_MF_DIRECT	GO:0015026~coreceptor activity	5	2.59067	0.000231899	CD4, CD8A, CD28, CXCR6, CCR5	173	30	16881	16.263	0.0558949	0.00821587	0.00761955
GOTERM_MF_DIRECT	GO:0019976~interleukin-2 binding	3	1.5544	0.000307574	IL2RA, IL2RB, IL2RG	173	3	16881	97.578	0.0734526	0.00847537	0.00786022
GOTERM_MF_DIRECT	GO:0004911~interleukin-2 receptor activity	3	1.5544	0.000307574	IL2RA, IL2RB, IL2RG	173	3	16881	97.578	0.0734526	0.00847537	0.00786022
GOTERM_MF_DIRECT	GO:0050839~cell adhesion molecule binding	6	3.10881	0.000419323	NCR3, SELL, CRTAM, CD226, TIGIT, ITGAL	173	62	16881	9.44304	0.0987872	0.0103992	0.00964442
GOTERM_MF_DIRECT	GO:0004950~chemokine receptor activity	4	2.07254	0.000636312	CXCR3, CCR5, CCR4, CCR2	173	17	16881	22.9595	0.146027	0.0143459	0.0133047
GOTERM_MF_DIRECT	GO:0004715~non-membrane spanning protein tyrosine kinase activity	5	2.59067	0.00121659	ITK, ZAP70, LCK, TXK, JAK3	173	46	16881	10.6063	0.260587	0.025143	0.0233181
GOTERM_MF_DIRECT	GO:0042608~T cell receptor binding	3	1.5544	0.00150715	CD3G, DOCK2, CD3E	173	6	16881	48.789	0.312061	0.028068	0.0260308
GOTERM_MF_DIRECT	GO:0043027~cysteine-type endopeptidase inhibitor activity involved in apoptotic process	4	2.07254	0.00158449	TNFAIP8, TNFSF14, CD27, BIRC3	173	23	16881	16.9701	0.32515	0.028068	0.0260308
GOTERM_MF_DIRECT	GO:0005031~tumor necrosis factor-activated receptor activity	4	2.07254	0.00179737	TNFRSF9, CD27, TNFRSF8, TNFRSF1B	173	24	16881	16.263	0.359911	0.0297165	0.0275597
GOTERM_MF_DIRECT	GO:0016494~C-X-C chemokine receptor activity	3	1.5544	0.00209588	CXCR3, CXCR5, CXCR6	173	7	16881	41.8192	0.405673	0.0324862	0.0301283
GOTERM_MF_DIRECT	GO:0005096~GTPase activator activity	10	5.18135	0.00228222	ARHGAP9, ACAP1, ARHGAP30, TAGAP, TBC1D10C, NCKAP1L, DOCK2, ARHGAP15, RASAL3, ARHGAP25	173	279	16881	3.49742	0.43257	0.0332936	0.0308772
GOTERM_MF_DIRECT	GO:0004896~cytokine receptor activity	4	2.07254	0.0057987	CSF2RB, IL7R, IL2RG, IL12RB1	173	36	16881	10.842	0.763608	0.0798932	0.0740945
GOTERM_MF_DIRECT	GO:0005085~guanyl-nucleotide exchange factor activity	6	3.10881	0.00718918	DOCK8, TAGAP, RAPGEF1, RGL4, DOCK2, FGD2	173	118	16881	4.96159	0.832932	0.0919301	0.0852577
GOTERM_MF_DIRECT	GO:0017124~SH3 domain binding	6	3.10881	0.00744411	WIPF1, INPP5D, RAPGEF1, WAS, PTPN22, CD3E	173	119	16881	4.9199	0.843241	0.0919301	0.0852577
GOTERM_MF_DIRECT	GO:0042803~protein homodimerization activity	16	8.29016	0.0077844	ABCD2, GZMA, PLEK, CRTAM, GIMAP7, FOXP3, CD2, CD4, NCR3, KLRK1, CD8A, CCL5, CD226, CD247, TIGIT, CCR2	173	730	16881	2.1387	0.856021	0.0919301	0.0852577
GOTERM_MF_DIRECT	GO:0045028~G-protein coupled purinergic nucleotide receptor activity	3	1.5544	0.00866644	P2RY8, P2RY10, GPR171	173	14	16881	20.9096	0.884518	0.0976944	0.0906037
GOTERM_MF_DIRECT	GO:0019901~protein kinase binding	10	5.18135	0.0150897	CD4, PTPRC, LCK, CD8A, CD28, WAS, CD226, CD3E, LAX1, TRIM22	173	376	16881	2.59516	0.976965	0.162706	0.150897
GOTERM_MF_DIRECT	GO:0042288~MHC class I protein binding	3	1.5544	0.0157519	KLRK1, CD8A, CD244	173	19	16881	15.4071	0.980504	0.162769	0.150955
GOTERM_MF_DIRECT	GO:0005070~SH3/SH2 adaptor activity	4	2.07254	0.0194216	GRAP2, SH2D1A, CD28, SLA2	173	56	16881	6.96986	0.99228	0.192662	0.178678
GOTERM_MF_DIRECT	GO:0004917~interleukin-7 receptor activity	2	1.03627	0.0202747	IL7R, IL2RG	173	2	16881	97.578	0.993779	0.19339	0.179353
GOTERM_MF_DIRECT	GO:0046934~phosphatidylinositol-4,5-bisphosphate 3-kinase activity	4	2.07254	0.0253571	TRAT1, LCK, CD28, PIK3CD	173	62	16881	6.29536	0.998287	0.232909	0.216005
GOTERM_MF_DIRECT	GO:0005088~Ras guanyl-nucleotide exchange factor activity	5	2.59067	0.0300795	IL2RA, IL2RB, CSF2RB, IL2RG, JAK3	173	115	16881	4.24252	0.999486	0.266419	0.247082
GOTERM_MF_DIRECT	GO:0005125~cytokine activity	6	3.10881	0.0343003	CXCL9, CD40LG, TNFSF14, LTA, IL16, FASLG	173	176	16881	3.32652	0.999826	0.289366	0.268364
GOTERM_MF_DIRECT	GO:0042169~SH2 domain binding	3	1.5544	0.035004	SIT1, LCK, LAX1	173	29	16881	10.0943	0.999855	0.289366	0.268364
GOTERM_MF_DIRECT	GO:0019958~C-X-C chemokine binding	2	1.03627	0.0401407	CXCR3, CXCR6	173	4	16881	48.789	0.999961	0.321126	0.297818
GOTERM_MF_DIRECT	GO:0004713~protein tyrosine kinase activity	5	2.59067	0.0472012	ZAP70, LCK, TXK, CSF2RB, JAK3	173	133	16881	3.66835	0.999994	0.365809	0.339259
GOTERM_MF_DIRECT	GO:0002020~protease binding	4	2.07254	0.0842278	SELL, CD28, TNFAIP3, CST7	173	101	16881	3.86448	1	0.63042	0.584664
GOTERM_MF_DIRECT	GO:0005522~profilin binding	2	1.03627	0.0880709	FMNL1, WIPF1	173	9	16881	21.684	1	0.63042	0.584664
GOTERM_MF_DIRECT	GO:0008009~chemokine activity	3	1.5544	0.0889705	CXCL9, CCL5, XCL2	173	49	16881	5.97417	1	0.63042	0.584664
GOTERM_MF_DIRECT	GO:0000981~RNA polymerase II transcription factor activity, sequence-specific DNA binding	5	2.59067	0.0975788	SPIB, RUNX3, ETS1, FOXP3, FLI1	173	171	16881	2.85316	1	0.672209	0.62342
KEGG_PATHWAY	hsa04060:Cytokine-cytokine receptor interaction	28	14.5078	3.56199e-17	CXCL9, CXCR5, CSF2RB, FASLG, CXCR6, IL2RG, IL18RAP, CCL5, CXCR3, IL21R, TNFRSF8, CCR7, IL12RB1, CCR5, CCR4, CCR2, TNFSF14, IL10RA, TNFRSF9, TNFRSF1B, CD40LG, IL2RA, IL2RB, LTA, XCL2, CD27, IL7R, IL18R1	102	243	6879	7.771	5.3786e-15	5.41422e-15	4.73744e-15
KEGG_PATHWAY	hsa04660:T cell receptor signaling pathway	18	9.32642	4.23233e-14	ITK, PIK3CD, CD3G, CD3E, CD3D, ZAP70, CD4, PTPRC, CD40LG, LCK, CD8A, GRAP2, CD28, LCP2, PRKCQ, CD247, ICOS, CARD11	102	100	6879	12.1394	6.38722e-12	3.21657e-12	2.8145e-12
KEGG_PATHWAY	hsa05340:Primary immunodeficiency	12	6.21762	8.48879e-13	ZAP70, CIITA, CD4, PTPRC, CD40LG, LCK, CD8A, CD3E, IL7R, IL2RG, ICOS, CD3D	102	34	6879	23.8028	1.2818e-10	4.30098e-11	3.76336e-11
KEGG_PATHWAY	hsa04650:Natural killer cell mediated cytotoxicity	15	7.77202	2.00647e-09	PRKCB, SH2D1A, PRF1, PIK3CD, FASLG, ITGAL, ZAP70, NCR3, KLRK1, LCK, LCP2, CD48, KLRD1, CD247, CD244	102	122	6879	8.29195	3.02977e-07	7.62458e-08	6.6715e-08
KEGG_PATHWAY	hsa04514:Cell adhesion molecules (CAMs)	15	7.77202	1.4796e-08	PDCD1LG2, ITGAL, SPN, CD2, CD4, PTPRC, CD40LG, SELL, CD6, CD8A, CD28, HLA-DRA, CD226, TIGIT, ICOS	102	142	6879	7.12407	2.23419e-06	4.49798e-07	3.93574e-07
KEGG_PATHWAY	hsa05162:Measles	14	7.25389	5.6139e-08	SH2D1A, PIK3CD, TNFAIP3, FASLG, CD3G, IL2RG, CD3E, CD3D, IL2RA, IL2RB, CD28, PRKCQ, JAK3, SLAMF1	102	133	6879	7.09907	8.47695e-06	1.42219e-06	1.24441e-06
KEGG_PATHWAY	hsa04062:Chemokine signaling pathway	16	8.29016	6.67095e-08	ITK, CXCL9, CXCR5, WAS, PIK3CD, CXCR6, GNG2, CCL5, CXCR3, XCL2, CCR7, DOCK2, CCR5, JAK3, CCR4, CCR2	102	186	6879	5.80139	1.00731e-05	1.44855e-06	1.26748e-06
KEGG_PATHWAY	hsa04640:Hematopoietic cell lineage	11	5.69948	4.65033e-07	CD2, CD4, CD5, CD8A, IL2RA, HLA-DRA, CD3G, CD37, CD3E, IL7R, CD3D	102	87	6879	8.52705	7.02175e-05	8.83563e-06	7.73117e-06
KEGG_PATHWAY	hsa05321:Inflammatory bowel disease (IBD)	9	4.66321	3.66878e-06	IL18RAP, TBX21, STAT4, IL21R, HLA-DRA, IL2RG, IL12RB1, FOXP3, IL18R1	102	64	6879	9.48392	0.000553833	6.19615e-05	5.42164e-05
KEGG_PATHWAY	hsa04064:NF-kappa B signaling pathway	10	5.18135	4.3992e-06	ZAP70, CD40LG, TNFSF14, LCK, LTA, TNFAIP3, PRKCQ, TRAF1, CARD11, BIRC3	102	87	6879	7.75186	0.00066406	6.68679e-05	5.85094e-05
KEGG_PATHWAY	hsa04630:Jak-STAT signaling pathway	11	5.69948	4.73814e-05	IL10RA, IL2RA, IL2RB, STAT4, IL21R, PIK3CD, CSF2RB, IL7R, IL2RG, IL12RB1, JAK3	102	145	6879	5.11623	0.00712922	0.000654725	0.000572884
KEGG_PATHWAY	hsa05166:HTLV-I infection	13	6.73575	0.000316819	PIK3CD, CD3G, ITGAL, IL2RG, CD3E, ETS1, CD3D, LCK, IL2RA, IL2RB, LTA, HLA-DRA, JAK3	102	254	6879	3.45171	0.0467206	0.00401304	0.00351141
KEGG_PATHWAY	hsa04668:TNF signaling pathway	8	4.14508	0.000937569	CCL5, LTA, TNFAIP3, PIK3CD, TRAF1, TNFRSF1B, IL18R1, BIRC3	102	107	6879	5.04233	0.132066	0.0109623	0.00959205
KEGG_PATHWAY	hsa05330:Allograft rejection	5	2.59067	0.00199334	CD40LG, CD28, PRF1, HLA-DRA, FASLG	102	37	6879	9.11367	0.260141	0.021642	0.0189368
KEGG_PATHWAY	hsa04940:Type I diabetes mellitus	5	2.59067	0.00319425	LTA, CD28, PRF1, HLA-DRA, FASLG	102	42	6879	8.02871	0.383134	0.0323684	0.0283223
KEGG_PATHWAY	hsa05142:Chagas disease (American trypanosomiasis)	7	3.62694	0.00410661	CCL5, PIK3CD, FASLG, CD3G, CD247, CD3E, CD3D	102	104	6879	4.53931	0.462794	0.0390128	0.0341362
KEGG_PATHWAY	hsa04612:Antigen processing and presentation	6	3.10881	0.00500692	CIITA, CD4, CD8A, HLA-DRA, KLRD1, CTSS	102	76	6879	5.3243	0.531371	0.0447677	0.0391718
KEGG_PATHWAY	hsa05320:Autoimmune thyroid disease	5	2.59067	0.00690978	CD40LG, CD28, PRF1, HLA-DRA, FASLG	102	52	6879	6.48473	0.64901	0.0583492	0.0510556
KEGG_PATHWAY	hsa04666:Fc gamma R-mediated phagocytosis	6	3.10881	0.00763213	PTPRC, PRKCB, INPP5D, WAS, PIK3CD, DOCK2	102	84	6879	4.81723	0.685532	0.0610571	0.0534249
KEGG_PATHWAY	hsa05416:Viral myocarditis	5	2.59067	0.00953628	CD40LG, CD28, PRF1, HLA-DRA, ITGAL	102	57	6879	5.91589	0.764699	0.0724757	0.0634162
KEGG_PATHWAY	hsa05332:Graft-versus-host disease	4	2.07254	0.0121814	CD28, PRF1, HLA-DRA, FASLG	102	33	6879	8.17469	0.842872	0.0881705	0.0771492
KEGG_PATHWAY	hsa04014:Ras signaling pathway	9	4.66321	0.0176274	ZAP70, PLA2G2D, GNG2, PRKCB, RASSF5, PIK3CD, FASLG, RASAL3, ETS1	102	226	6879	2.68571	0.931811	0.121789	0.106566
KEGG_PATHWAY	hsa05145:Toxoplasmosis	6	3.10881	0.0224809	CIITA, CD40LG, IL10RA, HLA-DRA, CCR5, BIRC3	102	110	6879	3.67861	0.967722	0.14857	0.129998
KEGG_PATHWAY	hsa04670:Leukocyte transendothelial migration	6	3.10881	0.0266329	ITK, PRKCB, RASSF5, TXK, PIK3CD, ITGAL	102	115	6879	3.51867	0.983026	0.168675	0.147591
KEGG_PATHWAY	hsa04672:Intestinal immune network for IgA production	4	2.07254	0.0312565	CD40LG, CD28, HLA-DRA, ICOS	102	47	6879	5.73967	0.99173	0.188812	0.165211
KEGG_PATHWAY	hsa05169:Epstein-Barr virus infection	6	3.10881	0.033225	SPN, HLA-DRA, TNFAIP3, PIK3CD, ITGAL, JAK3	102	122	6879	3.31678	0.993917	0.188812	0.165211
KEGG_PATHWAY	hsa04015:Rap1 signaling pathway	8	4.14508	0.0342967	APBB1IP, PRKCB, RASSF5, RAPGEF1, PIK3CD, LCP2, ITGAL, FYB	102	210	6879	2.56919	0.994855	0.188812	0.165211
KEGG_PATHWAY	hsa05144:Malaria	4	2.07254	0.0347812	KLRK1, CD40LG, KLRB1, ITGAL	102	49	6879	5.5054	0.99523	0.188812	0.165211
KEGG_PATHWAY	hsa04210:Apoptosis	4	2.07254	0.0623875	PIK3CD, FASLG, CSF2RB, BIRC3	102	62	6879	4.35104	0.99994	0.326996	0.286122
KEGG_PATHWAY	hsa04664:Fc epsilon RI signaling pathway	4	2.07254	0.0777154	PRKCB, INPP5D, PIK3CD, LCP2	102	68	6879	3.96713	0.999995	0.393758	0.344538

## Sheet: Table S7
Supplementary Table 7. GO-KEGG Enrichment results of top 200 genes correlated to FNBP1 in LUAD
Category	Term	Count	%	PValue	Genes	List Total	Pop Hits	Pop Total	Fold Enrichment	Bonferroni	Benjamini	FDR
GOTERM_BP_DIRECT	GO:0002250~adaptive immune response	19	10.0529	6.57051e-15	EOMES, ITK, CD84, TRAT1, PRKCB, SH2D1A, CRTAM, THEMIS, PIK3CD, LILRB1, LILRB4, ZAP70, CD4, KLRK1, CD6, BTLA, BTK, JAK3, LAIR1	167	148	16792	12.9086	6.05249e-12	3.03229e-12	2.79904e-12
GOTERM_BP_DIRECT	GO:0050852~T cell receptor signaling pathway	19	10.0529	6.57051e-15	ITK, TRAT1, THEMIS, WAS, PIK3CD, PTPN22, CD3G, CD3E, FOXP3, FYB, ZAP70, CD4, PTPRC, LCK, INPP5D, GRAP2, CD28, LCP2, CD247	167	148	16792	12.9086	6.05249e-12	3.03229e-12	2.79904e-12
GOTERM_BP_DIRECT	GO:0031295~T cell costimulation	14	7.40741	6.77634e-13	CD3G, CD3E, SPN, CD4, KLRK1, CD40LG, CD5, LCK, GRAP2, CD28, BTLA, PDCD1, CD247, ICOS	167	78	16792	18.0476	6.26176e-10	2.08486e-10	1.92448e-10
GOTERM_BP_DIRECT	GO:0007165~signal transduction	40	21.164	8.47154e-12	ARHGAP9, CSF1R, ITK, PIK3CD, CSF2RB, RASAL3, ITGAL, IL2RG, RASGRP2, FYB, SPN, PSTPIP1, KLRK1, INPP5D, TAGAP, LPXN, IL12RB1, SH2B3, APOL3, SLAMF1, CD53, PRKCH, BCL11B, PRKCB, TRAT1, NFAM1, MYO9B, LILRB1, TRAF1, ARHGAP25, LILRB4, APBB1IP, CD4, ARHGAP30, IL2RB, RAPGEF1, LTA, CD226, PDCD1, ZNF831	167	1161	16792	3.46429	7.82772e-09	1.95481e-09	1.80444e-09
GOTERM_BP_DIRECT	GO:0042102~positive regulation of T cell proliferation	12	6.34921	1.42382e-11	SPN, SASH3, CD4, PTPRC, CD40LG, CD6, CCL5, CD28, NCKAP1L, CD3E, JAK3, CORO1A	167	60	16792	20.1102	1.31561e-08	2.62836e-09	2.42618e-09
GOTERM_BP_DIRECT	GO:0006955~immune response	24	12.6984	2.80339e-11	CD96, CIITA, SEMA4D, CXCR5, WAS, IL16, IL2RG, SAMHD1, TNFRSF1B, ETS1, FYB, SPN, ZAP70, CD4, CD40LG, CCL5, LTA, IRF8, LCP2, CCR7, CCR5, ICOS, CD22, CMKLR1	167	421	16792	5.73212	2.59033e-08	4.31255e-09	3.98082e-09
GOTERM_BP_DIRECT	GO:0050776~regulation of immune response	16	8.46561	2.62828e-10	CD96, ITGA4, SH2D1A, ITGB2, CRTAM, LILRB1, CD3G, ITGAL, SLA2, CD3E, KLRK1, CD40LG, CD226, SLAMF6, CD247, LAIR1	167	178	16792	9.03828	2.42853e-07	3.46558e-08	3.199e-08
GOTERM_BP_DIRECT	GO:0030217~T cell differentiation	9	4.7619	3.74557e-10	PREX1, ZAP70, CD4, PTPRC, LCK, TBX21, PIK3CD, PTPN22, GPR18	167	30	16792	30.1653	3.46091e-07	4.32146e-08	3.98904e-08
GOTERM_BP_DIRECT	GO:0042110~T cell activation	10	5.29101	7.16285e-10	CD2, ITK, ZAP70, WAS, PIK3CD, CD3G, NLRC3, CD3E, SLA2, FOXP3	167	47	16792	21.3938	6.61847e-07	7.3459e-08	6.78083e-08
GOTERM_BP_DIRECT	GO:0043547~positive regulation of GTPase activity	25	13.2275	1.69652e-09	ARHGAP9, DOCK8, AGAP2, CSF2RB, RASAL3, IL2RG, RASGRP2, FGD2, DOCK10, FGD3, PREX1, CYTH4, CCL5, TAGAP, NCKAP1L, JAK3, SEMA4D, MYO9B, ARHGAP25, ACAP1, ARHGAP30, IL2RB, RAPGEF1, DOCK2, ARHGEF6	167	565	16792	4.44915	1.56758e-06	1.56589e-07	1.44544e-07
GOTERM_BP_DIRECT	GO:0045060~negative thymic T cell selection	6	3.1746	3.91405e-08	SPN, ZAP70, CD28, CCR7, DOCK2, CD3E	167	11	16792	54.8459	3.61652e-05	3.10989e-06	2.87067e-06
GOTERM_BP_DIRECT	GO:0006954~inflammatory response	19	10.0529	4.0432e-08	GBP5, CSF1R, CIITA, NFAM1, ITGB2, CYBB, PIK3CD, AOAH, ITGAL, TNFRSF1B, ZAP70, PSTPIP1, CD40LG, CCL5, CXCR3, CCR7, SIGLEC1, CCR5, APOL3	167	379	16792	5.04081	3.73584e-05	3.10989e-06	2.87067e-06
GOTERM_BP_DIRECT	GO:0045087~innate immune response	20	10.582	5.21875e-08	ZBP1, ITK, CSF1R, CD84, NCF1, SH2D1A, NLRC5, CYBB, PIK3CD, CORO1A, ZAP70, PSTPIP1, KLRK1, CD6, LCK, BTK, TRIM14, SLAMF6, JAK3, SLAMF1	167	430	16792	4.67679	4.82201e-05	3.58941e-06	3.31331e-06
GOTERM_BP_DIRECT	GO:0050853~B cell receptor signaling pathway	9	4.7619	5.4444e-08	ZAP70, PTPRC, KLHL6, PRKCB, LCK, NFAM1, BTK, PIK3CD, NCKAP1L	167	54	16792	16.7585	5.0305e-05	3.58941e-06	3.31331e-06
GOTERM_BP_DIRECT	GO:0032729~positive regulation of interferon-gamma production	8	4.2328	3.14567e-07	SASH3, KLRK1, LTA, IRF8, SLAMF6, CD226, CD3E, IL12RB1	167	46	16792	17.4871	0.000290617	1.93563e-05	1.78674e-05
GOTERM_BP_DIRECT	GO:0050900~leukocyte migration	11	5.82011	3.6155e-07	CD2, SPN, CD84, SELPLG, ITGA4, LCK, INPP5D, ITGB2, SIRPG, ITGAX, ITGAL	167	122	16792	9.06606	0.000334017	2.08569e-05	1.92526e-05
GOTERM_BP_DIRECT	GO:0007169~transmembrane receptor protein tyrosine kinase signaling pathway	10	5.29101	4.50783e-07	ITK, CSF1R, ZAP70, CD4, TRAT1, LCK, BTK, RAPGEF1, LCP2, CD3E	167	96	16792	10.4741	0.000416437	2.44749e-05	2.25922e-05
GOTERM_BP_DIRECT	GO:0007155~cell adhesion	18	9.52381	3.11467e-06	CD96, SELPLG, SEMA4D, ITGA4, ITGB2, SIRPG, SIGLEC10, ITGAL, CD2, CD4, PSTPIP1, PARVG, CXCR3, ITGAX, LPXN, CD226, CD22, SLAMF1	167	459	16792	3.94317	0.00287382	0.000159713	0.000147428
GOTERM_BP_DIRECT	GO:0007159~leukocyte cell-cell adhesion	6	3.1746	4.02389e-06	CD40LG, ITGA4, CCL5, ITGB2, ITGAL, FERMT3	167	25	16792	24.1322	0.00371118	0.000195477	0.00018044
GOTERM_BP_DIRECT	GO:0035556~intracellular signal transduction	16	8.46561	1.14953e-05	MAP4K1, ITK, PRKCH, PRKCB, NFAM1, SIRPG, MYO9B, FYB, PREX1, ZAP70, INPP5D, BTK, HCLS1, LCP2, SH2B3, JAK3	167	403	16792	3.9921	0.0105655	0.000530507	0.000489698
GOTERM_BP_DIRECT	GO:0045954~positive regulation of natural killer cell mediated cytotoxicity	5	2.6455	2.52963e-05	KLRK1, SH2D1A, CRTAM, SLAMF6, CD226	167	18	16792	27.9308	0.023103	0.00111183	0.00102631
GOTERM_BP_DIRECT	GO:0006935~chemotaxis	9	4.7619	2.85309e-05	SPN, CCL5, CXCR3, CXCR5, CCR7, NCKAP1L, DOCK2, CCR5, CMKLR1	167	122	16792	7.41769	0.0260185	0.001197	0.00110492
GOTERM_BP_DIRECT	GO:0032753~positive regulation of interleukin-4 production	5	2.6455	3.94389e-05	SASH3, CD40LG, CD28, CD3E, FOXP3	167	20	16792	25.1377	0.0357862	0.00145608	0.00134408
GOTERM_BP_DIRECT	GO:0006801~superoxide metabolic process	5	2.6455	3.94389e-05	PREX1, NCF1, NCF1B, CYBB, NCF1C	167	20	16792	25.1377	0.0357862	0.00145608	0.00134408
GOTERM_BP_DIRECT	GO:0030101~natural killer cell activation	5	2.6455	3.94389e-05	CD2, KLRK1, ITGB2, IL21R, PIK3CD	167	20	16792	25.1377	0.0357862	0.00145608	0.00134408
GOTERM_BP_DIRECT	GO:0046641~positive regulation of alpha-beta T cell proliferation	4	2.1164	7.62892e-05	ZAP70, EBI3, CD28, CD3E	167	9	16792	44.6893	0.0680666	0.00270827	0.00249994
GOTERM_BP_DIRECT	GO:0007166~cell surface receptor signaling pathway	12	6.34921	9.02926e-05	CD2, CD53, SPN, CD4, PTPRC, CXCR3, CD28, CD3G, CD37, CD247, CCR5, CD3E	167	274	16792	4.40369	0.0800483	0.00308667	0.00284923
GOTERM_BP_DIRECT	GO:0001816~cytokine production	5	2.6455	9.90782e-05	ITK, CD4, PIK3CD, CD226, FOXP3	167	25	16792	20.1102	0.0874868	0.00326604	0.00301481
GOTERM_BP_DIRECT	GO:0001771~immunological synapse formation	4	2.1164	0.000108193	CD6, DOCK8, DOCK2, CORO1A	167	10	16792	40.2204	0.0951407	0.00344353	0.00317864
GOTERM_BP_DIRECT	GO:0043029~T cell homeostasis	5	2.6455	0.000135355	GPR174, NCKAP1L, JAK3, CORO1A, FOXP3	167	27	16792	18.6205	0.117571	0.00416442	0.00384408
GOTERM_BP_DIRECT	GO:0006461~protein complex assembly	8	4.2328	0.000153614	WIPF1, IL2RB, WAS, LPXN, CD3G, NCKAP1L, TRAF1, CD3E	167	116	16792	6.93454	0.132335	0.0045199	0.00417221
GOTERM_BP_DIRECT	GO:0050690~regulation of defense response to virus by virus	5	2.6455	0.000156703	CD4, LCK, CD28, CD247, DOCK2	167	28	16792	17.9555	0.134809	0.0045199	0.00417221
GOTERM_BP_DIRECT	GO:0042113~B cell activation	5	2.6455	0.000180382	ZAP70, PRKCB, CXCR5, BTK, PIK3CD	167	29	16792	17.3364	0.153536	0.00504522	0.00465712
GOTERM_BP_DIRECT	GO:0032695~negative regulation of interleukin-12 production	4	2.1164	0.000195486	TIGIT, JAK3, SLAMF1, CMKLR1	167	12	16792	33.517	0.165269	0.00530686	0.00489864
GOTERM_BP_DIRECT	GO:0045730~respiratory burst	4	2.1164	0.000252288	NCF1, NCF1B, CYBB, NCF1C	167	13	16792	30.9387	0.20796	0.0066532	0.00614141
GOTERM_BP_DIRECT	GO:0045579~positive regulation of B cell differentiation	4	2.1164	0.000318766	ZAP70, INPP5D, BTK, NCKAP1L	167	14	16792	28.7288	0.255161	0.00817281	0.00754414
GOTERM_BP_DIRECT	GO:0046854~phosphatidylinositol phosphorylation	7	3.7037	0.00033862	TRAT1, LCK, CD28, PIP4K2A, PIK3CD, PIK3R6, PIK3R5	167	94	16792	7.48783	0.268705	0.00844721	0.00779742
GOTERM_BP_DIRECT	GO:0006968~cellular defense response	6	3.1746	0.000364972	SPN, ITK, NCF1, TRAT1, SH2D1A, CCR5	167	62	16792	9.73073	0.286302	0.00882457	0.00814576
GOTERM_BP_DIRECT	GO:0051056~regulation of small GTPase mediated signal transduction	8	4.2328	0.000372869	FGD3, ARHGAP9, ARHGAP30, TAGAP, MYO9B, ARHGAP25, FGD2, ARHGEF6	167	134	16792	6.00304	0.291493	0.00882457	0.00814576
GOTERM_BP_DIRECT	GO:0008360~regulation of cell shape	8	4.2328	0.000485641	FMNL3, FGD3, CSF1R, SEMA4D, WIPF1, ITGB2, CORO1A, FGD2	167	140	16792	5.74577	0.361633	0.0112062	0.0103442
GOTERM_BP_DIRECT	GO:0032720~negative regulation of tumor necrosis factor production	5	2.6455	0.000523135	NLRC3, PTPN22, FOXP3, GPR18, SLAMF1	167	38	16792	13.2304	0.383381	0.0117769	0.010871
GOTERM_BP_DIRECT	GO:0038083~peptidyl-tyrosine autophosphorylation	5	2.6455	0.000637827	ITK, ZAP70, LCK, BTK, JAK3	167	40	16792	12.5689	0.445418	0.014017	0.0129388
GOTERM_BP_DIRECT	GO:0097190~apoptotic signaling pathway	6	3.1746	0.000683756	SPN, CD5, BTK, CD28, CD3E, TNFRSF1B	167	71	16792	8.49726	0.468476	0.0146769	0.0135479
GOTERM_BP_DIRECT	GO:0018108~peptidyl-tyrosine phosphorylation	8	4.2328	0.000822875	STAT5A, CSF1R, ZAP70, ABI3, BTK, CSF2RB, IL12RB1, JAK3	167	153	16792	5.25756	0.532637	0.0172617	0.0159338
GOTERM_BP_DIRECT	GO:0050850~positive regulation of calcium-mediated signaling	4	2.1164	0.000955758	ZAP70, CD4, TRAT1, CD3E	167	20	16792	20.1102	0.586684	0.0196037	0.0180957
GOTERM_BP_DIRECT	GO:0030168~platelet activation	7	3.7037	0.000987261	CD40LG, PRKCH, PRKCB, LCK, LCP2, PIK3R6, PIK3R5	167	115	16792	6.12049	0.598553	0.0198096	0.0182858
GOTERM_BP_DIRECT	GO:0014066~regulation of phosphatidylinositol 3-kinase signaling	6	3.1746	0.00104891	PPP1R16B, TRAT1, LCK, CD28, PIP4K2A, PIK3CD	167	78	16792	7.73468	0.620803	0.0205988	0.0190142
GOTERM_BP_DIRECT	GO:0045860~positive regulation of protein kinase activity	5	2.6455	0.00117983	CD4, RASSF2, PTPRC, LCP2, CCR7	167	47	16792	10.6969	0.664054	0.0226716	0.0209276
GOTERM_BP_DIRECT	GO:0008037~cell recognition	4	2.1164	0.00127252	CD5, CRTAM, CD226, TIGIT	167	22	16792	18.282	0.691663	0.0226716	0.0209276
GOTERM_BP_DIRECT	GO:0071345~cellular response to cytokine stimulus	4	2.1164	0.00127252	CSF1R, ITGA4, HCLS1, CCR7	167	22	16792	18.282	0.691663	0.0226716	0.0209276
GOTERM_BP_DIRECT	GO:0034113~heterotypic cell-cell adhesion	4	2.1164	0.00127252	CD2, ITGA4, ITGB2, ITGAX	167	22	16792	18.282	0.691663	0.0226716	0.0209276
GOTERM_BP_DIRECT	GO:0006909~phagocytosis	5	2.6455	0.00127727	ITGB2, IRF8, ITGAL, CORO1A, SLAMF1	167	48	16792	10.4741	0.693014	0.0226716	0.0209276
GOTERM_BP_DIRECT	GO:0032733~positive regulation of interleukin-10 production	4	2.1164	0.00145284	SASH3, CD40LG, CD28, TIGIT	167	23	16792	17.4871	0.739043	0.0253013	0.0233551
GOTERM_BP_DIRECT	GO:0007157~heterophilic cell-cell adhesion via plasma membrane cell adhesion molecules	5	2.6455	0.00148879	CD6, CRTAM, CD226, TIGIT, ITGAL	167	50	16792	10.0551	0.747582	0.0254473	0.0234898
GOTERM_BP_DIRECT	GO:0032609~interferon-gamma production	3	1.5873	0.00197455	EOMES, ITK, LILRB1	167	7	16792	43.0932	0.83899	0.0321613	0.0296873
GOTERM_BP_DIRECT	GO:0050861~positive regulation of B cell receptor signaling pathway	3	1.5873	0.00197455	PRKCH, PRKCB, NFAM1	167	7	16792	43.0932	0.83899	0.0321613	0.0296873
GOTERM_BP_DIRECT	GO:0007160~cell-matrix adhesion	6	3.1746	0.00198612	CD96, PARVG, ITGA4, ITGB2, SIGLEC1, ITGAL	167	90	16792	6.70339	0.840706	0.0321613	0.0296873
GOTERM_BP_DIRECT	GO:0051092~positive regulation of NF-kappaB transcription factor activity	7	3.7037	0.00208053	CD40LG, PRKCH, PRKCB, ITGB2, BTK, TRIM14, TRAF1	167	133	16792	5.29215	0.854039	0.0331092	0.0305623
GOTERM_BP_DIRECT	GO:0006959~humoral immune response	5	2.6455	0.00242061	EBI3, SH2D1A, LTA, CD28, PDCD1	167	57	16792	8.82025	0.893473	0.0378682	0.0349552
GOTERM_BP_DIRECT	GO:0006661~phosphatidylinositol biosynthetic process	5	2.6455	0.00258015	INPP5D, PIP4K2A, PIK3CD, PIK3R6, PIK3R5	167	58	16792	8.66818	0.908108	0.0383214	0.0353736
GOTERM_BP_DIRECT	GO:0032715~negative regulation of interleukin-6 production	4	2.1164	0.00259198	NLRC3, NCKAP1L, FOXP3, SLAMF1	167	28	16792	14.3644	0.909109	0.0383214	0.0353736
GOTERM_BP_DIRECT	GO:1902715~positive regulation of interferon-gamma secretion	3	1.5873	0.00261566	CD2, PTPN22, SLAMF1	167	8	16792	37.7066	0.911081	0.0383214	0.0353736
GOTERM_BP_DIRECT	GO:0050862~positive regulation of T cell receptor signaling pathway	3	1.5873	0.00261566	TRAT1, LCK, CCR7	167	8	16792	37.7066	0.911081	0.0383214	0.0353736
GOTERM_BP_DIRECT	GO:0030097~hemopoiesis	5	2.6455	0.00274677	CSF1R, LCK, GFI1, RUNX3, SH2B3	167	59	16792	8.52126	0.921252	0.0396135	0.0365663
GOTERM_BP_DIRECT	GO:0007229~integrin-mediated signaling pathway	6	3.1746	0.00301088	ITGA4, ITGB2, PLEK, ITGAX, ITGAL, FERMT3	167	99	16792	6.09399	0.938348	0.0427546	0.0394657
GOTERM_BP_DIRECT	GO:0009967~positive regulation of signal transduction	5	2.6455	0.00310183	GRAP2, SH2D1A, SLA, SLA2, SH2B3	167	61	16792	8.24188	0.943332	0.0433786	0.0400418
GOTERM_BP_DIRECT	GO:0014068~positive regulation of phosphatidylinositol 3-kinase signaling	5	2.6455	0.00390348	SEMA4D, CCL5, AGAP2, CD28, HCLS1	167	65	16792	7.73468	0.973053	0.0537747	0.0496382
GOTERM_BP_DIRECT	GO:0030593~neutrophil chemotaxis	5	2.6455	0.00412381	PREX1, CCL5, ITGB2, PIK3CD, NCKAP1L	167	66	16792	7.61749	0.978034	0.0559746	0.0516689
GOTERM_BP_DIRECT	GO:0050868~negative regulation of T cell activation	3	1.5873	0.00503872	PTPN22, TIGIT, JAK3	167	11	16792	27.423	0.990605	0.0674019	0.0622172
GOTERM_BP_DIRECT	GO:0071222~cellular response to lipopolysaccharide	6	3.1746	0.00529307	KLRK1, GFI1, IRF8, LILRB1, CCR5, TNFRSF1B	167	113	16792	5.33899	0.992582	0.0686111	0.0633333
GOTERM_BP_DIRECT	GO:0070098~chemokine-mediated signaling pathway	5	2.6455	0.00535211	CCL5, CXCR3, CXCR5, CCR5, CMKLR1	167	71	16792	7.08105	0.992977	0.0686111	0.0633333
GOTERM_BP_DIRECT	GO:0032088~negative regulation of NF-kappaB transcription factor activity	5	2.6455	0.00535211	GFI1, NLRC5, NLRC3, FOXP3, CMKLR1	167	71	16792	7.08105	0.992977	0.0686111	0.0633333
GOTERM_BP_DIRECT	GO:0045766~positive regulation of angiogenesis	6	3.1746	0.00569739	PRKCB, CXCR3, ITGB2, CYBB, ETS1, PIK3R6	167	115	16792	5.24613	0.994905	0.0710871	0.0656189
GOTERM_BP_DIRECT	GO:0006468~protein phosphorylation	12	6.34921	0.00572457	MAP4K1, STK10, ZAP70, RASSF2, PRKCH, PRKCB, LCK, BTK, PIK3CD, RUNX3, JAK3, FYB	167	456	16792	2.64608	0.995032	0.0710871	0.0656189
GOTERM_BP_DIRECT	GO:0032496~response to lipopolysaccharide	7	3.7037	0.00582399	CD96, CD6, IL10RA, LTA, CCR7, PTPN22, CSF2RB	167	164	16792	4.29181	0.99547	0.0710871	0.0656189
GOTERM_BP_DIRECT	GO:0030595~leukocyte chemotaxis	3	1.5873	0.00600736	CXCR5, IL16, CORO1A	167	12	16792	25.1377	0.99618	0.0710871	0.0656189
GOTERM_BP_DIRECT	GO:0045086~positive regulation of interleukin-2 biosynthetic process	3	1.5873	0.00600736	CD4, CD28, CD3E	167	12	16792	25.1377	0.99618	0.0710871	0.0656189
GOTERM_BP_DIRECT	GO:0001779~natural killer cell differentiation	3	1.5873	0.00600736	PIK3CD, SLAMF6, SLAMF1	167	12	16792	25.1377	0.99618	0.0710871	0.0656189
GOTERM_BP_DIRECT	GO:0030833~regulation of actin filament polymerization	3	1.5873	0.00817623	PREX1, HCLS1, CORO1A	167	14	16792	21.5466	0.999492	0.0943333	0.0870769
GOTERM_BP_DIRECT	GO:0031529~ruffle organization	3	1.5873	0.00817623	CSF1R, PLEK, CCR7	167	14	16792	21.5466	0.999492	0.0943333	0.0870769
GOTERM_BP_DIRECT	GO:0035023~regulation of Rho protein signal transduction	5	2.6455	0.00849509	FGD3, PREX1, MYO9B, FGD2, ARHGEF6	167	81	16792	6.20685	0.999623	0.0968021	0.0893558
GOTERM_BP_DIRECT	GO:0006928~movement of cell or subcellular component	5	2.6455	0.0104404	ABI3, CXCR3, CXCR5, ITGAL, CORO1A	167	86	16792	5.84598	0.999939	0.117518	0.108478
GOTERM_BP_DIRECT	GO:0030048~actin filament-based movement	3	1.5873	0.0119847	WIPF1, WAS, MYO9B	167	17	16792	17.7443	0.999985	0.131689	0.121559
GOTERM_BP_DIRECT	GO:0002407~dendritic cell chemotaxis	3	1.5873	0.0119847	CCL5, CCR7, CCR5	167	17	16792	17.7443	0.999985	0.131689	0.121559
GOTERM_BP_DIRECT	GO:0043113~receptor clustering	3	1.5873	0.0164224	ITGA4, ITGB2, ITGAL	167	20	16792	15.0826	1	0.178328	0.16461
GOTERM_BP_DIRECT	GO:0071346~cellular response to interferon-gamma	4	2.1164	0.0188007	GBP5, CIITA, CCL5, IL12RB1	167	57	16792	7.0562	1	0.201779	0.186258
GOTERM_BP_DIRECT	GO:0002669~positive regulation of T cell anergy	2	1.0582	0.0196742	CD3E, FOXP3	167	2	16792	100.551	1	0.206738	0.190835
GOTERM_BP_DIRECT	GO:0002230~positive regulation of defense response to virus by host	3	1.5873	0.0197107	LILRB1, PTPN22, IL12RB1	167	22	16792	13.7115	1	0.206738	0.190835
GOTERM_BP_DIRECT	GO:0048015~phosphatidylinositol-mediated signaling	5	2.6455	0.0210074	CSF1R, TRAT1, LCK, CD28, PIK3CD	167	106	16792	4.74297	1	0.217863	0.201105
GOTERM_BP_DIRECT	GO:0045648~positive regulation of erythrocyte differentiation	3	1.5873	0.0232497	INPP5D, NCKAP1L, ETS1	167	24	16792	12.5689	1	0.238438	0.220097
GOTERM_BP_DIRECT	GO:0032735~positive regulation of interleukin-12 production	3	1.5873	0.0251097	CD40LG, IRF8, CCR7	167	25	16792	12.0661	1	0.254684	0.235093
GOTERM_BP_DIRECT	GO:0030041~actin filament polymerization	3	1.5873	0.0270282	PREX1, WAS, HCLS1	167	26	16792	11.602	1	0.271053	0.250203
GOTERM_BP_DIRECT	GO:0030183~B cell differentiation	4	2.1164	0.0275802	CD40LG, ITGA4, NFAM1, JAK3	167	66	16792	6.09399	1	0.271053	0.250203
GOTERM_BP_DIRECT	GO:0014065~phosphatidylinositol 3-kinase signaling	3	1.5873	0.029004	PIK3CD, PIK3R6, PIK3R5	167	27	16792	11.1723	1	0.271053	0.250203
GOTERM_BP_DIRECT	GO:0002277~myeloid dendritic cell activation involved in immune response	2	1.0582	0.0293665	DOCK2, SLAMF1	167	3	16792	67.0339	1	0.271053	0.250203
GOTERM_BP_DIRECT	GO:0050849~negative regulation of calcium-mediated signaling	2	1.0582	0.0293665	PLEK, SLA2	167	3	16792	67.0339	1	0.271053	0.250203
GOTERM_BP_DIRECT	GO:0002291~T cell activation via T cell receptor contact with antigen bound to MHC molecule on antigen presenting cell	2	1.0582	0.0293665	APBB1IP, ITGAL	167	3	16792	67.0339	1	0.271053	0.250203
GOTERM_BP_DIRECT	GO:0043368~positive T cell selection	2	1.0582	0.0293665	BCL11B, THEMIS	167	3	16792	67.0339	1	0.271053	0.250203
GOTERM_BP_DIRECT	GO:0002685~regulation of leukocyte migration	2	1.0582	0.0293665	CXCR3, PTPN22	167	3	16792	67.0339	1	0.271053	0.250203
GOTERM_BP_DIRECT	GO:0001787~natural killer cell proliferation	2	1.0582	0.0293665	SLAMF6, SLAMF1	167	3	16792	67.0339	1	0.271053	0.250203
GOTERM_BP_DIRECT	GO:0043065~positive regulation of apoptotic process	8	4.2328	0.0297707	FGD3, RASSF2, INPP5D, LTA, LILRB1, PDCD1, FGD2, ARHGEF6	167	300	16792	2.68136	1	0.272063	0.251135
GOTERM_BP_DIRECT	GO:0032689~negative regulation of interferon-gamma production	3	1.5873	0.0310357	CD96, LILRB1, FOXP3	167	28	16792	10.7733	1	0.280842	0.259239
GOTERM_BP_DIRECT	GO:0007264~small GTPase mediated signal transduction	7	3.7037	0.035675	DOCK10, ARHGAP30, DOCK8, RAPGEF1, AGAP2, DOCK2, RASGRP2	167	246	16792	2.8612	1	0.319689	0.295098
GOTERM_BP_DIRECT	GO:0030335~positive regulation of cell migration	6	3.1746	0.0361114	CSF1R, SEMA4D, CCL5, PIK3CD, CORO1A, FERMT3	167	184	16792	3.27883	1	0.320488	0.295835
GOTERM_BP_DIRECT	GO:0038096~Fc-gamma receptor signaling pathway involved in phagocytosis	5	2.6455	0.0373508	WIPF1, WAS, CD3G, NCKAP1L, CD247	167	127	16792	3.9587	1	0.323994	0.299072
GOTERM_BP_DIRECT	GO:0035771~interleukin-4-mediated signaling pathway	2	1.0582	0.0389636	IL2RG, JAK3	167	4	16792	50.2754	1	0.323994	0.299072
GOTERM_BP_DIRECT	GO:0030260~entry into host cell	2	1.0582	0.0389636	CD4, CCR5	167	4	16792	50.2754	1	0.323994	0.299072
GOTERM_BP_DIRECT	GO:0002725~negative regulation of T cell cytokine production	2	1.0582	0.0389636	FOXP3, SLAMF1	167	4	16792	50.2754	1	0.323994	0.299072
GOTERM_BP_DIRECT	GO:0038110~interleukin-2-mediated signaling pathway	2	1.0582	0.0389636	IL2RB, IL2RG	167	4	16792	50.2754	1	0.323994	0.299072
GOTERM_BP_DIRECT	GO:0070232~regulation of T cell apoptotic process	2	1.0582	0.0389636	JAK3, GIMAP8	167	4	16792	50.2754	1	0.323994	0.299072
GOTERM_BP_DIRECT	GO:0043372~positive regulation of CD4-positive, alpha-beta T cell differentiation	2	1.0582	0.0389636	SASH3, NCKAP1L	167	4	16792	50.2754	1	0.323994	0.299072
GOTERM_BP_DIRECT	GO:0006816~calcium ion transport	4	2.1164	0.0394768	PRKCB, CCL5, CCR5, CORO1A	167	76	16792	5.29215	1	0.324245	0.299303
GOTERM_BP_DIRECT	GO:0031663~lipopolysaccharide-mediated signaling pathway	3	1.5873	0.0396962	CD6, CCL5, PTPN22	167	32	16792	9.42665	1	0.324245	0.299303
GOTERM_BP_DIRECT	GO:0030036~actin cytoskeleton organization	5	2.6455	0.0401457	FMNL3, FGD3, DOCK2, CORO1A, FGD2	167	130	16792	3.86734	1	0.324595	0.299626
GOTERM_BP_DIRECT	GO:0007267~cell-cell signaling	7	3.7037	0.0404424	CCL5, GRAP2, SH2D1A, ITGB2, SIRPG, LTA, CCR5	167	254	16792	2.77109	1	0.324595	0.299626
GOTERM_BP_DIRECT	GO:0019221~cytokine-mediated signaling pathway	5	2.6455	0.0411032	CSF1R, IL10RA, EBI3, IL2RB, IL12RB1	167	131	16792	3.83782	1	0.327054	0.301896
GOTERM_BP_DIRECT	GO:0000165~MAPK cascade	7	3.7037	0.0460789	CCL5, IL2RB, CSF2RB, CCR5, IL2RG, RASAL3, JAK3	167	262	16792	2.68647	1	0.363511	0.335549
GOTERM_BP_DIRECT	GO:0050731~positive regulation of peptidyl-tyrosine phosphorylation	4	2.1164	0.0476724	CD4, SEMA4D, HCLS1, CD3E	167	82	16792	4.90492	1	0.369706	0.341267
GOTERM_BP_DIRECT	GO:0001915~negative regulation of T cell mediated cytotoxicity	2	1.0582	0.0484663	PTPRC, LILRB1	167	5	16792	40.2204	1	0.369706	0.341267
GOTERM_BP_DIRECT	GO:0045077~negative regulation of interferon-gamma biosynthetic process	2	1.0582	0.0484663	LILRB1, FOXP3	167	5	16792	40.2204	1	0.369706	0.341267
GOTERM_BP_DIRECT	GO:0042531~positive regulation of tyrosine phosphorylation of STAT protein	2	1.0582	0.0484663	CCL5, HCLS1	167	5	16792	40.2204	1	0.369706	0.341267
GOTERM_BP_DIRECT	GO:0051897~positive regulation of protein kinase B signaling	4	2.1164	0.0505759	CD28, HCLS1, CCR7, PIK3R5	167	84	16792	4.78814	1	0.381249	0.351922
GOTERM_BP_DIRECT	GO:0042130~negative regulation of T cell proliferation	3	1.5873	0.0516318	SPN, LILRB1, FOXP3	167	37	16792	8.15278	1	0.381249	0.351922
GOTERM_BP_DIRECT	GO:0045786~negative regulation of cell cycle	3	1.5873	0.0516318	LILRB1, RUNX3, ETS1	167	37	16792	8.15278	1	0.381249	0.351922
GOTERM_BP_DIRECT	GO:0007162~negative regulation of cell adhesion	3	1.5873	0.0516318	SPN, SEMA4D, LPXN	167	37	16792	8.15278	1	0.381249	0.351922
GOTERM_BP_DIRECT	GO:0030890~positive regulation of B cell proliferation	3	1.5873	0.0567214	SASH3, PTPRC, NCKAP1L	167	39	16792	7.73468	1	0.414103	0.382248
GOTERM_BP_DIRECT	GO:0045345~positive regulation of MHC class I biosynthetic process	2	1.0582	0.0578756	CIITA, NLRC5	167	6	16792	33.517	1	0.414103	0.382248
GOTERM_BP_DIRECT	GO:2000107~negative regulation of leukocyte apoptotic process	2	1.0582	0.0578756	HCLS1, CCR7	167	6	16792	33.517	1	0.414103	0.382248
GOTERM_BP_DIRECT	GO:0001768~establishment of T cell polarity	2	1.0582	0.0578756	CCR7, DOCK2	167	6	16792	33.517	1	0.414103	0.382248
GOTERM_BP_DIRECT	GO:0051209~release of sequestered calcium ion into cytosol	3	1.5873	0.0619781	PTPRC, LCK, CCR7	167	41	16792	7.35738	1	0.440044	0.406195
GOTERM_BP_DIRECT	GO:0043551~regulation of phosphatidylinositol 3-kinase activity	2	1.0582	0.0671925	PIK3R6, PIK3R5	167	7	16792	28.7288	1	0.460771	0.425327
GOTERM_BP_DIRECT	GO:0002860~positive regulation of natural killer cell mediated cytotoxicity directed against tumor cell target	2	1.0582	0.0671925	CRTAM, CD226	167	7	16792	28.7288	1	0.460771	0.425327
GOTERM_BP_DIRECT	GO:0050869~negative regulation of B cell activation	2	1.0582	0.0671925	TBC1D10C, SLA2	167	7	16792	28.7288	1	0.460771	0.425327
GOTERM_BP_DIRECT	GO:0070233~negative regulation of T cell apoptotic process	2	1.0582	0.0671925	CCL5, DOCK8	167	7	16792	28.7288	1	0.460771	0.425327
GOTERM_BP_DIRECT	GO:0045785~positive regulation of cell adhesion	3	1.5873	0.0673933	APBB1IP, CCL5, CCR7	167	43	16792	7.01518	1	0.460771	0.425327
GOTERM_BP_DIRECT	GO:0001766~membrane raft polarization	2	1.0582	0.0764178	CD2, DOCK2	167	8	16792	25.1377	1	0.489817	0.452138
GOTERM_BP_DIRECT	GO:0042119~neutrophil activation	2	1.0582	0.0764178	PREX1, CCL5	167	8	16792	25.1377	1	0.489817	0.452138
GOTERM_BP_DIRECT	GO:0048304~positive regulation of isotype switching to IgG isotypes	2	1.0582	0.0764178	TBX21, CD28	167	8	16792	25.1377	1	0.489817	0.452138
GOTERM_BP_DIRECT	GO:0050863~regulation of T cell activation	2	1.0582	0.0764178	CD4, CCL5	167	8	16792	25.1377	1	0.489817	0.452138
GOTERM_BP_DIRECT	GO:0038180~nerve growth factor signaling pathway	2	1.0582	0.0764178	RAPGEF1, CORO1A	167	8	16792	25.1377	1	0.489817	0.452138
GOTERM_BP_DIRECT	GO:0045059~positive thymic T cell selection	2	1.0582	0.0764178	ZAP70, DOCK2	167	8	16792	25.1377	1	0.489817	0.452138
GOTERM_BP_DIRECT	GO:0019064~fusion of virus membrane with host plasma membrane	2	1.0582	0.0764178	CD4, CCR5	167	8	16792	25.1377	1	0.489817	0.452138
GOTERM_BP_DIRECT	GO:0002262~myeloid cell homeostasis	2	1.0582	0.0764178	NCKAP1L, FOXP3	167	8	16792	25.1377	1	0.489817	0.452138
GOTERM_BP_DIRECT	GO:0010818~T cell chemotaxis	2	1.0582	0.0764178	CXCR3, PIK3CD	167	8	16792	25.1377	1	0.489817	0.452138
GOTERM_BP_DIRECT	GO:0016337~single organismal cell-cell adhesion	4	2.1164	0.0785406	CD2, RAPGEF1, SIGLEC1, ICOS	167	101	16792	3.98221	1	0.499951	0.461493
GOTERM_BP_DIRECT	GO:0051607~defense response to virus	5	2.6455	0.0812362	PTPRC, ITGAX, NLRC5, LILRB1, SAMHD1	167	165	16792	3.047	1	0.513568	0.474063
GOTERM_BP_DIRECT	GO:0070234~positive regulation of T cell apoptotic process	2	1.0582	0.0855523	CCL5, PDCD1	167	9	16792	22.3446	1	0.529965	0.489199
GOTERM_BP_DIRECT	GO:0007167~enzyme linked receptor protein signaling pathway	2	1.0582	0.0855523	CD4, JAK3	167	9	16792	22.3446	1	0.529965	0.489199
GOTERM_BP_DIRECT	GO:1900017~positive regulation of cytokine production involved in inflammatory response	2	1.0582	0.0855523	GBP5, CD6	167	9	16792	22.3446	1	0.529965	0.489199
GOTERM_BP_DIRECT	GO:0019722~calcium-mediated signaling	3	1.5873	0.09048	CXCR3, BTK, CCR5	167	51	16792	5.91476	1	0.556754	0.513926
GOTERM_BP_DIRECT	GO:2000406~positive regulation of T cell migration	2	1.0582	0.0945971	ITGA4, CCL5	167	10	16792	20.1102	1	0.57292	0.528849
GOTERM_BP_DIRECT	GO:0060252~positive regulation of glial cell proliferation	2	1.0582	0.0945971	PRKCH, LTA	167	10	16792	20.1102	1	0.57292	0.528849
GOTERM_BP_DIRECT	GO:0009615~response to virus	4	2.1164	0.0955522	CCL5, TBX21, LILRB1, FOXP3	167	110	16792	3.6564	1	0.57292	0.528849
GOTERM_BP_DIRECT	GO:0070374~positive regulation of ERK1 and ERK2 cascade	5	2.6455	0.0955901	CSF1R, CCL5, CCR7, PTPN22, SLAMF1	167	175	16792	2.87288	1	0.57292	0.528849
GOTERM_CC_DIRECT	GO:0009897~external side of plasma membrane	22	11.6402	2.59181e-15	CXCR5, LILRB1, IL2RG, CD3E, SPN, CD2, CD4, KLRK1, PTPRC, CD40LG, CD5, CXCR3, IL2RB, ITGAX, CD28, CD226, CCR7, PDCD1, IL12RB1, CCR5, ICOS, SLAMF1	181	213	18224	10.3994	3.2685e-13	3.31751e-13	2.82507e-13
GOTERM_CC_DIRECT	GO:0005886~plasma membrane	86	45.5026	2.60517e-13	CD84, ITGB2, SIRPG, PIK3CD, CD3G, CD3E, SLA2, ITGAL, GPR174, SPN, STK10, PREX1, PSTPIP1, TBC1D10C, ITGAX, PIP4K2A, CCR7, CCR5, CMKLR1, CD53, PPP1R16B, CD96, PRKCH, ITGA4, PVRIG, PRKCB, FCRL3, NFAM1, CYBB, IL16, KCNAB2, TNFRSF1B, ZAP70, DOK3, LCK, BTK, LTA, CD226, LCP1, CSF1R, SELPLG, EBI3, CXCR5, CSF2RB, SAMHD1, IL2RG, RASGRP2, CORO1A, PIK3R6, FYB, PIK3R5, P2RY8, KLRK1, CYTH4, CXCR3, INPP5D, LRRC…	181	4121	18224	2.10117	3.33529e-11	1.66731e-11	1.41982e-11
GOTERM_CC_DIRECT	GO:0042101~T cell receptor complex	8	4.2328	2.36877e-10	APBB1IP, ZAP70, CD4, CD6, TRAT1, CD3G, CD247, CD3E	181	18	18224	44.7489	3.03202e-08	1.01067e-08	8.60652e-09
GOTERM_CC_DIRECT	GO:0001772~immunological synapse	8	4.2328	3.50453e-08	CD53, ZAP70, CD6, LCK, CD28, CD37, CD3E, CORO1A	181	34	18224	23.6906	4.48579e-06	1.12145e-06	9.54985e-07
GOTERM_CC_DIRECT	GO:0005887~integral component of plasma membrane	37	19.5767	1.16577e-07	CSF1R, CD84, SELPLG, CXCR5, CD3G, CSF2RB, CD3E, IL2RG, P2RY8, SPN, KLRK1, CXCR3, LRRC8C, CD37, NCKAP1L, CCR5, ICOS, TIGIT, CMKLR1, CD53, P2RY13, CD96, SEMA4D, TRAT1, CRTAM, CYBB, TNFRSF1B, CD2, PTPRC, CD40LG, CD6, CD5, IL2RB, CD28, CD226, EVI2B, GPR18	181	1415	18224	2.63275	1.49218e-05	2.98438e-06	2.54138e-06
GOTERM_CC_DIRECT	GO:0016020~membrane	45	23.8095	3.06093e-06	CSF1R, SELPLG, AKNA, FKBP15, DOCK8, PLEK, ITGB2, SIRPG, AGAP2, CD3G, RASAL3, ITGAL, IL2RG, CORO1A, PIK3R6, PIK3R5, DOCK10, SPN, PSTPIP1, TBC1D10C, LRRC8C, ITGAX, LPXN, CD37, NCKAP1L, JAK3, APOL3, MAP4K1, GBP5, ITGA4, MYO9B, KCNAB2, CD4, ACAP1, PTPRC, CD40LG, CD6, ABI3, CD5, IL2RB, LTA, HCLS1, CD247, DOCK2, FERMT3	181	2200	18224	2.05947	0.000391723	6.52999e-05	5.56069e-05
GOTERM_CC_DIRECT	GO:0009986~cell surface	19	10.0529	7.38119e-06	CD53, CSF1R, CIITA, ITGA4, NFAM1, ITGB2, ITGAL, SPN, CD2, KLRK1, PTPRC, CD40LG, ITGAX, CD28, CD226, CCR7, TIGIT, CCR5, SLAMF1	181	542	18224	3.52955	0.00094435	0.000132548	0.000112873
GOTERM_CC_DIRECT	GO:0005829~cytosol	58	30.6878	8.28423e-06	ARHGAP9, ITK, ABCD2, NCF1, WIPF1, DOCK8, PLEK, PIK3CD, GIMAP4, GIMAP8, PREX1, PSTPIP1, GRAP2, TAGAP, TBC1D10C, PIP4K2A, UBASH3A, JAK3, ZBP1, PRKCH, PRKCB, IL16, TRAF1, KCNAB2, APBB1IP, ZAP70, LCK, BTK, RAPGEF1, IRF8, LCP2, LCP1, DOCK2, ARHGEF6, WAS, NLRC5, NCF1B, NCF1C, RASAL3, RASGRP2, CORO1A, PIK3R6, FYB, FGD2, PIK3R5, FGD3, CYTH4, INPP5D, NCKAP1L, SH2B3, STAT5A, SH2D1A, MYO9B, ARHGAP25, FMNL3,…	181	3315	18224	1.76161	0.00105982	0.000132548	0.000112873
GOTERM_CC_DIRECT	GO:0005911~cell-cell junction	10	5.29101	5.40666e-05	CD2, CD53, ITK, ZAP70, PRKCH, THEMIS, WAS, LCP2, CD3E, CORO1A	181	172	18224	5.85378	0.00689682	0.000768948	0.000654807
GOTERM_CC_DIRECT	GO:0043020~NADPH oxidase complex	4	2.1164	0.000195245	NCF1, NCF1B, CYBB, NCF1C	181	12	18224	33.5617	0.024684	0.00249913	0.00212817
GOTERM_CC_DIRECT	GO:0005884~actin filament	6	3.1746	0.000454778	FKBP15, WIPF1, MYO9B, LCP1, RCSD1, CORO1A	181	65	18224	9.29401	0.0565621	0.00529196	0.00450643
GOTERM_CC_DIRECT	GO:0031234~extrinsic component of cytoplasmic side of plasma membrane	6	3.1746	0.000560428	ITK, ZAP70, LCK, BTK, KCNAB2, JAK3	181	68	18224	8.88398	0.069241	0.0059779	0.00509056
GOTERM_CC_DIRECT	GO:0042105~alpha-beta T cell receptor complex	3	1.5873	0.000951385	CD3G, CD247, CD3E	181	5	18224	60.411	0.114706	0.00936748	0.00797699
GOTERM_CC_DIRECT	GO:0045121~membrane raft	9	4.7619	0.00103498	ZAP70, CD4, PTPRC, LCK, INPP5D, NFAM1, BTK, CD226, TNFRSF1B	181	206	18224	4.39886	0.124138	0.00946271	0.00805809
GOTERM_CC_DIRECT	GO:0005622~intracellular	26	13.7566	0.00143962	CSF1R, ITK, DOCK8, SIRPG, AGAP2, PIK3CD, CSF2RB, SAMHD1, IL2RG, RASGRP2, DOCK10, TIFAB, CCR7, MAP4K1, PRKCH, PRKCB, TRAT1, NFAM1, MYO9B, CD40LG, ABI3, IL2RB, RAPGEF1, TRIM14, DOCK2, ARHGEF6	181	1332	18224	1.96532	0.1684	0.0122847	0.0104612
GOTERM_CC_DIRECT	GO:0002102~podosome	4	2.1164	0.0016463	BIN2, LPXN, LCP1, FERMT3	181	24	18224	16.7808	0.190145	0.0131704	0.0112154
GOTERM_CC_DIRECT	GO:0008305~integrin complex	4	2.1164	0.00232806	ITGA4, ITGB2, ITGAX, ITGAL	181	27	18224	14.9163	0.25795	0.0175289	0.014927
GOTERM_CC_DIRECT	GO:0001931~uropod	3	1.5873	0.00503231	SPN, PSTPIP1, SELPLG	181	11	18224	27.4596	0.475737	0.0348652	0.0296899
GOTERM_CC_DIRECT	GO:0030027~lamellipodium	7	3.7037	0.00517531	APBB1IP, FGD3, PSTPIP1, ABI3, CORO1A, FGD2, ARHGEF6	181	160	18224	4.40497	0.485294	0.0348652	0.0296899
GOTERM_CC_DIRECT	GO:0005942~phosphatidylinositol 3-kinase complex	3	1.5873	0.00816583	PIK3CD, PIK3R6, PIK3R5	181	14	18224	21.5754	0.649893	0.0522613	0.0445038
GOTERM_CC_DIRECT	GO:0005856~cytoskeleton	10	5.29101	0.0116345	APBB1IP, FGD3, PSTPIP1, PARVG, INPP5D, KCNAB2, PTPN7, DOCK2, JAK3, FGD2	181	371	18224	2.71388	0.77641	0.0709148	0.0603884
GOTERM_CC_DIRECT	GO:0001891~phagocytic cup	3	1.5873	0.0148568	BIN2, LCP1, CORO1A	181	19	18224	15.8976	0.852796	0.0864394	0.0736085
GOTERM_CC_DIRECT	GO:0034687~integrin alphaL-beta2 complex	2	1.0582	0.0196572	ITGB2, ITGAL	181	2	18224	100.685	0.921226	0.109396	0.0931578
GOTERM_CC_DIRECT	GO:0005944~phosphatidylinositol 3-kinase complex, class IB	2	1.0582	0.0293411	PIK3R6, PIK3R5	181	3	18224	67.1234	0.977893	0.156486	0.133258
GOTERM_CC_DIRECT	GO:0042995~cell projection	4	2.1164	0.0381332	PPP1R16B, BIN2, LPXN, FERMT3	181	75	18224	5.36987	0.993102	0.195242	0.166261
GOTERM_CC_DIRECT	GO:0032587~ruffle membrane	4	2.1164	0.0476046	PLEK, LCP1, RASGRP2, FGD2	181	82	18224	4.91147	0.998056	0.234361	0.199573
GOTERM_CC_DIRECT	GO:0045335~phagocytic vesicle	3	1.5873	0.0566494	CYBB, CORO1A, SLAMF1	181	39	18224	7.74501	0.999427	0.26856	0.228696
GOTERM_CC_DIRECT	GO:0001726~ruffle	4	2.1164	0.0597014	FGD3, WIPF1, LCP1, FGD2	181	90	18224	4.47489	0.999622	0.272921	0.232409
GOTERM_CC_DIRECT	GO:0009898~cytoplasmic side of plasma membrane	3	1.5873	0.0645843	CD2, PTPN22, PTPN7	181	42	18224	7.19179	0.999806	0.279356	0.237889
GOTERM_CC_DIRECT	GO:0015629~actin cytoskeleton	6	3.1746	0.0654741	WIPF1, WAS, MYO9B, LCP1, CORO1A, FYB	181	218	18224	2.77115	0.999828	0.279356	0.237889
GOTERM_CC_DIRECT	GO:0016021~integral component of membrane	61	32.2751	0.080258	ABCD2, TRAF3IP3, GIMAP1, SIRPG, CD3G, GIMAP5, CD3E, ITGAL, GPR174, SPN, CD37, CCR7, CCR5, SLFN12L, CMKLR1, CD53, CD96, ITGA4, PVRIG, FCRL3, NFAM1, CYBB, TMC8, GAB3, KCNAB2, TNFRSF1B, MPEG1, CD226, CSF1R, SELPLG, CXCR5, CSF2RB, IL2RG, P2RY8, KLRK1, CXCR3, SLAMF8, LRRC8C, IL21R, BTLA, SLAMF6, TIGIT, LAIR1, SLAMF1, P2RY13, IL10RA, SIGLEC10, LILRB1, LILRB4, CD2, CD4, PTPRC, CD40LG, CD6, CD5, PDCD1, C…	181	5163	18224	1.18958	0.999978	0.331388	0.282197
GOTERM_MF_DIRECT	GO:0004872~receptor activity	16	8.46561	4.53257e-09	SEMA4D, IL10RA, ITGB2, CRTAM, CSF2RB, LILRB4, CD2, CD4, KLRK1, CD5, CXCR3, ITGAX, CD226, TIGIT, SLAMF1, CMKLR1	169	217	16881	7.36498	1.11048e-06	1.11048e-06	1.03796e-06
GOTERM_MF_DIRECT	GO:0005515~protein binding	116	61.3757	1.04278e-05	CD84, TRAF3IP3, NCF1, WIPF1, GFI1, SIRPG, SLA, GIMAP5, IKZF1, SLA2, ETS1, GIMAP7, STK10, PREX1, RASSF2, GRAP2, TBC1D10C, UBASH3A, CMKLR1, ZBP1, PPP1R16B, GBP5, PRKCB, ANKRD44, THEMIS, CYBB, RUNX3, FOXP3, ACAP1, DOK3, BIN2, BTK, CD226, SP140, EBI3, AGAP2, CSF2RB, CORO1A, PIK3R6, KLRK1, INPP5D, LPXN, SLAMF6, NCKAP1L, SLAMF1, STAT5A, BCL11B, SH2D1A, FLI1, PTPRC, PARVG, CD28, CD22, ARHGAP9, ITK, CIIT…	169	8785	16881	1.31895	0.00255156	0.0012774	0.00119398
GOTERM_MF_DIRECT	GO:0005096~GTPase activator activity	13	6.87831	2.34919e-05	ARHGAP9, AGAP2, MYO9B, RASAL3, ARHGAP25, PREX1, ACAP1, ARHGAP30, TAGAP, TBC1D10C, NCKAP1L, DOCK2, ARHGEF6	169	279	16881	4.65426	0.00573905	0.00144143	0.00134729
GOTERM_MF_DIRECT	GO:0005085~guanyl-nucleotide exchange factor activity	9	4.7619	2.35335e-05	DOCK10, FGD3, DOCK8, TAGAP, RAPGEF1, DOCK2, RASGRP2, FGD2, ARHGEF6	169	118	16881	7.61854	0.00574919	0.00144143	0.00134729
GOTERM_MF_DIRECT	GO:0016175~superoxide-generating NADPH oxidase activity	4	2.1164	0.000150651	NCF1, NCF1B, CYBB, NCF1C	169	11	16881	36.3228	0.0362394	0.00738191	0.00689983
GOTERM_MF_DIRECT	GO:0017124~SH3 domain binding	8	4.2328	0.00018771	NCF1, WIPF1, INPP5D, RAPGEF1, WAS, HCLS1, PTPN22, CD3E	169	119	16881	6.71513	0.0449517	0.00766484	0.00716428
GOTERM_MF_DIRECT	GO:0050839~cell adhesion molecule binding	6	3.1746	0.000376451	ITGA4, ITGB2, CRTAM, CD226, TIGIT, ITGAL	169	62	16881	9.66654	0.0881209	0.0115288	0.0107759
GOTERM_MF_DIRECT	GO:0046934~phosphatidylinositol-4,5-bisphosphate 3-kinase activity	6	3.1746	0.000376451	TRAT1, LCK, CD28, PIK3CD, PIK3R6, PIK3R5	169	62	16881	9.66654	0.0881209	0.0115288	0.0107759
GOTERM_MF_DIRECT	GO:0003779~actin binding	11	5.82011	0.000478142	FMNL3, PARVG, FKBP15, WIPF1, WAS, HCLS1, MYO9B, LCP1, CCR5, CORO1A, MYO1F	169	278	16881	3.95239	0.110568	0.0130161	0.0121661
GOTERM_MF_DIRECT	GO:0005102~receptor binding	12	6.34921	0.000832101	CD2, ITK, ZAP70, SELPLG, SEMA4D, CRTAM, LTA, BTK, TMC8, TIGIT, JAK3, FYB	169	353	16881	3.39561	0.184497	0.0203865	0.0190551
GOTERM_MF_DIRECT	GO:0004715~non-membrane spanning protein tyrosine kinase activity	5	2.6455	0.00111518	ITK, ZAP70, LCK, BTK, JAK3	169	46	16881	10.8573	0.239189	0.024838	0.023216
GOTERM_MF_DIRECT	GO:0004888~transmembrane signaling receptor activity	9	4.7619	0.00137602	SPN, CD4, SEMA4D, CD5, NFAM1, CD3G, CD247, CD3E, SLAMF1	169	214	16881	4.20088	0.286346	0.0271116	0.0253411
GOTERM_MF_DIRECT	GO:0042608~T cell receptor binding	3	1.5873	0.00143858	CD3G, DOCK2, CD3E	169	6	16881	49.9438	0.297215	0.0271116	0.0253411
GOTERM_MF_DIRECT	GO:0043325~phosphatidylinositol-3,4-bisphosphate binding	4	2.1164	0.00189569	NCF1, PLEK, NCF1B, NCF1C	169	25	16881	15.982	0.371792	0.0331745	0.031008
GOTERM_MF_DIRECT	GO:0005070~SH3/SH2 adaptor activity	5	2.6455	0.00232402	GRAP2, SH2D1A, CD28, SLA, SLA2	169	56	16881	8.91853	0.434502	0.0379591	0.0354801
GOTERM_MF_DIRECT	GO:0042803~protein homodimerization activity	17	8.99471	0.00258422	CSF1R, ABCD2, CRTAM, PLEK, MYO9B, LILRB1, CORO1A, GIMAP7, FOXP3, CD2, STK10, CD4, KLRK1, CCL5, CD226, CD247, TIGIT	169	730	16881	2.32615	0.469509	0.0395708	0.0369866
GOTERM_MF_DIRECT	GO:0015026~coreceptor activity	4	2.1164	0.00322671	CD4, ITGA4, CD28, CCR5	169	30	16881	13.3183	0.546982	0.0465027	0.0434657
GOTERM_MF_DIRECT	GO:0016176~superoxide-generating NADPH oxidase activator activity	3	1.5873	0.00420413	NCF1, NCF1B, NCF1C	169	10	16881	29.9663	0.643771	0.0572229	0.0534859
GOTERM_MF_DIRECT	GO:0004896~cytokine receptor activity	4	2.1164	0.00543272	EBI3, CSF2RB, IL2RG, IL12RB1	169	36	16881	11.0986	0.736748	0.0700534	0.0654785
GOTERM_MF_DIRECT	GO:0004713~protein tyrosine kinase activity	6	3.1746	0.0106479	STAT5A, ZAP70, LCK, BTK, CSF2RB, JAK3	169	133	16881	4.50621	0.927395	0.130437	0.121918
GOTERM_MF_DIRECT	GO:0004950~chemokine receptor activity	3	1.5873	0.0121389	CXCR3, CCR5, CMKLR1	169	17	16881	17.6272	0.949824	0.14162	0.132372
GOTERM_MF_DIRECT	GO:0019976~interleukin-2 binding	2	1.0582	0.0295616	IL2RB, IL2RG	169	3	16881	66.5917	0.999359	0.301775	0.282067
GOTERM_MF_DIRECT	GO:0004911~interleukin-2 receptor activity	2	1.0582	0.0295616	IL2RB, IL2RG	169	3	16881	66.5917	0.999359	0.301775	0.282067
GOTERM_MF_DIRECT	GO:0030369~ICAM-3 receptor activity	2	1.0582	0.0295616	ITGB2, ITGAL	169	3	16881	66.5917	0.999359	0.301775	0.282067
GOTERM_MF_DIRECT	GO:0001618~virus receptor activity	4	2.1164	0.0326203	CD4, SELPLG, CCR5, SLAMF1	169	70	16881	5.70786	0.999704	0.31491	0.294344
GOTERM_MF_DIRECT	GO:0005164~tumor necrosis factor receptor binding	3	1.5873	0.0335307	CD40LG, LTA, TRAF1	169	29	16881	10.3332	0.999765	0.31491	0.294344
GOTERM_MF_DIRECT	GO:0019901~protein kinase binding	9	4.7619	0.0347043	CD4, PTPRC, LCK, ITGB2, CD28, WAS, HCLS1, CD226, CD3E	169	376	16881	2.39093	0.999826	0.31491	0.294344
GOTERM_MF_DIRECT	GO:0005525~GTP binding	9	4.7619	0.0385313	GBP5, CIITA, GIMAP1, AGAP2, GIMAP4, GIMAP5, GIMAP7, GBP4, GIMAP8	169	384	16881	2.34112	0.999934	0.337149	0.315131
GOTERM_MF_DIRECT	GO:0005089~Rho guanyl-nucleotide exchange factor activity	4	2.1164	0.041474	FGD3, PREX1, FGD2, ARHGEF6	169	77	16881	5.18896	0.999969	0.350384	0.327501
GOTERM_MF_DIRECT	GO:0035091~phosphatidylinositol binding	4	2.1164	0.0529144	NCF1, NCF1B, NCF1C, SNX20	169	85	16881	4.70059	0.999998	0.432134	0.403913
GOTERM_MF_DIRECT	GO:0032403~protein complex binding	6	3.1746	0.0552478	CIITA, ITGB2, HCLS1, NCKAP1L, ITGAL, FYB	169	206	16881	2.90935	0.999999	0.436636	0.408121
GOTERM_MF_DIRECT	GO:0046935~1-phosphatidylinositol-3-kinase regulator activity	2	1.0582	0.0582544	PIK3R6, PIK3R5	169	6	16881	33.2959	1	0.446011	0.416883
GOTERM_MF_DIRECT	GO:0044212~transcription regulatory region DNA binding	6	3.1746	0.0619818	CIITA, BCL11B, GFI1, TBX21, IKZF1, ZNF831	169	213	16881	2.81373	1	0.460168	0.430116
GOTERM_MF_DIRECT	GO:0016494~C-X-C chemokine receptor activity	2	1.0582	0.06763	CXCR3, CXCR5	169	7	16881	28.5393	1	0.487334	0.455508
GOTERM_MF_DIRECT	GO:0016301~kinase activity	6	3.1746	0.0932783	CIITA, LCK, BTK, PIK3CD, PIK3R6, PIK3R5	169	241	16881	2.48683	1	0.652948	0.610306
KEGG_PATHWAY	hsa04660:T cell receptor signaling pathway	16	8.46561	2.88241e-12	ITK, PIK3CD, CD3G, CD3E, PIK3R5, ZAP70, CD4, PTPRC, CD40LG, LCK, GRAP2, CD28, LCP2, PDCD1, CD247, ICOS	94	100	6879	11.7089	4.12178e-10	4.15066e-10	3.63183e-10
KEGG_PATHWAY	hsa04514:Cell adhesion molecules (CAMs)	17	8.99471	4.55867e-11	SELPLG, ITGA4, ITGB2, ITGAL, SPN, CD2, CD4, PTPRC, CD40LG, CD6, CD28, CD226, PDCD1, SIGLEC1, TIGIT, ICOS, CD22	94	142	6879	8.76109	6.51889e-09	3.28224e-09	2.87196e-09
KEGG_PATHWAY	hsa05340:Primary immunodeficiency	10	5.29101	4.04575e-10	ZAP70, CIITA, CD4, PTPRC, CD40LG, LCK, BTK, CD3E, IL2RG, ICOS	94	34	6879	21.5238	5.78542e-08	1.94196e-08	1.69922e-08
KEGG_PATHWAY	hsa04062:Chemokine signaling pathway	14	7.40741	1.06184e-06	ITK, NCF1, CXCR5, WAS, PIK3CD, RASGRP2, PIK3R5, PREX1, CCL5, CXCR3, CCR7, DOCK2, CCR5, JAK3	94	186	6879	5.50824	0.000151831	3.82261e-05	3.34479e-05
KEGG_PATHWAY	hsa04060:Cytokine-cytokine receptor interaction	15	7.93651	3.98298e-06	CSF1R, IL10RA, CXCR5, CSF2RB, IL2RG, TNFRSF1B, CD40LG, CCL5, CXCR3, IL2RB, LTA, IL21R, CCR7, IL12RB1, CCR5	94	243	6879	4.51734	0.000569405	0.00011471	0.000100371
KEGG_PATHWAY	hsa04650:Natural killer cell mediated cytotoxicity	11	5.82011	4.96328e-06	ZAP70, KLRK1, PRKCB, LCK, SH2D1A, ITGB2, PIK3CD, LCP2, CD247, ITGAL, PIK3R5	94	122	6879	6.59827	0.000709499	0.000119119	0.000104229
KEGG_PATHWAY	hsa04380:Osteoclast differentiation	11	5.82011	9.40051e-06	CSF1R, NCF1, LCK, SIRPG, BTK, CYBB, PIK3CD, LCP2, LILRB1, LILRB4, PIK3R5	94	131	6879	6.14496	0.00134338	0.000193382	0.000169209
KEGG_PATHWAY	hsa05162:Measles	11	5.82011	1.07568e-05	STAT5A, SH2D1A, IL2RB, CD28, PIK3CD, CD3G, CD3E, IL2RG, JAK3, SLAMF1, PIK3R5	94	133	6879	6.05255	0.00153705	0.000193623	0.00016942
KEGG_PATHWAY	hsa04640:Hematopoietic cell lineage	9	4.7619	2.00704e-05	CD2, CSF1R, CD4, ITGA4, CD5, CD3G, CD37, CD3E, CD22	94	87	6879	7.57043	0.00286598	0.000321126	0.000280985
KEGG_PATHWAY	hsa04666:Fc gamma R-mediated phagocytosis	8	4.2328	0.000127715	PTPRC, NCF1, PRKCB, INPP5D, WAS, PIK3CD, DOCK2, PIK3R5	94	84	6879	6.9696	0.0180986	0.00172661	0.00151078
KEGG_PATHWAY	hsa04630:Jak-STAT signaling pathway	10	5.29101	0.000136781	STAT5A, IL10RA, IL2RB, IL21R, PIK3CD, CSF2RB, IL2RG, IL12RB1, JAK3, PIK3R5	94	145	6879	5.04696	0.019371	0.00172661	0.00151078
KEGG_PATHWAY	hsa05166:HTLV-I infection	13	6.87831	0.000143884	STAT5A, ITGB2, PIK3CD, CD3G, ITGAL, IL2RG, CD3E, ETS1, PIK3R5, LCK, IL2RB, LTA, JAK3	94	254	6879	3.74548	0.0203667	0.00172661	0.00151078
KEGG_PATHWAY	hsa04810:Regulation of actin cytoskeleton	11	5.82011	0.00050191	FGD3, ITGA4, ITGB2, ITGAX, WAS, PIP4K2A, PIK3CD, NCKAP1L, ITGAL, ARHGEF6, PIK3R5	94	210	6879	3.83328	0.0692747	0.0051625	0.00451719
KEGG_PATHWAY	hsa04015:Rap1 signaling pathway	11	5.82011	0.00050191	APBB1IP, CSF1R, PRKCB, ITGB2, RAPGEF1, PIK3CD, LCP2, ITGAL, RASGRP2, FYB, PIK3R5	94	210	6879	3.83328	0.0692747	0.0051625	0.00451719
KEGG_PATHWAY	hsa04670:Leukocyte transendothelial migration	8	4.2328	0.000880048	ITK, NCF1, ITGA4, PRKCB, ITGB2, PIK3CD, ITGAL, PIK3R5	94	115	6879	5.09084	0.118299	0.00844846	0.0073924
KEGG_PATHWAY	hsa04664:Fc epsilon RI signaling pathway	6	3.1746	0.0021596	PRKCB, INPP5D, BTK, PIK3CD, LCP2, PIK3R5	94	68	6879	6.45713	0.265934	0.0194364	0.0170069
KEGG_PATHWAY	hsa04064:NF-kappa B signaling pathway	6	3.1746	0.00626357	ZAP70, CD40LG, LCK, LTA, BTK, TRAF1	94	87	6879	5.04696	0.592823	0.0530561	0.0464241
KEGG_PATHWAY	hsa04611:Platelet activation	7	3.7037	0.00808822	APBB1IP, BTK, PIK3CD, LCP2, RASGRP2, FERMT3, PIK3R5	94	130	6879	3.94051	0.686927	0.0647058	0.0566175
KEGG_PATHWAY	hsa05321:Inflammatory bowel disease (IBD)	5	2.6455	0.0107232	TBX21, IL21R, IL2RG, IL12RB1, FOXP3	94	64	6879	5.71725	0.785981	0.0812702	0.0711115
KEGG_PATHWAY	hsa05142:Chagas disease (American trypanosomiasis)	6	3.1746	0.0130387	CCL5, PIK3CD, CD3G, CD247, CD3E, PIK3R5	94	104	6879	4.22197	0.846921	0.0938789	0.0821441
KEGG_PATHWAY	hsa04662:B cell receptor signaling pathway	5	2.6455	0.013866	INPP5D, BTK, PIK3CD, CD22, PIK3R5	94	69	6879	5.30296	0.864218	0.0950809	0.0831958
KEGG_PATHWAY	hsa04668:TNF signaling pathway	6	3.1746	0.0146063	CCL5, LTA, PIK3CD, TRAF1, TNFRSF1B, PIK3R5	94	107	6879	4.1036	0.878045	0.0956047	0.0836541
KEGG_PATHWAY	hsa04672:Intestinal immune network for IgA production	4	2.1164	0.0252727	CD40LG, ITGA4, CD28, ICOS	94	47	6879	6.22816	0.974279	0.158229	0.13845
KEGG_PATHWAY	hsa05144:Malaria	4	2.1164	0.0281691	KLRK1, CD40LG, ITGB2, ITGAL	94	49	6879	5.97395	0.983194	0.169015	0.147888
KEGG_PATHWAY	hsa04014:Ras signaling pathway	8	4.2328	0.0327621	CSF1R, ZAP70, PRKCB, PIK3CD, RASGRP2, RASAL3, ETS1, PIK3R5	94	226	6879	2.59047	0.991464	0.18871	0.165121
KEGG_PATHWAY	hsa05416:Viral myocarditis	4	2.1164	0.0414375	CD40LG, ITGB2, CD28, ITGAL	94	57	6879	5.1355	0.997646	0.226193	0.197919
KEGG_PATHWAY	hsa04070:Phosphatidylinositol signaling system	5	2.6455	0.0432173	PRKCB, INPP5D, PIP4K2A, PIK3CD, PIK3R5	94	98	6879	3.73372	0.998196	0.226193	0.197919
KEGG_PATHWAY	hsa04144:Endocytosis	8	4.2328	0.043982	ACAP1, CYTH4, WIPF1, IL2RB, AGAP2, WAS, CCR5, IL2RG	94	241	6879	2.42924	0.998391	0.226193	0.197919
KEGG_PATHWAY	hsa05211:Renal cell carcinoma	4	2.1164	0.0594822	RAPGEF1, PIK3CD, ETS1, PIK3R5	94	66	6879	4.4352	0.999845	0.29536	0.25844
KEGG_PATHWAY	hsa05169:Epstein-Barr virus infection	5	2.6455	0.0826875	SPN, PIK3CD, ITGAL, JAK3, PIK3R5	94	122	6879	2.99922	0.999996	0.3969	0.347287
KEGG_PATHWAY	hsa05100:Bacterial invasion of epithelial cells	4	2.1164	0.0882844	WAS, HCLS1, PIK3CD, PIK3R5	94	78	6879	3.75286	0.999998	0.410095	0.358833
KEGG_PATHWAY	hsa04960:Aldosterone-regulated sodium reabsorption	3	1.5873	0.0971351	PRKCB, PIK3CD, PIK3R5	94	39	6879	5.6293	1	0.437108	0.382469

## Sheet: Table S8
Supplementary Table 8. GO-KEGG Enrichment results of top 200 genes correlated to FNBP1 in SATAD
Category	Term	Count	%	PValue	Genes	List Total	Pop Hits	Pop Total	Fold Enrichment	Bonferroni	Benjamini	FDR
GOTERM_BP_DIRECT	GO:1903779~regulation of cardiac conduction	8	4.27807	1.15655e-06	ITPR1, CASQ2, ATP2B4, FXYD6, ABCC9, ATP1A2, ATP1B2, SLC8A1	165	56	16792	14.5385	0.00115242	0.00115193	0.00114961
GOTERM_BP_DIRECT	GO:0010881~regulation of cardiac muscle contraction by regulation of the release of sequestered calcium ion	5	2.6738	3.03206e-05	CASQ2, ATP1A2, ANK2, CLIC2, SLC8A1	165	19	16792	26.7815	0.0297777	0.0150997	0.0150693
GOTERM_BP_DIRECT	GO:0006936~muscle contraction	8	4.27807	8.57479e-05	GNAO1, CALD1, LMOD1, SCN7A, MYH11, TLN1, SLC8A1, MYLK	165	107	16792	7.60895	0.0819417	0.0284683	0.0284111
GOTERM_BP_DIRECT	GO:0002027~regulation of heart rate	5	2.6738	0.000287761	POPDC2, CASQ2, ANK2, BVES, SLC8A1	165	33	16792	15.4197	0.249443	0.0716526	0.0715087
GOTERM_BP_DIRECT	GO:0051966~regulation of synaptic transmission, glutamatergic	4	2.13904	0.00140314	MEF2C, CNR1, LRRK2, ATP1A2	165	23	16792	17.6991	0.753383	0.279506	0.278945
GOTERM_BP_DIRECT	GO:0034220~ion transmembrane transport	8	4.27807	0.00461204	ATP8B2, GRIK5, ANXA6, CASQ2, ATP2B4, FXYD6, ATP1A2, ATP1B2	165	210	16792	3.87694	0.990037	0.627893	0.626633
GOTERM_BP_DIRECT	GO:0034329~cell junction assembly	3	1.60428	0.0058677	FLNA, FERMT2, LIMS2	165	12	16792	25.4424	0.99717	0.627893	0.626633
GOTERM_BP_DIRECT	GO:0030007~cellular potassium ion homeostasis	3	1.60428	0.0058677	KCNMA1, ATP1A2, ATP1B2	165	12	16792	25.4424	0.99717	0.627893	0.626633
GOTERM_BP_DIRECT	GO:0035556~intracellular signal transduction	11	5.88235	0.00631295	MAP3K3, GUCY1B3, PRKAR2B, PRKCB, PLCL1, LRRK2, AKT3, ASB2, TNS1, MAP3K12, ADCY5	165	403	16792	2.77783	0.998189	0.627893	0.626633
GOTERM_BP_DIRECT	GO:0086064~cell communication by electrical coupling involved in cardiac conduction	3	1.60428	0.00689029	ATP1A2, ATP1B2, SLC8A1	165	13	16792	23.4853	0.998986	0.627893	0.626633
GOTERM_BP_DIRECT	GO:0071377~cellular response to glucagon stimulus	4	2.13904	0.00693457	GNG2, PRKAR2B, GNB4, ADCY5	165	40	16792	10.177	0.99903	0.627893	0.626633
GOTERM_BP_DIRECT	GO:0006813~potassium ion transport	5	2.6738	0.008502	KCNMB1, KCNMA1, ABCC9, ATP1A2, ATP1B2	165	82	16792	6.20547	0.999799	0.705666	0.704249
GOTERM_BP_DIRECT	GO:0000186~activation of MAPKK activity	4	2.13904	0.0102109	MAP3K3, LRRK2, FGF2, MAP3K12	165	46	16792	8.84954	0.999964	0.747919	0.746417
GOTERM_BP_DIRECT	GO:0010976~positive regulation of neuron projection development	5	2.6738	0.0112638	NEGR1, CNR1, DPYSL3, APBB1, RGMA	165	89	16792	5.7174	0.999988	0.747919	0.746417
GOTERM_BP_DIRECT	GO:0007517~muscle organ development	5	2.6738	0.0112638	MEF2C, EVC, FHL1, BVES, POU6F1	165	89	16792	5.7174	0.999988	0.747919	0.746417
GOTERM_BP_DIRECT	GO:0008360~regulation of cell shape	6	3.20856	0.0121445	WIPF1, RHOJ, MSN, PLEKHO1, BVES, FERMT2	165	140	16792	4.36156	0.999995	0.755996	0.754477
GOTERM_BP_DIRECT	GO:0071277~cellular response to calcium ion	4	2.13904	0.0135215	ITPKB, MEF2C, CLIC4, RASGRP2	165	51	16792	7.98194	0.999999	0.792199	0.790608
GOTERM_BP_DIRECT	GO:0006883~cellular sodium ion homeostasis	3	1.60428	0.0145378	ATP1A2, ATP1B2, SLC8A1	165	19	16792	16.0689	1	0.804426	0.802811
GOTERM_BP_DIRECT	GO:0007165~signal transduction	20	10.6952	0.0185858	PRKCB, ITPR1, ABCC9, ANK2, MCC, RASGRP2, NR3C1, FGF2, MAPK10, ITPKB, SHE, ARHGAP20, AKT3, GNB4, SPARCL1, PGR, APBB1, PDE7B, CLIC2, ASB2	165	1161	16792	1.75314	1	0.959521	0.957594
GOTERM_BP_DIRECT	GO:0034394~protein localization to cell surface	3	1.60428	0.0192675	RIC3, FLNA, ANK2	165	22	16792	13.8777	1	0.959521	0.957594
GOTERM_BP_DIRECT	GO:1901660~calcium ion export	2	1.06952	0.0290162	ATP2B4, SLC8A1	165	3	16792	67.8465	1	1	0.998995
GOTERM_BP_DIRECT	GO:0060079~excitatory postsynaptic potential	3	1.60428	0.0303518	MEF2C, GRIK5, LRRK2	165	28	16792	10.9039	1	1	0.998995
GOTERM_BP_DIRECT	GO:0010107~potassium ion import	3	1.60428	0.0303518	ABCC9, ATP1A2, ATP1B2	165	28	16792	10.9039	1	1	0.998995
GOTERM_BP_DIRECT	GO:0000226~microtubule cytoskeleton organization	4	2.13904	0.0322451	MAP1B, MAP1A, MAP6, EML1	165	71	16792	5.7335	1	1	0.998995
GOTERM_BP_DIRECT	GO:0045214~sarcomere organization	3	1.60428	0.0323947	CFL2, CASQ2, LDB3	165	29	16792	10.5279	1	1	0.998995
GOTERM_BP_DIRECT	GO:0006816~calcium ion transport	4	2.13904	0.0383005	CYSLTR1, PRKCB, ANXA6, ITPR1	165	76	16792	5.3563	1	1	0.998995
GOTERM_BP_DIRECT	GO:0045666~positive regulation of neuron differentiation	4	2.13904	0.0408736	MEF2C, ZEB1, NAP1L2, TCF4	165	78	16792	5.21896	1	1	0.998995
GOTERM_BP_DIRECT	GO:0030198~extracellular matrix organization	6	3.20856	0.0434029	ABI3BP, RECK, FGF2, JAM2, ITGA9, JAM3	165	196	16792	3.1154	1	1	0.998995
GOTERM_BP_DIRECT	GO:0051220~cytoplasmic sequestering of protein	2	1.06952	0.0478938	FLNA, DZIP1	165	5	16792	40.7079	1	1	0.998995
GOTERM_BP_DIRECT	GO:2001046~positive regulation of integrin-mediated signaling pathway	2	1.06952	0.0478938	FLNA, LIMS2	165	5	16792	40.7079	1	1	0.998995
GOTERM_BP_DIRECT	GO:0007195~adenylate cyclase-inhibiting dopamine receptor signaling pathway	2	1.06952	0.0478938	FLNA, ADCY5	165	5	16792	40.7079	1	1	0.998995
GOTERM_BP_DIRECT	GO:0007626~locomotory behavior	4	2.13904	0.0491013	GNAO1, NEGR1, NOVA1, ADCY5	165	84	16792	4.84618	1	1	0.998995
GOTERM_BP_DIRECT	GO:0051150~regulation of smooth muscle cell differentiation	2	1.06952	0.0571954	MYOCD, ZEB1	165	6	16792	33.9232	1	1	0.998995
GOTERM_BP_DIRECT	GO:0010649~regulation of cell communication by electrical coupling	2	1.06952	0.0571954	CASQ2, SLC8A1	165	6	16792	33.9232	1	1	0.998995
GOTERM_BP_DIRECT	GO:0007044~cell-substrate junction assembly	2	1.06952	0.0571954	TLN1, TNS1	165	6	16792	33.9232	1	1	0.998995
GOTERM_BP_DIRECT	GO:0061299~retina vasculature morphogenesis in camera-type eye	2	1.06952	0.0571954	CLIC4, RHOJ	165	6	16792	33.9232	1	1	0.998995
GOTERM_BP_DIRECT	GO:1901018~positive regulation of potassium ion transmembrane transporter activity	2	1.06952	0.0571954	ANK2, ATP1B2	165	6	16792	33.9232	1	1	0.998995
GOTERM_BP_DIRECT	GO:0055012~ventricular cardiac muscle cell differentiation	2	1.06952	0.0571954	MEF2C, MYOCD	165	6	16792	33.9232	1	1	0.998995
GOTERM_BP_DIRECT	GO:0045184~establishment of protein localization	3	1.60428	0.0580749	FLNA, MCC, DZIP1	165	40	16792	7.63273	1	1	0.998995
GOTERM_BP_DIRECT	GO:0009887~organ morphogenesis	4	2.13904	0.0612238	FHL1, EVL, FGF2, FLI1	165	92	16792	4.42477	1	1	0.998995
GOTERM_BP_DIRECT	GO:0007399~nervous system development	7	3.74332	0.0627792	MEF2C, ZEB2, MAP1B, KIAA2022, NDN, EVL, FGF2	165	287	16792	2.48219	1	1	0.998995
GOTERM_BP_DIRECT	GO:0010882~regulation of cardiac muscle contraction by calcium ion signaling	2	1.06952	0.0664066	ANK2, SLC8A1	165	7	16792	29.0771	1	1	0.998995
GOTERM_BP_DIRECT	GO:0030913~paranodal junction assembly	2	1.06952	0.0664066	NFASC, ANK2	165	7	16792	29.0771	1	1	0.998995
GOTERM_BP_DIRECT	GO:0060048~cardiac muscle contraction	3	1.60428	0.0714429	CASQ2, ATP1A2, SLC8A1	165	45	16792	6.78465	1	1	0.998995
GOTERM_BP_DIRECT	GO:0048666~neuron development	3	1.60428	0.0742262	MEF2C, DPYSL3, NDN	165	46	16792	6.63715	1	1	0.998995
GOTERM_BP_DIRECT	GO:0042552~myelination	3	1.60428	0.0742262	NFASC, QKI, JAM3	165	46	16792	6.63715	1	1	0.998995
GOTERM_BP_DIRECT	GO:0048739~cardiac muscle fiber development	2	1.06952	0.0755284	NEXN, MYH11	165	8	16792	25.4424	1	1	0.998995
GOTERM_BP_DIRECT	GO:0071313~cellular response to caffeine	2	1.06952	0.0755284	CASQ2, SLC8A1	165	8	16792	25.4424	1	1	0.998995
GOTERM_BP_DIRECT	GO:0051001~negative regulation of nitric-oxide synthase activity	2	1.06952	0.0755284	CNR1, ATP2B4	165	8	16792	25.4424	1	1	0.998995
GOTERM_BP_DIRECT	GO:0007254~JNK cascade	3	1.60428	0.0827783	MAPK10, ARHGEF6, MAP3K12	165	49	16792	6.2308	1	1	0.998995
GOTERM_BP_DIRECT	GO:0086009~membrane repolarization	2	1.06952	0.0845616	ATP1A2, ATP1B2	165	9	16792	22.6155	1	1	0.998995
GOTERM_BP_DIRECT	GO:0007519~skeletal muscle tissue development	3	1.60428	0.0886392	MEF2C, CFL2, BVES	165	51	16792	5.98645	1	1	0.998995
GOTERM_BP_DIRECT	GO:0036376~sodium ion export from cell	2	1.06952	0.0935071	ATP1A2, ATP1B2	165	10	16792	20.3539	1	1	0.998995
GOTERM_BP_DIRECT	GO:0051481~negative regulation of cytosolic calcium ion concentration	2	1.06952	0.0935071	ATP1A2, SLC8A1	165	10	16792	20.3539	1	1	0.998995
GOTERM_BP_DIRECT	GO:2000727~positive regulation of cardiac muscle cell differentiation	2	1.06952	0.0935071	MEF2C, MYOCD	165	10	16792	20.3539	1	1	0.998995
GOTERM_BP_DIRECT	GO:0071383~cellular response to steroid hormone stimulus	2	1.06952	0.0935071	ATP1A2, NR3C1	165	10	16792	20.3539	1	1	0.998995
[truncated: 100 more rows]
